# Supplementary material for: PAL-AI reveals genetic determinants that control poly(A)-tail length during oocyte maturation, with relevance to human fertility
Source: Nat Commun. 2025 Aug 1;16:7079. doi: 10.1038/s41467-025-62171-5 (PMC12316995; doi:10.1038/s41467-025-62171-5)
Supplement: Supplementary file 3 — Supplementary Data 1 [file 41467_2025_62171_MOESM3_ESM.xlsx]

## Sheet: Summary
Supplementary Table 1. Parameters used in each PAL-AI model.

## Sheet: Information
	PAL-AI-s (frog endogenous mRNAs)	PAL-AI-s [N60(LC)-PASmos library]	PAL-AI-m	PAL-AI-ms	PAL-AI (ResNet)
Length of input sequences (nt)	2000	84	2000	2000	2000
Use of coding sequences	Yes	No	Yes	Yes	No
Use of group label input	No	No	Yes	Yes	No
Number of filters for 1D convolution layers	64	96	64	64	96
Kernel size for 1D convolution layers	5	4	4	5	4
Number of repeats of the convolutional block	1	1	1	2	Not applicable
Number of units of the dense layer	64	96	128	128	32
Size of the maxpooling layer	2	2	2	2	Not applicable
Recurrent layer	GRU	GRU	GRU	GRU	GRU
Number of units of the recurrent layer	96	128	128	128	64
Activation function	Leaky ReLU	Leaky ReLU	Leaky ReLU	Leaky ReLU	Leaky ReLU
Kernel regularizer L1	0.001	1.798e-06	6.28e-05	4.3e-06	0.006823
Kernel regularizer L2	0.0045	0.001257	0.00019765	0.00344	6.507e-06
Dropout rate	0.3	0.2	0.2	0.2	0.2
Learning rate	0.003	0.00030457	0.001934	0.00068	0.0005537
Loss function	MSE	MSE	MSE	MAE	MAE
Batch size	128	64	128	32	64
Epochs	40	100	100	100	100
Trainable parameters	75713	138689	109826	135043	2116129
Non-trainable parameters	128	192	256	256	10816
