# Supplementary material for: PAL-AI reveals genetic determinants that control poly(A)-tail length during oocyte maturation, with relevance to human fertility
Source: Nat Commun. 2025 Aug 1;16:7079. doi: 10.1038/s41467-025-62171-5 (PMC12316995; doi:10.1038/s41467-025-62171-5)
Supplement: Supplementary file 5 — Supplementary Data 3 [file 41467_2025_62171_MOESM5_ESM.xlsx]

## Sheet: Summary
Supplmentary Table 3: Oligo sequences of the single-nucleotide mutagenesis library

## Sheet: Information
pA_id	gene_name	position	wt	mt	direction	seq
Chr6L-4	mos.L	0	N	N	fwd	CTGTGCGAACGCATTCTGGCGTAAAAAAAAAGATTTCATTTTAAAAAATGTGTTGCATTGCTGTTTAAGTGGTAATATTCCATATGTGAATATATAGTTTTATAATAAAGAAATTGATTTGTCTAAAAAAAAAAAAAAAAAAAAAAAAAAAAAAAAAAAGCTAGCCATGGTCCCAGCCT
Chr6L-4	mos.L	0	N	N	rvc	AGGCTGGGACCATGGCTAGCTTTTTTTTTTTTTTTTTTTTTTTTTTTTTTTTTTTAGACAAATCAATTTCTTTATTATAAAACTATATATTCACATATGGAATATTACCACTTAAACAGCAATGCAACACATTTTTTAAAATGAAATCTTTTTTTTTACGCCAGAATGCGTTCGCACAG
Chr6L-4	mos.L	1	A	T	fwd	CTGTGCGAACGCATTCTGGCGTAATAAAAAAGATTTCATTTTAAAAAATGTGTTGCATTGCTGTTTAAGTGGTAATATTCCATATGTGAATATATAGTTTTATAATAAAGAAATTGATTTGTCTAAAAAAAAAAAAAAAAAAAAAAAAAAAAAAAAAAAGCTAGCCATGGTCCCAGCCT
Chr6L-4	mos.L	1	A	T	rvc	AGGCTGGGACCATGGCTAGCTTTTTTTTTTTTTTTTTTTTTTTTTTTTTTTTTTTAGACAAATCAATTTCTTTATTATAAAACTATATATTCACATATGGAATATTACCACTTAAACAGCAATGCAACACATTTTTTAAAATGAAATCTTTTTTATTACGCCAGAATGCGTTCGCACAG
Chr6L-4	mos.L	1	A	G	fwd	CTGTGCGAACGCATTCTGGCGTAAGAAAAAAGATTTCATTTTAAAAAATGTGTTGCATTGCTGTTTAAGTGGTAATATTCCATATGTGAATATATAGTTTTATAATAAAGAAATTGATTTGTCTAAAAAAAAAAAAAAAAAAAAAAAAAAAAAAAAAAAGCTAGCCATGGTCCCAGCCT
Chr6L-4	mos.L	1	A	G	rvc	AGGCTGGGACCATGGCTAGCTTTTTTTTTTTTTTTTTTTTTTTTTTTTTTTTTTTAGACAAATCAATTTCTTTATTATAAAACTATATATTCACATATGGAATATTACCACTTAAACAGCAATGCAACACATTTTTTAAAATGAAATCTTTTTTCTTACGCCAGAATGCGTTCGCACAG
Chr6L-4	mos.L	1	A	C	fwd	CTGTGCGAACGCATTCTGGCGTAACAAAAAAGATTTCATTTTAAAAAATGTGTTGCATTGCTGTTTAAGTGGTAATATTCCATATGTGAATATATAGTTTTATAATAAAGAAATTGATTTGTCTAAAAAAAAAAAAAAAAAAAAAAAAAAAAAAAAAAAGCTAGCCATGGTCCCAGCCT
Chr6L-4	mos.L	1	A	C	rvc	AGGCTGGGACCATGGCTAGCTTTTTTTTTTTTTTTTTTTTTTTTTTTTTTTTTTTAGACAAATCAATTTCTTTATTATAAAACTATATATTCACATATGGAATATTACCACTTAAACAGCAATGCAACACATTTTTTAAAATGAAATCTTTTTTGTTACGCCAGAATGCGTTCGCACAG
Chr6L-4	mos.L	2	A	T	fwd	CTGTGCGAACGCATTCTGGCGTAAATAAAAAGATTTCATTTTAAAAAATGTGTTGCATTGCTGTTTAAGTGGTAATATTCCATATGTGAATATATAGTTTTATAATAAAGAAATTGATTTGTCTAAAAAAAAAAAAAAAAAAAAAAAAAAAAAAAAAAAGCTAGCCATGGTCCCAGCCT
Chr6L-4	mos.L	2	A	T	rvc	AGGCTGGGACCATGGCTAGCTTTTTTTTTTTTTTTTTTTTTTTTTTTTTTTTTTTAGACAAATCAATTTCTTTATTATAAAACTATATATTCACATATGGAATATTACCACTTAAACAGCAATGCAACACATTTTTTAAAATGAAATCTTTTTATTTACGCCAGAATGCGTTCGCACAG
Chr6L-4	mos.L	2	A	G	fwd	CTGTGCGAACGCATTCTGGCGTAAAGAAAAAGATTTCATTTTAAAAAATGTGTTGCATTGCTGTTTAAGTGGTAATATTCCATATGTGAATATATAGTTTTATAATAAAGAAATTGATTTGTCTAAAAAAAAAAAAAAAAAAAAAAAAAAAAAAAAAAAGCTAGCCATGGTCCCAGCCT
Chr6L-4	mos.L	2	A	G	rvc	AGGCTGGGACCATGGCTAGCTTTTTTTTTTTTTTTTTTTTTTTTTTTTTTTTTTTAGACAAATCAATTTCTTTATTATAAAACTATATATTCACATATGGAATATTACCACTTAAACAGCAATGCAACACATTTTTTAAAATGAAATCTTTTTCTTTACGCCAGAATGCGTTCGCACAG
Chr6L-4	mos.L	2	A	C	fwd	CTGTGCGAACGCATTCTGGCGTAAACAAAAAGATTTCATTTTAAAAAATGTGTTGCATTGCTGTTTAAGTGGTAATATTCCATATGTGAATATATAGTTTTATAATAAAGAAATTGATTTGTCTAAAAAAAAAAAAAAAAAAAAAAAAAAAAAAAAAAAGCTAGCCATGGTCCCAGCCT
Chr6L-4	mos.L	2	A	C	rvc	AGGCTGGGACCATGGCTAGCTTTTTTTTTTTTTTTTTTTTTTTTTTTTTTTTTTTAGACAAATCAATTTCTTTATTATAAAACTATATATTCACATATGGAATATTACCACTTAAACAGCAATGCAACACATTTTTTAAAATGAAATCTTTTTGTTTACGCCAGAATGCGTTCGCACAG
Chr6L-4	mos.L	3	A	T	fwd	CTGTGCGAACGCATTCTGGCGTAAAATAAAAGATTTCATTTTAAAAAATGTGTTGCATTGCTGTTTAAGTGGTAATATTCCATATGTGAATATATAGTTTTATAATAAAGAAATTGATTTGTCTAAAAAAAAAAAAAAAAAAAAAAAAAAAAAAAAAAAGCTAGCCATGGTCCCAGCCT
Chr6L-4	mos.L	3	A	T	rvc	AGGCTGGGACCATGGCTAGCTTTTTTTTTTTTTTTTTTTTTTTTTTTTTTTTTTTAGACAAATCAATTTCTTTATTATAAAACTATATATTCACATATGGAATATTACCACTTAAACAGCAATGCAACACATTTTTTAAAATGAAATCTTTTATTTTACGCCAGAATGCGTTCGCACAG
Chr6L-4	mos.L	3	A	G	fwd	CTGTGCGAACGCATTCTGGCGTAAAAGAAAAGATTTCATTTTAAAAAATGTGTTGCATTGCTGTTTAAGTGGTAATATTCCATATGTGAATATATAGTTTTATAATAAAGAAATTGATTTGTCTAAAAAAAAAAAAAAAAAAAAAAAAAAAAAAAAAAAGCTAGCCATGGTCCCAGCCT
Chr6L-4	mos.L	3	A	G	rvc	AGGCTGGGACCATGGCTAGCTTTTTTTTTTTTTTTTTTTTTTTTTTTTTTTTTTTAGACAAATCAATTTCTTTATTATAAAACTATATATTCACATATGGAATATTACCACTTAAACAGCAATGCAACACATTTTTTAAAATGAAATCTTTTCTTTTACGCCAGAATGCGTTCGCACAG
Chr6L-4	mos.L	3	A	C	fwd	CTGTGCGAACGCATTCTGGCGTAAAACAAAAGATTTCATTTTAAAAAATGTGTTGCATTGCTGTTTAAGTGGTAATATTCCATATGTGAATATATAGTTTTATAATAAAGAAATTGATTTGTCTAAAAAAAAAAAAAAAAAAAAAAAAAAAAAAAAAAAGCTAGCCATGGTCCCAGCCT
Chr6L-4	mos.L	3	A	C	rvc	AGGCTGGGACCATGGCTAGCTTTTTTTTTTTTTTTTTTTTTTTTTTTTTTTTTTTAGACAAATCAATTTCTTTATTATAAAACTATATATTCACATATGGAATATTACCACTTAAACAGCAATGCAACACATTTTTTAAAATGAAATCTTTTGTTTTACGCCAGAATGCGTTCGCACAG
Chr6L-4	mos.L	4	A	T	fwd	CTGTGCGAACGCATTCTGGCGTAAAAATAAAGATTTCATTTTAAAAAATGTGTTGCATTGCTGTTTAAGTGGTAATATTCCATATGTGAATATATAGTTTTATAATAAAGAAATTGATTTGTCTAAAAAAAAAAAAAAAAAAAAAAAAAAAAAAAAAAAGCTAGCCATGGTCCCAGCCT
Chr6L-4	mos.L	4	A	T	rvc	AGGCTGGGACCATGGCTAGCTTTTTTTTTTTTTTTTTTTTTTTTTTTTTTTTTTTAGACAAATCAATTTCTTTATTATAAAACTATATATTCACATATGGAATATTACCACTTAAACAGCAATGCAACACATTTTTTAAAATGAAATCTTTATTTTTACGCCAGAATGCGTTCGCACAG
Chr6L-4	mos.L	4	A	G	fwd	CTGTGCGAACGCATTCTGGCGTAAAAAGAAAGATTTCATTTTAAAAAATGTGTTGCATTGCTGTTTAAGTGGTAATATTCCATATGTGAATATATAGTTTTATAATAAAGAAATTGATTTGTCTAAAAAAAAAAAAAAAAAAAAAAAAAAAAAAAAAAAGCTAGCCATGGTCCCAGCCT
Chr6L-4	mos.L	4	A	G	rvc	AGGCTGGGACCATGGCTAGCTTTTTTTTTTTTTTTTTTTTTTTTTTTTTTTTTTTAGACAAATCAATTTCTTTATTATAAAACTATATATTCACATATGGAATATTACCACTTAAACAGCAATGCAACACATTTTTTAAAATGAAATCTTTCTTTTTACGCCAGAATGCGTTCGCACAG
Chr6L-4	mos.L	4	A	C	fwd	CTGTGCGAACGCATTCTGGCGTAAAAACAAAGATTTCATTTTAAAAAATGTGTTGCATTGCTGTTTAAGTGGTAATATTCCATATGTGAATATATAGTTTTATAATAAAGAAATTGATTTGTCTAAAAAAAAAAAAAAAAAAAAAAAAAAAAAAAAAAAGCTAGCCATGGTCCCAGCCT
Chr6L-4	mos.L	4	A	C	rvc	AGGCTGGGACCATGGCTAGCTTTTTTTTTTTTTTTTTTTTTTTTTTTTTTTTTTTAGACAAATCAATTTCTTTATTATAAAACTATATATTCACATATGGAATATTACCACTTAAACAGCAATGCAACACATTTTTTAAAATGAAATCTTTGTTTTTACGCCAGAATGCGTTCGCACAG
Chr6L-4	mos.L	5	A	T	fwd	CTGTGCGAACGCATTCTGGCGTAAAAAATAAGATTTCATTTTAAAAAATGTGTTGCATTGCTGTTTAAGTGGTAATATTCCATATGTGAATATATAGTTTTATAATAAAGAAATTGATTTGTCTAAAAAAAAAAAAAAAAAAAAAAAAAAAAAAAAAAAGCTAGCCATGGTCCCAGCCT
Chr6L-4	mos.L	5	A	T	rvc	AGGCTGGGACCATGGCTAGCTTTTTTTTTTTTTTTTTTTTTTTTTTTTTTTTTTTAGACAAATCAATTTCTTTATTATAAAACTATATATTCACATATGGAATATTACCACTTAAACAGCAATGCAACACATTTTTTAAAATGAAATCTTATTTTTTACGCCAGAATGCGTTCGCACAG
Chr6L-4	mos.L	5	A	G	fwd	CTGTGCGAACGCATTCTGGCGTAAAAAAGAAGATTTCATTTTAAAAAATGTGTTGCATTGCTGTTTAAGTGGTAATATTCCATATGTGAATATATAGTTTTATAATAAAGAAATTGATTTGTCTAAAAAAAAAAAAAAAAAAAAAAAAAAAAAAAAAAAGCTAGCCATGGTCCCAGCCT
Chr6L-4	mos.L	5	A	G	rvc	AGGCTGGGACCATGGCTAGCTTTTTTTTTTTTTTTTTTTTTTTTTTTTTTTTTTTAGACAAATCAATTTCTTTATTATAAAACTATATATTCACATATGGAATATTACCACTTAAACAGCAATGCAACACATTTTTTAAAATGAAATCTTCTTTTTTACGCCAGAATGCGTTCGCACAG
Chr6L-4	mos.L	5	A	C	fwd	CTGTGCGAACGCATTCTGGCGTAAAAAACAAGATTTCATTTTAAAAAATGTGTTGCATTGCTGTTTAAGTGGTAATATTCCATATGTGAATATATAGTTTTATAATAAAGAAATTGATTTGTCTAAAAAAAAAAAAAAAAAAAAAAAAAAAAAAAAAAAGCTAGCCATGGTCCCAGCCT
Chr6L-4	mos.L	5	A	C	rvc	AGGCTGGGACCATGGCTAGCTTTTTTTTTTTTTTTTTTTTTTTTTTTTTTTTTTTAGACAAATCAATTTCTTTATTATAAAACTATATATTCACATATGGAATATTACCACTTAAACAGCAATGCAACACATTTTTTAAAATGAAATCTTGTTTTTTACGCCAGAATGCGTTCGCACAG
Chr6L-4	mos.L	6	A	T	fwd	CTGTGCGAACGCATTCTGGCGTAAAAAAATAGATTTCATTTTAAAAAATGTGTTGCATTGCTGTTTAAGTGGTAATATTCCATATGTGAATATATAGTTTTATAATAAAGAAATTGATTTGTCTAAAAAAAAAAAAAAAAAAAAAAAAAAAAAAAAAAAGCTAGCCATGGTCCCAGCCT
Chr6L-4	mos.L	6	A	T	rvc	AGGCTGGGACCATGGCTAGCTTTTTTTTTTTTTTTTTTTTTTTTTTTTTTTTTTTAGACAAATCAATTTCTTTATTATAAAACTATATATTCACATATGGAATATTACCACTTAAACAGCAATGCAACACATTTTTTAAAATGAAATCTATTTTTTTACGCCAGAATGCGTTCGCACAG
Chr6L-4	mos.L	6	A	G	fwd	CTGTGCGAACGCATTCTGGCGTAAAAAAAGAGATTTCATTTTAAAAAATGTGTTGCATTGCTGTTTAAGTGGTAATATTCCATATGTGAATATATAGTTTTATAATAAAGAAATTGATTTGTCTAAAAAAAAAAAAAAAAAAAAAAAAAAAAAAAAAAAGCTAGCCATGGTCCCAGCCT
Chr6L-4	mos.L	6	A	G	rvc	AGGCTGGGACCATGGCTAGCTTTTTTTTTTTTTTTTTTTTTTTTTTTTTTTTTTTAGACAAATCAATTTCTTTATTATAAAACTATATATTCACATATGGAATATTACCACTTAAACAGCAATGCAACACATTTTTTAAAATGAAATCTCTTTTTTTACGCCAGAATGCGTTCGCACAG
Chr6L-4	mos.L	6	A	C	fwd	CTGTGCGAACGCATTCTGGCGTAAAAAAACAGATTTCATTTTAAAAAATGTGTTGCATTGCTGTTTAAGTGGTAATATTCCATATGTGAATATATAGTTTTATAATAAAGAAATTGATTTGTCTAAAAAAAAAAAAAAAAAAAAAAAAAAAAAAAAAAAGCTAGCCATGGTCCCAGCCT
Chr6L-4	mos.L	6	A	C	rvc	AGGCTGGGACCATGGCTAGCTTTTTTTTTTTTTTTTTTTTTTTTTTTTTTTTTTTAGACAAATCAATTTCTTTATTATAAAACTATATATTCACATATGGAATATTACCACTTAAACAGCAATGCAACACATTTTTTAAAATGAAATCTGTTTTTTTACGCCAGAATGCGTTCGCACAG
Chr6L-4	mos.L	7	A	T	fwd	CTGTGCGAACGCATTCTGGCGTAAAAAAAATGATTTCATTTTAAAAAATGTGTTGCATTGCTGTTTAAGTGGTAATATTCCATATGTGAATATATAGTTTTATAATAAAGAAATTGATTTGTCTAAAAAAAAAAAAAAAAAAAAAAAAAAAAAAAAAAAGCTAGCCATGGTCCCAGCCT
Chr6L-4	mos.L	7	A	T	rvc	AGGCTGGGACCATGGCTAGCTTTTTTTTTTTTTTTTTTTTTTTTTTTTTTTTTTTAGACAAATCAATTTCTTTATTATAAAACTATATATTCACATATGGAATATTACCACTTAAACAGCAATGCAACACATTTTTTAAAATGAAATCATTTTTTTTACGCCAGAATGCGTTCGCACAG
Chr6L-4	mos.L	7	A	G	fwd	CTGTGCGAACGCATTCTGGCGTAAAAAAAAGGATTTCATTTTAAAAAATGTGTTGCATTGCTGTTTAAGTGGTAATATTCCATATGTGAATATATAGTTTTATAATAAAGAAATTGATTTGTCTAAAAAAAAAAAAAAAAAAAAAAAAAAAAAAAAAAAGCTAGCCATGGTCCCAGCCT
Chr6L-4	mos.L	7	A	G	rvc	AGGCTGGGACCATGGCTAGCTTTTTTTTTTTTTTTTTTTTTTTTTTTTTTTTTTTAGACAAATCAATTTCTTTATTATAAAACTATATATTCACATATGGAATATTACCACTTAAACAGCAATGCAACACATTTTTTAAAATGAAATCCTTTTTTTTACGCCAGAATGCGTTCGCACAG
Chr6L-4	mos.L	7	A	C	fwd	CTGTGCGAACGCATTCTGGCGTAAAAAAAACGATTTCATTTTAAAAAATGTGTTGCATTGCTGTTTAAGTGGTAATATTCCATATGTGAATATATAGTTTTATAATAAAGAAATTGATTTGTCTAAAAAAAAAAAAAAAAAAAAAAAAAAAAAAAAAAAGCTAGCCATGGTCCCAGCCT
Chr6L-4	mos.L	7	A	C	rvc	AGGCTGGGACCATGGCTAGCTTTTTTTTTTTTTTTTTTTTTTTTTTTTTTTTTTTAGACAAATCAATTTCTTTATTATAAAACTATATATTCACATATGGAATATTACCACTTAAACAGCAATGCAACACATTTTTTAAAATGAAATCGTTTTTTTTACGCCAGAATGCGTTCGCACAG
Chr6L-4	mos.L	8	G	A	fwd	CTGTGCGAACGCATTCTGGCGTAAAAAAAAAAATTTCATTTTAAAAAATGTGTTGCATTGCTGTTTAAGTGGTAATATTCCATATGTGAATATATAGTTTTATAATAAAGAAATTGATTTGTCTAAAAAAAAAAAAAAAAAAAAAAAAAAAAAAAAAAAGCTAGCCATGGTCCCAGCCT
Chr6L-4	mos.L	8	G	A	rvc	AGGCTGGGACCATGGCTAGCTTTTTTTTTTTTTTTTTTTTTTTTTTTTTTTTTTTAGACAAATCAATTTCTTTATTATAAAACTATATATTCACATATGGAATATTACCACTTAAACAGCAATGCAACACATTTTTTAAAATGAAATTTTTTTTTTTACGCCAGAATGCGTTCGCACAG
Chr6L-4	mos.L	8	G	T	fwd	CTGTGCGAACGCATTCTGGCGTAAAAAAAAATATTTCATTTTAAAAAATGTGTTGCATTGCTGTTTAAGTGGTAATATTCCATATGTGAATATATAGTTTTATAATAAAGAAATTGATTTGTCTAAAAAAAAAAAAAAAAAAAAAAAAAAAAAAAAAAAGCTAGCCATGGTCCCAGCCT
Chr6L-4	mos.L	8	G	T	rvc	AGGCTGGGACCATGGCTAGCTTTTTTTTTTTTTTTTTTTTTTTTTTTTTTTTTTTAGACAAATCAATTTCTTTATTATAAAACTATATATTCACATATGGAATATTACCACTTAAACAGCAATGCAACACATTTTTTAAAATGAAATATTTTTTTTTACGCCAGAATGCGTTCGCACAG
Chr6L-4	mos.L	8	G	C	fwd	CTGTGCGAACGCATTCTGGCGTAAAAAAAAACATTTCATTTTAAAAAATGTGTTGCATTGCTGTTTAAGTGGTAATATTCCATATGTGAATATATAGTTTTATAATAAAGAAATTGATTTGTCTAAAAAAAAAAAAAAAAAAAAAAAAAAAAAAAAAAAGCTAGCCATGGTCCCAGCCT
Chr6L-4	mos.L	8	G	C	rvc	AGGCTGGGACCATGGCTAGCTTTTTTTTTTTTTTTTTTTTTTTTTTTTTTTTTTTAGACAAATCAATTTCTTTATTATAAAACTATATATTCACATATGGAATATTACCACTTAAACAGCAATGCAACACATTTTTTAAAATGAAATGTTTTTTTTTACGCCAGAATGCGTTCGCACAG
Chr6L-4	mos.L	9	A	T	fwd	CTGTGCGAACGCATTCTGGCGTAAAAAAAAAGTTTTCATTTTAAAAAATGTGTTGCATTGCTGTTTAAGTGGTAATATTCCATATGTGAATATATAGTTTTATAATAAAGAAATTGATTTGTCTAAAAAAAAAAAAAAAAAAAAAAAAAAAAAAAAAAAGCTAGCCATGGTCCCAGCCT
Chr6L-4	mos.L	9	A	T	rvc	AGGCTGGGACCATGGCTAGCTTTTTTTTTTTTTTTTTTTTTTTTTTTTTTTTTTTAGACAAATCAATTTCTTTATTATAAAACTATATATTCACATATGGAATATTACCACTTAAACAGCAATGCAACACATTTTTTAAAATGAAAACTTTTTTTTTACGCCAGAATGCGTTCGCACAG
Chr6L-4	mos.L	9	A	G	fwd	CTGTGCGAACGCATTCTGGCGTAAAAAAAAAGGTTTCATTTTAAAAAATGTGTTGCATTGCTGTTTAAGTGGTAATATTCCATATGTGAATATATAGTTTTATAATAAAGAAATTGATTTGTCTAAAAAAAAAAAAAAAAAAAAAAAAAAAAAAAAAAAGCTAGCCATGGTCCCAGCCT
Chr6L-4	mos.L	9	A	G	rvc	AGGCTGGGACCATGGCTAGCTTTTTTTTTTTTTTTTTTTTTTTTTTTTTTTTTTTAGACAAATCAATTTCTTTATTATAAAACTATATATTCACATATGGAATATTACCACTTAAACAGCAATGCAACACATTTTTTAAAATGAAACCTTTTTTTTTACGCCAGAATGCGTTCGCACAG
Chr6L-4	mos.L	9	A	C	fwd	CTGTGCGAACGCATTCTGGCGTAAAAAAAAAGCTTTCATTTTAAAAAATGTGTTGCATTGCTGTTTAAGTGGTAATATTCCATATGTGAATATATAGTTTTATAATAAAGAAATTGATTTGTCTAAAAAAAAAAAAAAAAAAAAAAAAAAAAAAAAAAAGCTAGCCATGGTCCCAGCCT
Chr6L-4	mos.L	9	A	C	rvc	AGGCTGGGACCATGGCTAGCTTTTTTTTTTTTTTTTTTTTTTTTTTTTTTTTTTTAGACAAATCAATTTCTTTATTATAAAACTATATATTCACATATGGAATATTACCACTTAAACAGCAATGCAACACATTTTTTAAAATGAAAGCTTTTTTTTTACGCCAGAATGCGTTCGCACAG
Chr6L-4	mos.L	10	T	A	fwd	CTGTGCGAACGCATTCTGGCGTAAAAAAAAAGAATTCATTTTAAAAAATGTGTTGCATTGCTGTTTAAGTGGTAATATTCCATATGTGAATATATAGTTTTATAATAAAGAAATTGATTTGTCTAAAAAAAAAAAAAAAAAAAAAAAAAAAAAAAAAAAGCTAGCCATGGTCCCAGCCT
Chr6L-4	mos.L	10	T	A	rvc	AGGCTGGGACCATGGCTAGCTTTTTTTTTTTTTTTTTTTTTTTTTTTTTTTTTTTAGACAAATCAATTTCTTTATTATAAAACTATATATTCACATATGGAATATTACCACTTAAACAGCAATGCAACACATTTTTTAAAATGAATTCTTTTTTTTTACGCCAGAATGCGTTCGCACAG
Chr6L-4	mos.L	10	T	G	fwd	CTGTGCGAACGCATTCTGGCGTAAAAAAAAAGAGTTCATTTTAAAAAATGTGTTGCATTGCTGTTTAAGTGGTAATATTCCATATGTGAATATATAGTTTTATAATAAAGAAATTGATTTGTCTAAAAAAAAAAAAAAAAAAAAAAAAAAAAAAAAAAAGCTAGCCATGGTCCCAGCCT
Chr6L-4	mos.L	10	T	G	rvc	AGGCTGGGACCATGGCTAGCTTTTTTTTTTTTTTTTTTTTTTTTTTTTTTTTTTTAGACAAATCAATTTCTTTATTATAAAACTATATATTCACATATGGAATATTACCACTTAAACAGCAATGCAACACATTTTTTAAAATGAACTCTTTTTTTTTACGCCAGAATGCGTTCGCACAG
Chr6L-4	mos.L	10	T	C	fwd	CTGTGCGAACGCATTCTGGCGTAAAAAAAAAGACTTCATTTTAAAAAATGTGTTGCATTGCTGTTTAAGTGGTAATATTCCATATGTGAATATATAGTTTTATAATAAAGAAATTGATTTGTCTAAAAAAAAAAAAAAAAAAAAAAAAAAAAAAAAAAAGCTAGCCATGGTCCCAGCCT
Chr6L-4	mos.L	10	T	C	rvc	AGGCTGGGACCATGGCTAGCTTTTTTTTTTTTTTTTTTTTTTTTTTTTTTTTTTTAGACAAATCAATTTCTTTATTATAAAACTATATATTCACATATGGAATATTACCACTTAAACAGCAATGCAACACATTTTTTAAAATGAAGTCTTTTTTTTTACGCCAGAATGCGTTCGCACAG
Chr6L-4	mos.L	11	T	A	fwd	CTGTGCGAACGCATTCTGGCGTAAAAAAAAAGATATCATTTTAAAAAATGTGTTGCATTGCTGTTTAAGTGGTAATATTCCATATGTGAATATATAGTTTTATAATAAAGAAATTGATTTGTCTAAAAAAAAAAAAAAAAAAAAAAAAAAAAAAAAAAAGCTAGCCATGGTCCCAGCCT
Chr6L-4	mos.L	11	T	A	rvc	AGGCTGGGACCATGGCTAGCTTTTTTTTTTTTTTTTTTTTTTTTTTTTTTTTTTTAGACAAATCAATTTCTTTATTATAAAACTATATATTCACATATGGAATATTACCACTTAAACAGCAATGCAACACATTTTTTAAAATGATATCTTTTTTTTTACGCCAGAATGCGTTCGCACAG
Chr6L-4	mos.L	11	T	G	fwd	CTGTGCGAACGCATTCTGGCGTAAAAAAAAAGATGTCATTTTAAAAAATGTGTTGCATTGCTGTTTAAGTGGTAATATTCCATATGTGAATATATAGTTTTATAATAAAGAAATTGATTTGTCTAAAAAAAAAAAAAAAAAAAAAAAAAAAAAAAAAAAGCTAGCCATGGTCCCAGCCT
Chr6L-4	mos.L	11	T	G	rvc	AGGCTGGGACCATGGCTAGCTTTTTTTTTTTTTTTTTTTTTTTTTTTTTTTTTTTAGACAAATCAATTTCTTTATTATAAAACTATATATTCACATATGGAATATTACCACTTAAACAGCAATGCAACACATTTTTTAAAATGACATCTTTTTTTTTACGCCAGAATGCGTTCGCACAG
Chr6L-4	mos.L	11	T	C	fwd	CTGTGCGAACGCATTCTGGCGTAAAAAAAAAGATCTCATTTTAAAAAATGTGTTGCATTGCTGTTTAAGTGGTAATATTCCATATGTGAATATATAGTTTTATAATAAAGAAATTGATTTGTCTAAAAAAAAAAAAAAAAAAAAAAAAAAAAAAAAAAAGCTAGCCATGGTCCCAGCCT
Chr6L-4	mos.L	11	T	C	rvc	AGGCTGGGACCATGGCTAGCTTTTTTTTTTTTTTTTTTTTTTTTTTTTTTTTTTTAGACAAATCAATTTCTTTATTATAAAACTATATATTCACATATGGAATATTACCACTTAAACAGCAATGCAACACATTTTTTAAAATGAGATCTTTTTTTTTACGCCAGAATGCGTTCGCACAG
Chr6L-4	mos.L	12	T	A	fwd	CTGTGCGAACGCATTCTGGCGTAAAAAAAAAGATTACATTTTAAAAAATGTGTTGCATTGCTGTTTAAGTGGTAATATTCCATATGTGAATATATAGTTTTATAATAAAGAAATTGATTTGTCTAAAAAAAAAAAAAAAAAAAAAAAAAAAAAAAAAAAGCTAGCCATGGTCCCAGCCT
Chr6L-4	mos.L	12	T	A	rvc	AGGCTGGGACCATGGCTAGCTTTTTTTTTTTTTTTTTTTTTTTTTTTTTTTTTTTAGACAAATCAATTTCTTTATTATAAAACTATATATTCACATATGGAATATTACCACTTAAACAGCAATGCAACACATTTTTTAAAATGTAATCTTTTTTTTTACGCCAGAATGCGTTCGCACAG
Chr6L-4	mos.L	12	T	G	fwd	CTGTGCGAACGCATTCTGGCGTAAAAAAAAAGATTGCATTTTAAAAAATGTGTTGCATTGCTGTTTAAGTGGTAATATTCCATATGTGAATATATAGTTTTATAATAAAGAAATTGATTTGTCTAAAAAAAAAAAAAAAAAAAAAAAAAAAAAAAAAAAGCTAGCCATGGTCCCAGCCT
Chr6L-4	mos.L	12	T	G	rvc	AGGCTGGGACCATGGCTAGCTTTTTTTTTTTTTTTTTTTTTTTTTTTTTTTTTTTAGACAAATCAATTTCTTTATTATAAAACTATATATTCACATATGGAATATTACCACTTAAACAGCAATGCAACACATTTTTTAAAATGCAATCTTTTTTTTTACGCCAGAATGCGTTCGCACAG
Chr6L-4	mos.L	12	T	C	fwd	CTGTGCGAACGCATTCTGGCGTAAAAAAAAAGATTCCATTTTAAAAAATGTGTTGCATTGCTGTTTAAGTGGTAATATTCCATATGTGAATATATAGTTTTATAATAAAGAAATTGATTTGTCTAAAAAAAAAAAAAAAAAAAAAAAAAAAAAAAAAAAGCTAGCCATGGTCCCAGCCT
Chr6L-4	mos.L	12	T	C	rvc	AGGCTGGGACCATGGCTAGCTTTTTTTTTTTTTTTTTTTTTTTTTTTTTTTTTTTAGACAAATCAATTTCTTTATTATAAAACTATATATTCACATATGGAATATTACCACTTAAACAGCAATGCAACACATTTTTTAAAATGGAATCTTTTTTTTTACGCCAGAATGCGTTCGCACAG
Chr6L-4	mos.L	13	C	A	fwd	CTGTGCGAACGCATTCTGGCGTAAAAAAAAAGATTTAATTTTAAAAAATGTGTTGCATTGCTGTTTAAGTGGTAATATTCCATATGTGAATATATAGTTTTATAATAAAGAAATTGATTTGTCTAAAAAAAAAAAAAAAAAAAAAAAAAAAAAAAAAAAGCTAGCCATGGTCCCAGCCT
Chr6L-4	mos.L	13	C	A	rvc	AGGCTGGGACCATGGCTAGCTTTTTTTTTTTTTTTTTTTTTTTTTTTTTTTTTTTAGACAAATCAATTTCTTTATTATAAAACTATATATTCACATATGGAATATTACCACTTAAACAGCAATGCAACACATTTTTTAAAATTAAATCTTTTTTTTTACGCCAGAATGCGTTCGCACAG
Chr6L-4	mos.L	13	C	T	fwd	CTGTGCGAACGCATTCTGGCGTAAAAAAAAAGATTTTATTTTAAAAAATGTGTTGCATTGCTGTTTAAGTGGTAATATTCCATATGTGAATATATAGTTTTATAATAAAGAAATTGATTTGTCTAAAAAAAAAAAAAAAAAAAAAAAAAAAAAAAAAAAGCTAGCCATGGTCCCAGCCT
Chr6L-4	mos.L	13	C	T	rvc	AGGCTGGGACCATGGCTAGCTTTTTTTTTTTTTTTTTTTTTTTTTTTTTTTTTTTAGACAAATCAATTTCTTTATTATAAAACTATATATTCACATATGGAATATTACCACTTAAACAGCAATGCAACACATTTTTTAAAATAAAATCTTTTTTTTTACGCCAGAATGCGTTCGCACAG
Chr6L-4	mos.L	13	C	G	fwd	CTGTGCGAACGCATTCTGGCGTAAAAAAAAAGATTTGATTTTAAAAAATGTGTTGCATTGCTGTTTAAGTGGTAATATTCCATATGTGAATATATAGTTTTATAATAAAGAAATTGATTTGTCTAAAAAAAAAAAAAAAAAAAAAAAAAAAAAAAAAAAGCTAGCCATGGTCCCAGCCT
Chr6L-4	mos.L	13	C	G	rvc	AGGCTGGGACCATGGCTAGCTTTTTTTTTTTTTTTTTTTTTTTTTTTTTTTTTTTAGACAAATCAATTTCTTTATTATAAAACTATATATTCACATATGGAATATTACCACTTAAACAGCAATGCAACACATTTTTTAAAATCAAATCTTTTTTTTTACGCCAGAATGCGTTCGCACAG
Chr6L-4	mos.L	14	A	T	fwd	CTGTGCGAACGCATTCTGGCGTAAAAAAAAAGATTTCTTTTTAAAAAATGTGTTGCATTGCTGTTTAAGTGGTAATATTCCATATGTGAATATATAGTTTTATAATAAAGAAATTGATTTGTCTAAAAAAAAAAAAAAAAAAAAAAAAAAAAAAAAAAAGCTAGCCATGGTCCCAGCCT
Chr6L-4	mos.L	14	A	T	rvc	AGGCTGGGACCATGGCTAGCTTTTTTTTTTTTTTTTTTTTTTTTTTTTTTTTTTTAGACAAATCAATTTCTTTATTATAAAACTATATATTCACATATGGAATATTACCACTTAAACAGCAATGCAACACATTTTTTAAAAAGAAATCTTTTTTTTTACGCCAGAATGCGTTCGCACAG
Chr6L-4	mos.L	14	A	G	fwd	CTGTGCGAACGCATTCTGGCGTAAAAAAAAAGATTTCGTTTTAAAAAATGTGTTGCATTGCTGTTTAAGTGGTAATATTCCATATGTGAATATATAGTTTTATAATAAAGAAATTGATTTGTCTAAAAAAAAAAAAAAAAAAAAAAAAAAAAAAAAAAAGCTAGCCATGGTCCCAGCCT
Chr6L-4	mos.L	14	A	G	rvc	AGGCTGGGACCATGGCTAGCTTTTTTTTTTTTTTTTTTTTTTTTTTTTTTTTTTTAGACAAATCAATTTCTTTATTATAAAACTATATATTCACATATGGAATATTACCACTTAAACAGCAATGCAACACATTTTTTAAAACGAAATCTTTTTTTTTACGCCAGAATGCGTTCGCACAG
Chr6L-4	mos.L	14	A	C	fwd	CTGTGCGAACGCATTCTGGCGTAAAAAAAAAGATTTCCTTTTAAAAAATGTGTTGCATTGCTGTTTAAGTGGTAATATTCCATATGTGAATATATAGTTTTATAATAAAGAAATTGATTTGTCTAAAAAAAAAAAAAAAAAAAAAAAAAAAAAAAAAAAGCTAGCCATGGTCCCAGCCT
Chr6L-4	mos.L	14	A	C	rvc	AGGCTGGGACCATGGCTAGCTTTTTTTTTTTTTTTTTTTTTTTTTTTTTTTTTTTAGACAAATCAATTTCTTTATTATAAAACTATATATTCACATATGGAATATTACCACTTAAACAGCAATGCAACACATTTTTTAAAAGGAAATCTTTTTTTTTACGCCAGAATGCGTTCGCACAG
Chr6L-4	mos.L	15	T	A	fwd	CTGTGCGAACGCATTCTGGCGTAAAAAAAAAGATTTCAATTTAAAAAATGTGTTGCATTGCTGTTTAAGTGGTAATATTCCATATGTGAATATATAGTTTTATAATAAAGAAATTGATTTGTCTAAAAAAAAAAAAAAAAAAAAAAAAAAAAAAAAAAAGCTAGCCATGGTCCCAGCCT
Chr6L-4	mos.L	15	T	A	rvc	AGGCTGGGACCATGGCTAGCTTTTTTTTTTTTTTTTTTTTTTTTTTTTTTTTTTTAGACAAATCAATTTCTTTATTATAAAACTATATATTCACATATGGAATATTACCACTTAAACAGCAATGCAACACATTTTTTAAATTGAAATCTTTTTTTTTACGCCAGAATGCGTTCGCACAG
Chr6L-4	mos.L	15	T	G	fwd	CTGTGCGAACGCATTCTGGCGTAAAAAAAAAGATTTCAGTTTAAAAAATGTGTTGCATTGCTGTTTAAGTGGTAATATTCCATATGTGAATATATAGTTTTATAATAAAGAAATTGATTTGTCTAAAAAAAAAAAAAAAAAAAAAAAAAAAAAAAAAAAGCTAGCCATGGTCCCAGCCT
Chr6L-4	mos.L	15	T	G	rvc	AGGCTGGGACCATGGCTAGCTTTTTTTTTTTTTTTTTTTTTTTTTTTTTTTTTTTAGACAAATCAATTTCTTTATTATAAAACTATATATTCACATATGGAATATTACCACTTAAACAGCAATGCAACACATTTTTTAAACTGAAATCTTTTTTTTTACGCCAGAATGCGTTCGCACAG
Chr6L-4	mos.L	15	T	C	fwd	CTGTGCGAACGCATTCTGGCGTAAAAAAAAAGATTTCACTTTAAAAAATGTGTTGCATTGCTGTTTAAGTGGTAATATTCCATATGTGAATATATAGTTTTATAATAAAGAAATTGATTTGTCTAAAAAAAAAAAAAAAAAAAAAAAAAAAAAAAAAAAGCTAGCCATGGTCCCAGCCT
Chr6L-4	mos.L	15	T	C	rvc	AGGCTGGGACCATGGCTAGCTTTTTTTTTTTTTTTTTTTTTTTTTTTTTTTTTTTAGACAAATCAATTTCTTTATTATAAAACTATATATTCACATATGGAATATTACCACTTAAACAGCAATGCAACACATTTTTTAAAGTGAAATCTTTTTTTTTACGCCAGAATGCGTTCGCACAG
Chr6L-4	mos.L	16	T	A	fwd	CTGTGCGAACGCATTCTGGCGTAAAAAAAAAGATTTCATATTAAAAAATGTGTTGCATTGCTGTTTAAGTGGTAATATTCCATATGTGAATATATAGTTTTATAATAAAGAAATTGATTTGTCTAAAAAAAAAAAAAAAAAAAAAAAAAAAAAAAAAAAGCTAGCCATGGTCCCAGCCT
Chr6L-4	mos.L	16	T	A	rvc	AGGCTGGGACCATGGCTAGCTTTTTTTTTTTTTTTTTTTTTTTTTTTTTTTTTTTAGACAAATCAATTTCTTTATTATAAAACTATATATTCACATATGGAATATTACCACTTAAACAGCAATGCAACACATTTTTTAATATGAAATCTTTTTTTTTACGCCAGAATGCGTTCGCACAG
Chr6L-4	mos.L	16	T	G	fwd	CTGTGCGAACGCATTCTGGCGTAAAAAAAAAGATTTCATGTTAAAAAATGTGTTGCATTGCTGTTTAAGTGGTAATATTCCATATGTGAATATATAGTTTTATAATAAAGAAATTGATTTGTCTAAAAAAAAAAAAAAAAAAAAAAAAAAAAAAAAAAAGCTAGCCATGGTCCCAGCCT
Chr6L-4	mos.L	16	T	G	rvc	AGGCTGGGACCATGGCTAGCTTTTTTTTTTTTTTTTTTTTTTTTTTTTTTTTTTTAGACAAATCAATTTCTTTATTATAAAACTATATATTCACATATGGAATATTACCACTTAAACAGCAATGCAACACATTTTTTAACATGAAATCTTTTTTTTTACGCCAGAATGCGTTCGCACAG
Chr6L-4	mos.L	16	T	C	fwd	CTGTGCGAACGCATTCTGGCGTAAAAAAAAAGATTTCATCTTAAAAAATGTGTTGCATTGCTGTTTAAGTGGTAATATTCCATATGTGAATATATAGTTTTATAATAAAGAAATTGATTTGTCTAAAAAAAAAAAAAAAAAAAAAAAAAAAAAAAAAAAGCTAGCCATGGTCCCAGCCT
Chr6L-4	mos.L	16	T	C	rvc	AGGCTGGGACCATGGCTAGCTTTTTTTTTTTTTTTTTTTTTTTTTTTTTTTTTTTAGACAAATCAATTTCTTTATTATAAAACTATATATTCACATATGGAATATTACCACTTAAACAGCAATGCAACACATTTTTTAAGATGAAATCTTTTTTTTTACGCCAGAATGCGTTCGCACAG
Chr6L-4	mos.L	17	T	A	fwd	CTGTGCGAACGCATTCTGGCGTAAAAAAAAAGATTTCATTATAAAAAATGTGTTGCATTGCTGTTTAAGTGGTAATATTCCATATGTGAATATATAGTTTTATAATAAAGAAATTGATTTGTCTAAAAAAAAAAAAAAAAAAAAAAAAAAAAAAAAAAAGCTAGCCATGGTCCCAGCCT
Chr6L-4	mos.L	17	T	A	rvc	AGGCTGGGACCATGGCTAGCTTTTTTTTTTTTTTTTTTTTTTTTTTTTTTTTTTTAGACAAATCAATTTCTTTATTATAAAACTATATATTCACATATGGAATATTACCACTTAAACAGCAATGCAACACATTTTTTATAATGAAATCTTTTTTTTTACGCCAGAATGCGTTCGCACAG
Chr6L-4	mos.L	17	T	G	fwd	CTGTGCGAACGCATTCTGGCGTAAAAAAAAAGATTTCATTGTAAAAAATGTGTTGCATTGCTGTTTAAGTGGTAATATTCCATATGTGAATATATAGTTTTATAATAAAGAAATTGATTTGTCTAAAAAAAAAAAAAAAAAAAAAAAAAAAAAAAAAAAGCTAGCCATGGTCCCAGCCT
Chr6L-4	mos.L	17	T	G	rvc	AGGCTGGGACCATGGCTAGCTTTTTTTTTTTTTTTTTTTTTTTTTTTTTTTTTTTAGACAAATCAATTTCTTTATTATAAAACTATATATTCACATATGGAATATTACCACTTAAACAGCAATGCAACACATTTTTTACAATGAAATCTTTTTTTTTACGCCAGAATGCGTTCGCACAG
Chr6L-4	mos.L	17	T	C	fwd	CTGTGCGAACGCATTCTGGCGTAAAAAAAAAGATTTCATTCTAAAAAATGTGTTGCATTGCTGTTTAAGTGGTAATATTCCATATGTGAATATATAGTTTTATAATAAAGAAATTGATTTGTCTAAAAAAAAAAAAAAAAAAAAAAAAAAAAAAAAAAAGCTAGCCATGGTCCCAGCCT
Chr6L-4	mos.L	17	T	C	rvc	AGGCTGGGACCATGGCTAGCTTTTTTTTTTTTTTTTTTTTTTTTTTTTTTTTTTTAGACAAATCAATTTCTTTATTATAAAACTATATATTCACATATGGAATATTACCACTTAAACAGCAATGCAACACATTTTTTAGAATGAAATCTTTTTTTTTACGCCAGAATGCGTTCGCACAG
Chr6L-4	mos.L	18	T	A	fwd	CTGTGCGAACGCATTCTGGCGTAAAAAAAAAGATTTCATTTAAAAAAATGTGTTGCATTGCTGTTTAAGTGGTAATATTCCATATGTGAATATATAGTTTTATAATAAAGAAATTGATTTGTCTAAAAAAAAAAAAAAAAAAAAAAAAAAAAAAAAAAAGCTAGCCATGGTCCCAGCCT
Chr6L-4	mos.L	18	T	A	rvc	AGGCTGGGACCATGGCTAGCTTTTTTTTTTTTTTTTTTTTTTTTTTTTTTTTTTTAGACAAATCAATTTCTTTATTATAAAACTATATATTCACATATGGAATATTACCACTTAAACAGCAATGCAACACATTTTTTTAAATGAAATCTTTTTTTTTACGCCAGAATGCGTTCGCACAG
Chr6L-4	mos.L	18	T	G	fwd	CTGTGCGAACGCATTCTGGCGTAAAAAAAAAGATTTCATTTGAAAAAATGTGTTGCATTGCTGTTTAAGTGGTAATATTCCATATGTGAATATATAGTTTTATAATAAAGAAATTGATTTGTCTAAAAAAAAAAAAAAAAAAAAAAAAAAAAAAAAAAAGCTAGCCATGGTCCCAGCCT
Chr6L-4	mos.L	18	T	G	rvc	AGGCTGGGACCATGGCTAGCTTTTTTTTTTTTTTTTTTTTTTTTTTTTTTTTTTTAGACAAATCAATTTCTTTATTATAAAACTATATATTCACATATGGAATATTACCACTTAAACAGCAATGCAACACATTTTTTCAAATGAAATCTTTTTTTTTACGCCAGAATGCGTTCGCACAG
Chr6L-4	mos.L	18	T	C	fwd	CTGTGCGAACGCATTCTGGCGTAAAAAAAAAGATTTCATTTCAAAAAATGTGTTGCATTGCTGTTTAAGTGGTAATATTCCATATGTGAATATATAGTTTTATAATAAAGAAATTGATTTGTCTAAAAAAAAAAAAAAAAAAAAAAAAAAAAAAAAAAAGCTAGCCATGGTCCCAGCCT
Chr6L-4	mos.L	18	T	C	rvc	AGGCTGGGACCATGGCTAGCTTTTTTTTTTTTTTTTTTTTTTTTTTTTTTTTTTTAGACAAATCAATTTCTTTATTATAAAACTATATATTCACATATGGAATATTACCACTTAAACAGCAATGCAACACATTTTTTGAAATGAAATCTTTTTTTTTACGCCAGAATGCGTTCGCACAG
Chr6L-4	mos.L	19	A	T	fwd	CTGTGCGAACGCATTCTGGCGTAAAAAAAAAGATTTCATTTTTAAAAATGTGTTGCATTGCTGTTTAAGTGGTAATATTCCATATGTGAATATATAGTTTTATAATAAAGAAATTGATTTGTCTAAAAAAAAAAAAAAAAAAAAAAAAAAAAAAAAAAAGCTAGCCATGGTCCCAGCCT
Chr6L-4	mos.L	19	A	T	rvc	AGGCTGGGACCATGGCTAGCTTTTTTTTTTTTTTTTTTTTTTTTTTTTTTTTTTTAGACAAATCAATTTCTTTATTATAAAACTATATATTCACATATGGAATATTACCACTTAAACAGCAATGCAACACATTTTTAAAAATGAAATCTTTTTTTTTACGCCAGAATGCGTTCGCACAG
Chr6L-4	mos.L	19	A	G	fwd	CTGTGCGAACGCATTCTGGCGTAAAAAAAAAGATTTCATTTTGAAAAATGTGTTGCATTGCTGTTTAAGTGGTAATATTCCATATGTGAATATATAGTTTTATAATAAAGAAATTGATTTGTCTAAAAAAAAAAAAAAAAAAAAAAAAAAAAAAAAAAAGCTAGCCATGGTCCCAGCCT
Chr6L-4	mos.L	19	A	G	rvc	AGGCTGGGACCATGGCTAGCTTTTTTTTTTTTTTTTTTTTTTTTTTTTTTTTTTTAGACAAATCAATTTCTTTATTATAAAACTATATATTCACATATGGAATATTACCACTTAAACAGCAATGCAACACATTTTTCAAAATGAAATCTTTTTTTTTACGCCAGAATGCGTTCGCACAG
Chr6L-4	mos.L	19	A	C	fwd	CTGTGCGAACGCATTCTGGCGTAAAAAAAAAGATTTCATTTTCAAAAATGTGTTGCATTGCTGTTTAAGTGGTAATATTCCATATGTGAATATATAGTTTTATAATAAAGAAATTGATTTGTCTAAAAAAAAAAAAAAAAAAAAAAAAAAAAAAAAAAAGCTAGCCATGGTCCCAGCCT
Chr6L-4	mos.L	19	A	C	rvc	AGGCTGGGACCATGGCTAGCTTTTTTTTTTTTTTTTTTTTTTTTTTTTTTTTTTTAGACAAATCAATTTCTTTATTATAAAACTATATATTCACATATGGAATATTACCACTTAAACAGCAATGCAACACATTTTTGAAAATGAAATCTTTTTTTTTACGCCAGAATGCGTTCGCACAG
Chr6L-4	mos.L	20	A	T	fwd	CTGTGCGAACGCATTCTGGCGTAAAAAAAAAGATTTCATTTTATAAAATGTGTTGCATTGCTGTTTAAGTGGTAATATTCCATATGTGAATATATAGTTTTATAATAAAGAAATTGATTTGTCTAAAAAAAAAAAAAAAAAAAAAAAAAAAAAAAAAAAGCTAGCCATGGTCCCAGCCT
Chr6L-4	mos.L	20	A	T	rvc	AGGCTGGGACCATGGCTAGCTTTTTTTTTTTTTTTTTTTTTTTTTTTTTTTTTTTAGACAAATCAATTTCTTTATTATAAAACTATATATTCACATATGGAATATTACCACTTAAACAGCAATGCAACACATTTTATAAAATGAAATCTTTTTTTTTACGCCAGAATGCGTTCGCACAG
Chr6L-4	mos.L	20	A	G	fwd	CTGTGCGAACGCATTCTGGCGTAAAAAAAAAGATTTCATTTTAGAAAATGTGTTGCATTGCTGTTTAAGTGGTAATATTCCATATGTGAATATATAGTTTTATAATAAAGAAATTGATTTGTCTAAAAAAAAAAAAAAAAAAAAAAAAAAAAAAAAAAAGCTAGCCATGGTCCCAGCCT
Chr6L-4	mos.L	20	A	G	rvc	AGGCTGGGACCATGGCTAGCTTTTTTTTTTTTTTTTTTTTTTTTTTTTTTTTTTTAGACAAATCAATTTCTTTATTATAAAACTATATATTCACATATGGAATATTACCACTTAAACAGCAATGCAACACATTTTCTAAAATGAAATCTTTTTTTTTACGCCAGAATGCGTTCGCACAG
Chr6L-4	mos.L	20	A	C	fwd	CTGTGCGAACGCATTCTGGCGTAAAAAAAAAGATTTCATTTTACAAAATGTGTTGCATTGCTGTTTAAGTGGTAATATTCCATATGTGAATATATAGTTTTATAATAAAGAAATTGATTTGTCTAAAAAAAAAAAAAAAAAAAAAAAAAAAAAAAAAAAGCTAGCCATGGTCCCAGCCT
Chr6L-4	mos.L	20	A	C	rvc	AGGCTGGGACCATGGCTAGCTTTTTTTTTTTTTTTTTTTTTTTTTTTTTTTTTTTAGACAAATCAATTTCTTTATTATAAAACTATATATTCACATATGGAATATTACCACTTAAACAGCAATGCAACACATTTTGTAAAATGAAATCTTTTTTTTTACGCCAGAATGCGTTCGCACAG
Chr6L-4	mos.L	21	A	T	fwd	CTGTGCGAACGCATTCTGGCGTAAAAAAAAAGATTTCATTTTAATAAATGTGTTGCATTGCTGTTTAAGTGGTAATATTCCATATGTGAATATATAGTTTTATAATAAAGAAATTGATTTGTCTAAAAAAAAAAAAAAAAAAAAAAAAAAAAAAAAAAAGCTAGCCATGGTCCCAGCCT
Chr6L-4	mos.L	21	A	T	rvc	AGGCTGGGACCATGGCTAGCTTTTTTTTTTTTTTTTTTTTTTTTTTTTTTTTTTTAGACAAATCAATTTCTTTATTATAAAACTATATATTCACATATGGAATATTACCACTTAAACAGCAATGCAACACATTTATTAAAATGAAATCTTTTTTTTTACGCCAGAATGCGTTCGCACAG
Chr6L-4	mos.L	21	A	G	fwd	CTGTGCGAACGCATTCTGGCGTAAAAAAAAAGATTTCATTTTAAGAAATGTGTTGCATTGCTGTTTAAGTGGTAATATTCCATATGTGAATATATAGTTTTATAATAAAGAAATTGATTTGTCTAAAAAAAAAAAAAAAAAAAAAAAAAAAAAAAAAAAGCTAGCCATGGTCCCAGCCT
Chr6L-4	mos.L	21	A	G	rvc	AGGCTGGGACCATGGCTAGCTTTTTTTTTTTTTTTTTTTTTTTTTTTTTTTTTTTAGACAAATCAATTTCTTTATTATAAAACTATATATTCACATATGGAATATTACCACTTAAACAGCAATGCAACACATTTCTTAAAATGAAATCTTTTTTTTTACGCCAGAATGCGTTCGCACAG
Chr6L-4	mos.L	21	A	C	fwd	CTGTGCGAACGCATTCTGGCGTAAAAAAAAAGATTTCATTTTAACAAATGTGTTGCATTGCTGTTTAAGTGGTAATATTCCATATGTGAATATATAGTTTTATAATAAAGAAATTGATTTGTCTAAAAAAAAAAAAAAAAAAAAAAAAAAAAAAAAAAAGCTAGCCATGGTCCCAGCCT
Chr6L-4	mos.L	21	A	C	rvc	AGGCTGGGACCATGGCTAGCTTTTTTTTTTTTTTTTTTTTTTTTTTTTTTTTTTTAGACAAATCAATTTCTTTATTATAAAACTATATATTCACATATGGAATATTACCACTTAAACAGCAATGCAACACATTTGTTAAAATGAAATCTTTTTTTTTACGCCAGAATGCGTTCGCACAG
Chr6L-4	mos.L	22	A	T	fwd	CTGTGCGAACGCATTCTGGCGTAAAAAAAAAGATTTCATTTTAAATAATGTGTTGCATTGCTGTTTAAGTGGTAATATTCCATATGTGAATATATAGTTTTATAATAAAGAAATTGATTTGTCTAAAAAAAAAAAAAAAAAAAAAAAAAAAAAAAAAAAGCTAGCCATGGTCCCAGCCT
Chr6L-4	mos.L	22	A	T	rvc	AGGCTGGGACCATGGCTAGCTTTTTTTTTTTTTTTTTTTTTTTTTTTTTTTTTTTAGACAAATCAATTTCTTTATTATAAAACTATATATTCACATATGGAATATTACCACTTAAACAGCAATGCAACACATTATTTAAAATGAAATCTTTTTTTTTACGCCAGAATGCGTTCGCACAG
Chr6L-4	mos.L	22	A	G	fwd	CTGTGCGAACGCATTCTGGCGTAAAAAAAAAGATTTCATTTTAAAGAATGTGTTGCATTGCTGTTTAAGTGGTAATATTCCATATGTGAATATATAGTTTTATAATAAAGAAATTGATTTGTCTAAAAAAAAAAAAAAAAAAAAAAAAAAAAAAAAAAAGCTAGCCATGGTCCCAGCCT
Chr6L-4	mos.L	22	A	G	rvc	AGGCTGGGACCATGGCTAGCTTTTTTTTTTTTTTTTTTTTTTTTTTTTTTTTTTTAGACAAATCAATTTCTTTATTATAAAACTATATATTCACATATGGAATATTACCACTTAAACAGCAATGCAACACATTCTTTAAAATGAAATCTTTTTTTTTACGCCAGAATGCGTTCGCACAG
Chr6L-4	mos.L	22	A	C	fwd	CTGTGCGAACGCATTCTGGCGTAAAAAAAAAGATTTCATTTTAAACAATGTGTTGCATTGCTGTTTAAGTGGTAATATTCCATATGTGAATATATAGTTTTATAATAAAGAAATTGATTTGTCTAAAAAAAAAAAAAAAAAAAAAAAAAAAAAAAAAAAGCTAGCCATGGTCCCAGCCT
Chr6L-4	mos.L	22	A	C	rvc	AGGCTGGGACCATGGCTAGCTTTTTTTTTTTTTTTTTTTTTTTTTTTTTTTTTTTAGACAAATCAATTTCTTTATTATAAAACTATATATTCACATATGGAATATTACCACTTAAACAGCAATGCAACACATTGTTTAAAATGAAATCTTTTTTTTTACGCCAGAATGCGTTCGCACAG
Chr6L-4	mos.L	23	A	T	fwd	CTGTGCGAACGCATTCTGGCGTAAAAAAAAAGATTTCATTTTAAAATATGTGTTGCATTGCTGTTTAAGTGGTAATATTCCATATGTGAATATATAGTTTTATAATAAAGAAATTGATTTGTCTAAAAAAAAAAAAAAAAAAAAAAAAAAAAAAAAAAAGCTAGCCATGGTCCCAGCCT
Chr6L-4	mos.L	23	A	T	rvc	AGGCTGGGACCATGGCTAGCTTTTTTTTTTTTTTTTTTTTTTTTTTTTTTTTTTTAGACAAATCAATTTCTTTATTATAAAACTATATATTCACATATGGAATATTACCACTTAAACAGCAATGCAACACATATTTTAAAATGAAATCTTTTTTTTTACGCCAGAATGCGTTCGCACAG
Chr6L-4	mos.L	23	A	G	fwd	CTGTGCGAACGCATTCTGGCGTAAAAAAAAAGATTTCATTTTAAAAGATGTGTTGCATTGCTGTTTAAGTGGTAATATTCCATATGTGAATATATAGTTTTATAATAAAGAAATTGATTTGTCTAAAAAAAAAAAAAAAAAAAAAAAAAAAAAAAAAAAGCTAGCCATGGTCCCAGCCT
Chr6L-4	mos.L	23	A	G	rvc	AGGCTGGGACCATGGCTAGCTTTTTTTTTTTTTTTTTTTTTTTTTTTTTTTTTTTAGACAAATCAATTTCTTTATTATAAAACTATATATTCACATATGGAATATTACCACTTAAACAGCAATGCAACACATCTTTTAAAATGAAATCTTTTTTTTTACGCCAGAATGCGTTCGCACAG
Chr6L-4	mos.L	23	A	C	fwd	CTGTGCGAACGCATTCTGGCGTAAAAAAAAAGATTTCATTTTAAAACATGTGTTGCATTGCTGTTTAAGTGGTAATATTCCATATGTGAATATATAGTTTTATAATAAAGAAATTGATTTGTCTAAAAAAAAAAAAAAAAAAAAAAAAAAAAAAAAAAAGCTAGCCATGGTCCCAGCCT
Chr6L-4	mos.L	23	A	C	rvc	AGGCTGGGACCATGGCTAGCTTTTTTTTTTTTTTTTTTTTTTTTTTTTTTTTTTTAGACAAATCAATTTCTTTATTATAAAACTATATATTCACATATGGAATATTACCACTTAAACAGCAATGCAACACATGTTTTAAAATGAAATCTTTTTTTTTACGCCAGAATGCGTTCGCACAG
Chr6L-4	mos.L	24	A	T	fwd	CTGTGCGAACGCATTCTGGCGTAAAAAAAAAGATTTCATTTTAAAAATTGTGTTGCATTGCTGTTTAAGTGGTAATATTCCATATGTGAATATATAGTTTTATAATAAAGAAATTGATTTGTCTAAAAAAAAAAAAAAAAAAAAAAAAAAAAAAAAAAAGCTAGCCATGGTCCCAGCCT
Chr6L-4	mos.L	24	A	T	rvc	AGGCTGGGACCATGGCTAGCTTTTTTTTTTTTTTTTTTTTTTTTTTTTTTTTTTTAGACAAATCAATTTCTTTATTATAAAACTATATATTCACATATGGAATATTACCACTTAAACAGCAATGCAACACAATTTTTAAAATGAAATCTTTTTTTTTACGCCAGAATGCGTTCGCACAG
Chr6L-4	mos.L	24	A	G	fwd	CTGTGCGAACGCATTCTGGCGTAAAAAAAAAGATTTCATTTTAAAAAGTGTGTTGCATTGCTGTTTAAGTGGTAATATTCCATATGTGAATATATAGTTTTATAATAAAGAAATTGATTTGTCTAAAAAAAAAAAAAAAAAAAAAAAAAAAAAAAAAAAGCTAGCCATGGTCCCAGCCT
Chr6L-4	mos.L	24	A	G	rvc	AGGCTGGGACCATGGCTAGCTTTTTTTTTTTTTTTTTTTTTTTTTTTTTTTTTTTAGACAAATCAATTTCTTTATTATAAAACTATATATTCACATATGGAATATTACCACTTAAACAGCAATGCAACACACTTTTTAAAATGAAATCTTTTTTTTTACGCCAGAATGCGTTCGCACAG
Chr6L-4	mos.L	24	A	C	fwd	CTGTGCGAACGCATTCTGGCGTAAAAAAAAAGATTTCATTTTAAAAACTGTGTTGCATTGCTGTTTAAGTGGTAATATTCCATATGTGAATATATAGTTTTATAATAAAGAAATTGATTTGTCTAAAAAAAAAAAAAAAAAAAAAAAAAAAAAAAAAAAGCTAGCCATGGTCCCAGCCT
Chr6L-4	mos.L	24	A	C	rvc	AGGCTGGGACCATGGCTAGCTTTTTTTTTTTTTTTTTTTTTTTTTTTTTTTTTTTAGACAAATCAATTTCTTTATTATAAAACTATATATTCACATATGGAATATTACCACTTAAACAGCAATGCAACACAGTTTTTAAAATGAAATCTTTTTTTTTACGCCAGAATGCGTTCGCACAG
Chr6L-4	mos.L	25	T	A	fwd	CTGTGCGAACGCATTCTGGCGTAAAAAAAAAGATTTCATTTTAAAAAAAGTGTTGCATTGCTGTTTAAGTGGTAATATTCCATATGTGAATATATAGTTTTATAATAAAGAAATTGATTTGTCTAAAAAAAAAAAAAAAAAAAAAAAAAAAAAAAAAAAGCTAGCCATGGTCCCAGCCT
Chr6L-4	mos.L	25	T	A	rvc	AGGCTGGGACCATGGCTAGCTTTTTTTTTTTTTTTTTTTTTTTTTTTTTTTTTTTAGACAAATCAATTTCTTTATTATAAAACTATATATTCACATATGGAATATTACCACTTAAACAGCAATGCAACACTTTTTTTAAAATGAAATCTTTTTTTTTACGCCAGAATGCGTTCGCACAG
Chr6L-4	mos.L	25	T	G	fwd	CTGTGCGAACGCATTCTGGCGTAAAAAAAAAGATTTCATTTTAAAAAAGGTGTTGCATTGCTGTTTAAGTGGTAATATTCCATATGTGAATATATAGTTTTATAATAAAGAAATTGATTTGTCTAAAAAAAAAAAAAAAAAAAAAAAAAAAAAAAAAAAGCTAGCCATGGTCCCAGCCT
Chr6L-4	mos.L	25	T	G	rvc	AGGCTGGGACCATGGCTAGCTTTTTTTTTTTTTTTTTTTTTTTTTTTTTTTTTTTAGACAAATCAATTTCTTTATTATAAAACTATATATTCACATATGGAATATTACCACTTAAACAGCAATGCAACACCTTTTTTAAAATGAAATCTTTTTTTTTACGCCAGAATGCGTTCGCACAG
Chr6L-4	mos.L	25	T	C	fwd	CTGTGCGAACGCATTCTGGCGTAAAAAAAAAGATTTCATTTTAAAAAACGTGTTGCATTGCTGTTTAAGTGGTAATATTCCATATGTGAATATATAGTTTTATAATAAAGAAATTGATTTGTCTAAAAAAAAAAAAAAAAAAAAAAAAAAAAAAAAAAAGCTAGCCATGGTCCCAGCCT
Chr6L-4	mos.L	25	T	C	rvc	AGGCTGGGACCATGGCTAGCTTTTTTTTTTTTTTTTTTTTTTTTTTTTTTTTTTTAGACAAATCAATTTCTTTATTATAAAACTATATATTCACATATGGAATATTACCACTTAAACAGCAATGCAACACGTTTTTTAAAATGAAATCTTTTTTTTTACGCCAGAATGCGTTCGCACAG
Chr6L-4	mos.L	26	G	A	fwd	CTGTGCGAACGCATTCTGGCGTAAAAAAAAAGATTTCATTTTAAAAAATATGTTGCATTGCTGTTTAAGTGGTAATATTCCATATGTGAATATATAGTTTTATAATAAAGAAATTGATTTGTCTAAAAAAAAAAAAAAAAAAAAAAAAAAAAAAAAAAAGCTAGCCATGGTCCCAGCCT
Chr6L-4	mos.L	26	G	A	rvc	AGGCTGGGACCATGGCTAGCTTTTTTTTTTTTTTTTTTTTTTTTTTTTTTTTTTTAGACAAATCAATTTCTTTATTATAAAACTATATATTCACATATGGAATATTACCACTTAAACAGCAATGCAACATATTTTTTAAAATGAAATCTTTTTTTTTACGCCAGAATGCGTTCGCACAG
Chr6L-4	mos.L	26	G	T	fwd	CTGTGCGAACGCATTCTGGCGTAAAAAAAAAGATTTCATTTTAAAAAATTTGTTGCATTGCTGTTTAAGTGGTAATATTCCATATGTGAATATATAGTTTTATAATAAAGAAATTGATTTGTCTAAAAAAAAAAAAAAAAAAAAAAAAAAAAAAAAAAAGCTAGCCATGGTCCCAGCCT
Chr6L-4	mos.L	26	G	T	rvc	AGGCTGGGACCATGGCTAGCTTTTTTTTTTTTTTTTTTTTTTTTTTTTTTTTTTTAGACAAATCAATTTCTTTATTATAAAACTATATATTCACATATGGAATATTACCACTTAAACAGCAATGCAACAAATTTTTTAAAATGAAATCTTTTTTTTTACGCCAGAATGCGTTCGCACAG
Chr6L-4	mos.L	26	G	C	fwd	CTGTGCGAACGCATTCTGGCGTAAAAAAAAAGATTTCATTTTAAAAAATCTGTTGCATTGCTGTTTAAGTGGTAATATTCCATATGTGAATATATAGTTTTATAATAAAGAAATTGATTTGTCTAAAAAAAAAAAAAAAAAAAAAAAAAAAAAAAAAAAGCTAGCCATGGTCCCAGCCT
Chr6L-4	mos.L	26	G	C	rvc	AGGCTGGGACCATGGCTAGCTTTTTTTTTTTTTTTTTTTTTTTTTTTTTTTTTTTAGACAAATCAATTTCTTTATTATAAAACTATATATTCACATATGGAATATTACCACTTAAACAGCAATGCAACAGATTTTTTAAAATGAAATCTTTTTTTTTACGCCAGAATGCGTTCGCACAG
Chr6L-4	mos.L	27	T	A	fwd	CTGTGCGAACGCATTCTGGCGTAAAAAAAAAGATTTCATTTTAAAAAATGAGTTGCATTGCTGTTTAAGTGGTAATATTCCATATGTGAATATATAGTTTTATAATAAAGAAATTGATTTGTCTAAAAAAAAAAAAAAAAAAAAAAAAAAAAAAAAAAAGCTAGCCATGGTCCCAGCCT
Chr6L-4	mos.L	27	T	A	rvc	AGGCTGGGACCATGGCTAGCTTTTTTTTTTTTTTTTTTTTTTTTTTTTTTTTTTTAGACAAATCAATTTCTTTATTATAAAACTATATATTCACATATGGAATATTACCACTTAAACAGCAATGCAACTCATTTTTTAAAATGAAATCTTTTTTTTTACGCCAGAATGCGTTCGCACAG
Chr6L-4	mos.L	27	T	G	fwd	CTGTGCGAACGCATTCTGGCGTAAAAAAAAAGATTTCATTTTAAAAAATGGGTTGCATTGCTGTTTAAGTGGTAATATTCCATATGTGAATATATAGTTTTATAATAAAGAAATTGATTTGTCTAAAAAAAAAAAAAAAAAAAAAAAAAAAAAAAAAAAGCTAGCCATGGTCCCAGCCT
Chr6L-4	mos.L	27	T	G	rvc	AGGCTGGGACCATGGCTAGCTTTTTTTTTTTTTTTTTTTTTTTTTTTTTTTTTTTAGACAAATCAATTTCTTTATTATAAAACTATATATTCACATATGGAATATTACCACTTAAACAGCAATGCAACCCATTTTTTAAAATGAAATCTTTTTTTTTACGCCAGAATGCGTTCGCACAG
Chr6L-4	mos.L	27	T	C	fwd	CTGTGCGAACGCATTCTGGCGTAAAAAAAAAGATTTCATTTTAAAAAATGCGTTGCATTGCTGTTTAAGTGGTAATATTCCATATGTGAATATATAGTTTTATAATAAAGAAATTGATTTGTCTAAAAAAAAAAAAAAAAAAAAAAAAAAAAAAAAAAAGCTAGCCATGGTCCCAGCCT
Chr6L-4	mos.L	27	T	C	rvc	AGGCTGGGACCATGGCTAGCTTTTTTTTTTTTTTTTTTTTTTTTTTTTTTTTTTTAGACAAATCAATTTCTTTATTATAAAACTATATATTCACATATGGAATATTACCACTTAAACAGCAATGCAACGCATTTTTTAAAATGAAATCTTTTTTTTTACGCCAGAATGCGTTCGCACAG
Chr6L-4	mos.L	28	G	A	fwd	CTGTGCGAACGCATTCTGGCGTAAAAAAAAAGATTTCATTTTAAAAAATGTATTGCATTGCTGTTTAAGTGGTAATATTCCATATGTGAATATATAGTTTTATAATAAAGAAATTGATTTGTCTAAAAAAAAAAAAAAAAAAAAAAAAAAAAAAAAAAAGCTAGCCATGGTCCCAGCCT
Chr6L-4	mos.L	28	G	A	rvc	AGGCTGGGACCATGGCTAGCTTTTTTTTTTTTTTTTTTTTTTTTTTTTTTTTTTTAGACAAATCAATTTCTTTATTATAAAACTATATATTCACATATGGAATATTACCACTTAAACAGCAATGCAATACATTTTTTAAAATGAAATCTTTTTTTTTACGCCAGAATGCGTTCGCACAG
Chr6L-4	mos.L	28	G	T	fwd	CTGTGCGAACGCATTCTGGCGTAAAAAAAAAGATTTCATTTTAAAAAATGTTTTGCATTGCTGTTTAAGTGGTAATATTCCATATGTGAATATATAGTTTTATAATAAAGAAATTGATTTGTCTAAAAAAAAAAAAAAAAAAAAAAAAAAAAAAAAAAAGCTAGCCATGGTCCCAGCCT
Chr6L-4	mos.L	28	G	T	rvc	AGGCTGGGACCATGGCTAGCTTTTTTTTTTTTTTTTTTTTTTTTTTTTTTTTTTTAGACAAATCAATTTCTTTATTATAAAACTATATATTCACATATGGAATATTACCACTTAAACAGCAATGCAAAACATTTTTTAAAATGAAATCTTTTTTTTTACGCCAGAATGCGTTCGCACAG
Chr6L-4	mos.L	28	G	C	fwd	CTGTGCGAACGCATTCTGGCGTAAAAAAAAAGATTTCATTTTAAAAAATGTCTTGCATTGCTGTTTAAGTGGTAATATTCCATATGTGAATATATAGTTTTATAATAAAGAAATTGATTTGTCTAAAAAAAAAAAAAAAAAAAAAAAAAAAAAAAAAAAGCTAGCCATGGTCCCAGCCT
Chr6L-4	mos.L	28	G	C	rvc	AGGCTGGGACCATGGCTAGCTTTTTTTTTTTTTTTTTTTTTTTTTTTTTTTTTTTAGACAAATCAATTTCTTTATTATAAAACTATATATTCACATATGGAATATTACCACTTAAACAGCAATGCAAGACATTTTTTAAAATGAAATCTTTTTTTTTACGCCAGAATGCGTTCGCACAG
Chr6L-4	mos.L	29	T	A	fwd	CTGTGCGAACGCATTCTGGCGTAAAAAAAAAGATTTCATTTTAAAAAATGTGATGCATTGCTGTTTAAGTGGTAATATTCCATATGTGAATATATAGTTTTATAATAAAGAAATTGATTTGTCTAAAAAAAAAAAAAAAAAAAAAAAAAAAAAAAAAAAGCTAGCCATGGTCCCAGCCT
Chr6L-4	mos.L	29	T	A	rvc	AGGCTGGGACCATGGCTAGCTTTTTTTTTTTTTTTTTTTTTTTTTTTTTTTTTTTAGACAAATCAATTTCTTTATTATAAAACTATATATTCACATATGGAATATTACCACTTAAACAGCAATGCATCACATTTTTTAAAATGAAATCTTTTTTTTTACGCCAGAATGCGTTCGCACAG
Chr6L-4	mos.L	29	T	G	fwd	CTGTGCGAACGCATTCTGGCGTAAAAAAAAAGATTTCATTTTAAAAAATGTGGTGCATTGCTGTTTAAGTGGTAATATTCCATATGTGAATATATAGTTTTATAATAAAGAAATTGATTTGTCTAAAAAAAAAAAAAAAAAAAAAAAAAAAAAAAAAAAGCTAGCCATGGTCCCAGCCT
Chr6L-4	mos.L	29	T	G	rvc	AGGCTGGGACCATGGCTAGCTTTTTTTTTTTTTTTTTTTTTTTTTTTTTTTTTTTAGACAAATCAATTTCTTTATTATAAAACTATATATTCACATATGGAATATTACCACTTAAACAGCAATGCACCACATTTTTTAAAATGAAATCTTTTTTTTTACGCCAGAATGCGTTCGCACAG
Chr6L-4	mos.L	29	T	C	fwd	CTGTGCGAACGCATTCTGGCGTAAAAAAAAAGATTTCATTTTAAAAAATGTGCTGCATTGCTGTTTAAGTGGTAATATTCCATATGTGAATATATAGTTTTATAATAAAGAAATTGATTTGTCTAAAAAAAAAAAAAAAAAAAAAAAAAAAAAAAAAAAGCTAGCCATGGTCCCAGCCT
Chr6L-4	mos.L	29	T	C	rvc	AGGCTGGGACCATGGCTAGCTTTTTTTTTTTTTTTTTTTTTTTTTTTTTTTTTTTAGACAAATCAATTTCTTTATTATAAAACTATATATTCACATATGGAATATTACCACTTAAACAGCAATGCAGCACATTTTTTAAAATGAAATCTTTTTTTTTACGCCAGAATGCGTTCGCACAG
Chr6L-4	mos.L	30	T	A	fwd	CTGTGCGAACGCATTCTGGCGTAAAAAAAAAGATTTCATTTTAAAAAATGTGTAGCATTGCTGTTTAAGTGGTAATATTCCATATGTGAATATATAGTTTTATAATAAAGAAATTGATTTGTCTAAAAAAAAAAAAAAAAAAAAAAAAAAAAAAAAAAAGCTAGCCATGGTCCCAGCCT
Chr6L-4	mos.L	30	T	A	rvc	AGGCTGGGACCATGGCTAGCTTTTTTTTTTTTTTTTTTTTTTTTTTTTTTTTTTTAGACAAATCAATTTCTTTATTATAAAACTATATATTCACATATGGAATATTACCACTTAAACAGCAATGCTACACATTTTTTAAAATGAAATCTTTTTTTTTACGCCAGAATGCGTTCGCACAG
Chr6L-4	mos.L	30	T	G	fwd	CTGTGCGAACGCATTCTGGCGTAAAAAAAAAGATTTCATTTTAAAAAATGTGTGGCATTGCTGTTTAAGTGGTAATATTCCATATGTGAATATATAGTTTTATAATAAAGAAATTGATTTGTCTAAAAAAAAAAAAAAAAAAAAAAAAAAAAAAAAAAAGCTAGCCATGGTCCCAGCCT
Chr6L-4	mos.L	30	T	G	rvc	AGGCTGGGACCATGGCTAGCTTTTTTTTTTTTTTTTTTTTTTTTTTTTTTTTTTTAGACAAATCAATTTCTTTATTATAAAACTATATATTCACATATGGAATATTACCACTTAAACAGCAATGCCACACATTTTTTAAAATGAAATCTTTTTTTTTACGCCAGAATGCGTTCGCACAG
Chr6L-4	mos.L	30	T	C	fwd	CTGTGCGAACGCATTCTGGCGTAAAAAAAAAGATTTCATTTTAAAAAATGTGTCGCATTGCTGTTTAAGTGGTAATATTCCATATGTGAATATATAGTTTTATAATAAAGAAATTGATTTGTCTAAAAAAAAAAAAAAAAAAAAAAAAAAAAAAAAAAAGCTAGCCATGGTCCCAGCCT
Chr6L-4	mos.L	30	T	C	rvc	AGGCTGGGACCATGGCTAGCTTTTTTTTTTTTTTTTTTTTTTTTTTTTTTTTTTTAGACAAATCAATTTCTTTATTATAAAACTATATATTCACATATGGAATATTACCACTTAAACAGCAATGCGACACATTTTTTAAAATGAAATCTTTTTTTTTACGCCAGAATGCGTTCGCACAG
Chr6L-4	mos.L	31	G	A	fwd	CTGTGCGAACGCATTCTGGCGTAAAAAAAAAGATTTCATTTTAAAAAATGTGTTACATTGCTGTTTAAGTGGTAATATTCCATATGTGAATATATAGTTTTATAATAAAGAAATTGATTTGTCTAAAAAAAAAAAAAAAAAAAAAAAAAAAAAAAAAAAGCTAGCCATGGTCCCAGCCT
Chr6L-4	mos.L	31	G	A	rvc	AGGCTGGGACCATGGCTAGCTTTTTTTTTTTTTTTTTTTTTTTTTTTTTTTTTTTAGACAAATCAATTTCTTTATTATAAAACTATATATTCACATATGGAATATTACCACTTAAACAGCAATGTAACACATTTTTTAAAATGAAATCTTTTTTTTTACGCCAGAATGCGTTCGCACAG
Chr6L-4	mos.L	31	G	T	fwd	CTGTGCGAACGCATTCTGGCGTAAAAAAAAAGATTTCATTTTAAAAAATGTGTTTCATTGCTGTTTAAGTGGTAATATTCCATATGTGAATATATAGTTTTATAATAAAGAAATTGATTTGTCTAAAAAAAAAAAAAAAAAAAAAAAAAAAAAAAAAAAGCTAGCCATGGTCCCAGCCT
Chr6L-4	mos.L	31	G	T	rvc	AGGCTGGGACCATGGCTAGCTTTTTTTTTTTTTTTTTTTTTTTTTTTTTTTTTTTAGACAAATCAATTTCTTTATTATAAAACTATATATTCACATATGGAATATTACCACTTAAACAGCAATGAAACACATTTTTTAAAATGAAATCTTTTTTTTTACGCCAGAATGCGTTCGCACAG
Chr6L-4	mos.L	31	G	C	fwd	CTGTGCGAACGCATTCTGGCGTAAAAAAAAAGATTTCATTTTAAAAAATGTGTTCCATTGCTGTTTAAGTGGTAATATTCCATATGTGAATATATAGTTTTATAATAAAGAAATTGATTTGTCTAAAAAAAAAAAAAAAAAAAAAAAAAAAAAAAAAAAGCTAGCCATGGTCCCAGCCT
Chr6L-4	mos.L	31	G	C	rvc	AGGCTGGGACCATGGCTAGCTTTTTTTTTTTTTTTTTTTTTTTTTTTTTTTTTTTAGACAAATCAATTTCTTTATTATAAAACTATATATTCACATATGGAATATTACCACTTAAACAGCAATGGAACACATTTTTTAAAATGAAATCTTTTTTTTTACGCCAGAATGCGTTCGCACAG
Chr6L-4	mos.L	32	C	A	fwd	CTGTGCGAACGCATTCTGGCGTAAAAAAAAAGATTTCATTTTAAAAAATGTGTTGAATTGCTGTTTAAGTGGTAATATTCCATATGTGAATATATAGTTTTATAATAAAGAAATTGATTTGTCTAAAAAAAAAAAAAAAAAAAAAAAAAAAAAAAAAAAGCTAGCCATGGTCCCAGCCT
Chr6L-4	mos.L	32	C	A	rvc	AGGCTGGGACCATGGCTAGCTTTTTTTTTTTTTTTTTTTTTTTTTTTTTTTTTTTAGACAAATCAATTTCTTTATTATAAAACTATATATTCACATATGGAATATTACCACTTAAACAGCAATTCAACACATTTTTTAAAATGAAATCTTTTTTTTTACGCCAGAATGCGTTCGCACAG
Chr6L-4	mos.L	32	C	T	fwd	CTGTGCGAACGCATTCTGGCGTAAAAAAAAAGATTTCATTTTAAAAAATGTGTTGTATTGCTGTTTAAGTGGTAATATTCCATATGTGAATATATAGTTTTATAATAAAGAAATTGATTTGTCTAAAAAAAAAAAAAAAAAAAAAAAAAAAAAAAAAAAGCTAGCCATGGTCCCAGCCT
Chr6L-4	mos.L	32	C	T	rvc	AGGCTGGGACCATGGCTAGCTTTTTTTTTTTTTTTTTTTTTTTTTTTTTTTTTTTAGACAAATCAATTTCTTTATTATAAAACTATATATTCACATATGGAATATTACCACTTAAACAGCAATACAACACATTTTTTAAAATGAAATCTTTTTTTTTACGCCAGAATGCGTTCGCACAG
Chr6L-4	mos.L	32	C	G	fwd	CTGTGCGAACGCATTCTGGCGTAAAAAAAAAGATTTCATTTTAAAAAATGTGTTGGATTGCTGTTTAAGTGGTAATATTCCATATGTGAATATATAGTTTTATAATAAAGAAATTGATTTGTCTAAAAAAAAAAAAAAAAAAAAAAAAAAAAAAAAAAAGCTAGCCATGGTCCCAGCCT
Chr6L-4	mos.L	32	C	G	rvc	AGGCTGGGACCATGGCTAGCTTTTTTTTTTTTTTTTTTTTTTTTTTTTTTTTTTTAGACAAATCAATTTCTTTATTATAAAACTATATATTCACATATGGAATATTACCACTTAAACAGCAATCCAACACATTTTTTAAAATGAAATCTTTTTTTTTACGCCAGAATGCGTTCGCACAG
Chr6L-4	mos.L	33	A	T	fwd	CTGTGCGAACGCATTCTGGCGTAAAAAAAAAGATTTCATTTTAAAAAATGTGTTGCTTTGCTGTTTAAGTGGTAATATTCCATATGTGAATATATAGTTTTATAATAAAGAAATTGATTTGTCTAAAAAAAAAAAAAAAAAAAAAAAAAAAAAAAAAAAGCTAGCCATGGTCCCAGCCT
Chr6L-4	mos.L	33	A	T	rvc	AGGCTGGGACCATGGCTAGCTTTTTTTTTTTTTTTTTTTTTTTTTTTTTTTTTTTAGACAAATCAATTTCTTTATTATAAAACTATATATTCACATATGGAATATTACCACTTAAACAGCAAAGCAACACATTTTTTAAAATGAAATCTTTTTTTTTACGCCAGAATGCGTTCGCACAG
Chr6L-4	mos.L	33	A	G	fwd	CTGTGCGAACGCATTCTGGCGTAAAAAAAAAGATTTCATTTTAAAAAATGTGTTGCGTTGCTGTTTAAGTGGTAATATTCCATATGTGAATATATAGTTTTATAATAAAGAAATTGATTTGTCTAAAAAAAAAAAAAAAAAAAAAAAAAAAAAAAAAAAGCTAGCCATGGTCCCAGCCT
Chr6L-4	mos.L	33	A	G	rvc	AGGCTGGGACCATGGCTAGCTTTTTTTTTTTTTTTTTTTTTTTTTTTTTTTTTTTAGACAAATCAATTTCTTTATTATAAAACTATATATTCACATATGGAATATTACCACTTAAACAGCAACGCAACACATTTTTTAAAATGAAATCTTTTTTTTTACGCCAGAATGCGTTCGCACAG
Chr6L-4	mos.L	33	A	C	fwd	CTGTGCGAACGCATTCTGGCGTAAAAAAAAAGATTTCATTTTAAAAAATGTGTTGCCTTGCTGTTTAAGTGGTAATATTCCATATGTGAATATATAGTTTTATAATAAAGAAATTGATTTGTCTAAAAAAAAAAAAAAAAAAAAAAAAAAAAAAAAAAAGCTAGCCATGGTCCCAGCCT
Chr6L-4	mos.L	33	A	C	rvc	AGGCTGGGACCATGGCTAGCTTTTTTTTTTTTTTTTTTTTTTTTTTTTTTTTTTTAGACAAATCAATTTCTTTATTATAAAACTATATATTCACATATGGAATATTACCACTTAAACAGCAAGGCAACACATTTTTTAAAATGAAATCTTTTTTTTTACGCCAGAATGCGTTCGCACAG
Chr6L-4	mos.L	34	T	A	fwd	CTGTGCGAACGCATTCTGGCGTAAAAAAAAAGATTTCATTTTAAAAAATGTGTTGCAATGCTGTTTAAGTGGTAATATTCCATATGTGAATATATAGTTTTATAATAAAGAAATTGATTTGTCTAAAAAAAAAAAAAAAAAAAAAAAAAAAAAAAAAAAGCTAGCCATGGTCCCAGCCT
Chr6L-4	mos.L	34	T	A	rvc	AGGCTGGGACCATGGCTAGCTTTTTTTTTTTTTTTTTTTTTTTTTTTTTTTTTTTAGACAAATCAATTTCTTTATTATAAAACTATATATTCACATATGGAATATTACCACTTAAACAGCATTGCAACACATTTTTTAAAATGAAATCTTTTTTTTTACGCCAGAATGCGTTCGCACAG
Chr6L-4	mos.L	34	T	G	fwd	CTGTGCGAACGCATTCTGGCGTAAAAAAAAAGATTTCATTTTAAAAAATGTGTTGCAGTGCTGTTTAAGTGGTAATATTCCATATGTGAATATATAGTTTTATAATAAAGAAATTGATTTGTCTAAAAAAAAAAAAAAAAAAAAAAAAAAAAAAAAAAAGCTAGCCATGGTCCCAGCCT
Chr6L-4	mos.L	34	T	G	rvc	AGGCTGGGACCATGGCTAGCTTTTTTTTTTTTTTTTTTTTTTTTTTTTTTTTTTTAGACAAATCAATTTCTTTATTATAAAACTATATATTCACATATGGAATATTACCACTTAAACAGCACTGCAACACATTTTTTAAAATGAAATCTTTTTTTTTACGCCAGAATGCGTTCGCACAG
Chr6L-4	mos.L	34	T	C	fwd	CTGTGCGAACGCATTCTGGCGTAAAAAAAAAGATTTCATTTTAAAAAATGTGTTGCACTGCTGTTTAAGTGGTAATATTCCATATGTGAATATATAGTTTTATAATAAAGAAATTGATTTGTCTAAAAAAAAAAAAAAAAAAAAAAAAAAAAAAAAAAAGCTAGCCATGGTCCCAGCCT
Chr6L-4	mos.L	34	T	C	rvc	AGGCTGGGACCATGGCTAGCTTTTTTTTTTTTTTTTTTTTTTTTTTTTTTTTTTTAGACAAATCAATTTCTTTATTATAAAACTATATATTCACATATGGAATATTACCACTTAAACAGCAGTGCAACACATTTTTTAAAATGAAATCTTTTTTTTTACGCCAGAATGCGTTCGCACAG
Chr6L-4	mos.L	35	T	A	fwd	CTGTGCGAACGCATTCTGGCGTAAAAAAAAAGATTTCATTTTAAAAAATGTGTTGCATAGCTGTTTAAGTGGTAATATTCCATATGTGAATATATAGTTTTATAATAAAGAAATTGATTTGTCTAAAAAAAAAAAAAAAAAAAAAAAAAAAAAAAAAAAGCTAGCCATGGTCCCAGCCT
Chr6L-4	mos.L	35	T	A	rvc	AGGCTGGGACCATGGCTAGCTTTTTTTTTTTTTTTTTTTTTTTTTTTTTTTTTTTAGACAAATCAATTTCTTTATTATAAAACTATATATTCACATATGGAATATTACCACTTAAACAGCTATGCAACACATTTTTTAAAATGAAATCTTTTTTTTTACGCCAGAATGCGTTCGCACAG
Chr6L-4	mos.L	35	T	G	fwd	CTGTGCGAACGCATTCTGGCGTAAAAAAAAAGATTTCATTTTAAAAAATGTGTTGCATGGCTGTTTAAGTGGTAATATTCCATATGTGAATATATAGTTTTATAATAAAGAAATTGATTTGTCTAAAAAAAAAAAAAAAAAAAAAAAAAAAAAAAAAAAGCTAGCCATGGTCCCAGCCT
Chr6L-4	mos.L	35	T	G	rvc	AGGCTGGGACCATGGCTAGCTTTTTTTTTTTTTTTTTTTTTTTTTTTTTTTTTTTAGACAAATCAATTTCTTTATTATAAAACTATATATTCACATATGGAATATTACCACTTAAACAGCCATGCAACACATTTTTTAAAATGAAATCTTTTTTTTTACGCCAGAATGCGTTCGCACAG
Chr6L-4	mos.L	35	T	C	fwd	CTGTGCGAACGCATTCTGGCGTAAAAAAAAAGATTTCATTTTAAAAAATGTGTTGCATCGCTGTTTAAGTGGTAATATTCCATATGTGAATATATAGTTTTATAATAAAGAAATTGATTTGTCTAAAAAAAAAAAAAAAAAAAAAAAAAAAAAAAAAAAGCTAGCCATGGTCCCAGCCT
Chr6L-4	mos.L	35	T	C	rvc	AGGCTGGGACCATGGCTAGCTTTTTTTTTTTTTTTTTTTTTTTTTTTTTTTTTTTAGACAAATCAATTTCTTTATTATAAAACTATATATTCACATATGGAATATTACCACTTAAACAGCGATGCAACACATTTTTTAAAATGAAATCTTTTTTTTTACGCCAGAATGCGTTCGCACAG
Chr6L-4	mos.L	36	G	A	fwd	CTGTGCGAACGCATTCTGGCGTAAAAAAAAAGATTTCATTTTAAAAAATGTGTTGCATTACTGTTTAAGTGGTAATATTCCATATGTGAATATATAGTTTTATAATAAAGAAATTGATTTGTCTAAAAAAAAAAAAAAAAAAAAAAAAAAAAAAAAAAAGCTAGCCATGGTCCCAGCCT
Chr6L-4	mos.L	36	G	A	rvc	AGGCTGGGACCATGGCTAGCTTTTTTTTTTTTTTTTTTTTTTTTTTTTTTTTTTTAGACAAATCAATTTCTTTATTATAAAACTATATATTCACATATGGAATATTACCACTTAAACAGTAATGCAACACATTTTTTAAAATGAAATCTTTTTTTTTACGCCAGAATGCGTTCGCACAG
Chr6L-4	mos.L	36	G	T	fwd	CTGTGCGAACGCATTCTGGCGTAAAAAAAAAGATTTCATTTTAAAAAATGTGTTGCATTTCTGTTTAAGTGGTAATATTCCATATGTGAATATATAGTTTTATAATAAAGAAATTGATTTGTCTAAAAAAAAAAAAAAAAAAAAAAAAAAAAAAAAAAAGCTAGCCATGGTCCCAGCCT
Chr6L-4	mos.L	36	G	T	rvc	AGGCTGGGACCATGGCTAGCTTTTTTTTTTTTTTTTTTTTTTTTTTTTTTTTTTTAGACAAATCAATTTCTTTATTATAAAACTATATATTCACATATGGAATATTACCACTTAAACAGAAATGCAACACATTTTTTAAAATGAAATCTTTTTTTTTACGCCAGAATGCGTTCGCACAG
Chr6L-4	mos.L	36	G	C	fwd	CTGTGCGAACGCATTCTGGCGTAAAAAAAAAGATTTCATTTTAAAAAATGTGTTGCATTCCTGTTTAAGTGGTAATATTCCATATGTGAATATATAGTTTTATAATAAAGAAATTGATTTGTCTAAAAAAAAAAAAAAAAAAAAAAAAAAAAAAAAAAAGCTAGCCATGGTCCCAGCCT
Chr6L-4	mos.L	36	G	C	rvc	AGGCTGGGACCATGGCTAGCTTTTTTTTTTTTTTTTTTTTTTTTTTTTTTTTTTTAGACAAATCAATTTCTTTATTATAAAACTATATATTCACATATGGAATATTACCACTTAAACAGGAATGCAACACATTTTTTAAAATGAAATCTTTTTTTTTACGCCAGAATGCGTTCGCACAG
Chr6L-4	mos.L	37	C	A	fwd	CTGTGCGAACGCATTCTGGCGTAAAAAAAAAGATTTCATTTTAAAAAATGTGTTGCATTGATGTTTAAGTGGTAATATTCCATATGTGAATATATAGTTTTATAATAAAGAAATTGATTTGTCTAAAAAAAAAAAAAAAAAAAAAAAAAAAAAAAAAAAGCTAGCCATGGTCCCAGCCT
Chr6L-4	mos.L	37	C	A	rvc	AGGCTGGGACCATGGCTAGCTTTTTTTTTTTTTTTTTTTTTTTTTTTTTTTTTTTAGACAAATCAATTTCTTTATTATAAAACTATATATTCACATATGGAATATTACCACTTAAACATCAATGCAACACATTTTTTAAAATGAAATCTTTTTTTTTACGCCAGAATGCGTTCGCACAG
Chr6L-4	mos.L	37	C	T	fwd	CTGTGCGAACGCATTCTGGCGTAAAAAAAAAGATTTCATTTTAAAAAATGTGTTGCATTGTTGTTTAAGTGGTAATATTCCATATGTGAATATATAGTTTTATAATAAAGAAATTGATTTGTCTAAAAAAAAAAAAAAAAAAAAAAAAAAAAAAAAAAAGCTAGCCATGGTCCCAGCCT
Chr6L-4	mos.L	37	C	T	rvc	AGGCTGGGACCATGGCTAGCTTTTTTTTTTTTTTTTTTTTTTTTTTTTTTTTTTTAGACAAATCAATTTCTTTATTATAAAACTATATATTCACATATGGAATATTACCACTTAAACAACAATGCAACACATTTTTTAAAATGAAATCTTTTTTTTTACGCCAGAATGCGTTCGCACAG
Chr6L-4	mos.L	37	C	G	fwd	CTGTGCGAACGCATTCTGGCGTAAAAAAAAAGATTTCATTTTAAAAAATGTGTTGCATTGGTGTTTAAGTGGTAATATTCCATATGTGAATATATAGTTTTATAATAAAGAAATTGATTTGTCTAAAAAAAAAAAAAAAAAAAAAAAAAAAAAAAAAAAGCTAGCCATGGTCCCAGCCT
Chr6L-4	mos.L	37	C	G	rvc	AGGCTGGGACCATGGCTAGCTTTTTTTTTTTTTTTTTTTTTTTTTTTTTTTTTTTAGACAAATCAATTTCTTTATTATAAAACTATATATTCACATATGGAATATTACCACTTAAACACCAATGCAACACATTTTTTAAAATGAAATCTTTTTTTTTACGCCAGAATGCGTTCGCACAG
Chr6L-4	mos.L	38	T	A	fwd	CTGTGCGAACGCATTCTGGCGTAAAAAAAAAGATTTCATTTTAAAAAATGTGTTGCATTGCAGTTTAAGTGGTAATATTCCATATGTGAATATATAGTTTTATAATAAAGAAATTGATTTGTCTAAAAAAAAAAAAAAAAAAAAAAAAAAAAAAAAAAAGCTAGCCATGGTCCCAGCCT
Chr6L-4	mos.L	38	T	A	rvc	AGGCTGGGACCATGGCTAGCTTTTTTTTTTTTTTTTTTTTTTTTTTTTTTTTTTTAGACAAATCAATTTCTTTATTATAAAACTATATATTCACATATGGAATATTACCACTTAAACTGCAATGCAACACATTTTTTAAAATGAAATCTTTTTTTTTACGCCAGAATGCGTTCGCACAG
Chr6L-4	mos.L	38	T	G	fwd	CTGTGCGAACGCATTCTGGCGTAAAAAAAAAGATTTCATTTTAAAAAATGTGTTGCATTGCGGTTTAAGTGGTAATATTCCATATGTGAATATATAGTTTTATAATAAAGAAATTGATTTGTCTAAAAAAAAAAAAAAAAAAAAAAAAAAAAAAAAAAAGCTAGCCATGGTCCCAGCCT
Chr6L-4	mos.L	38	T	G	rvc	AGGCTGGGACCATGGCTAGCTTTTTTTTTTTTTTTTTTTTTTTTTTTTTTTTTTTAGACAAATCAATTTCTTTATTATAAAACTATATATTCACATATGGAATATTACCACTTAAACCGCAATGCAACACATTTTTTAAAATGAAATCTTTTTTTTTACGCCAGAATGCGTTCGCACAG
Chr6L-4	mos.L	38	T	C	fwd	CTGTGCGAACGCATTCTGGCGTAAAAAAAAAGATTTCATTTTAAAAAATGTGTTGCATTGCCGTTTAAGTGGTAATATTCCATATGTGAATATATAGTTTTATAATAAAGAAATTGATTTGTCTAAAAAAAAAAAAAAAAAAAAAAAAAAAAAAAAAAAGCTAGCCATGGTCCCAGCCT
Chr6L-4	mos.L	38	T	C	rvc	AGGCTGGGACCATGGCTAGCTTTTTTTTTTTTTTTTTTTTTTTTTTTTTTTTTTTAGACAAATCAATTTCTTTATTATAAAACTATATATTCACATATGGAATATTACCACTTAAACGGCAATGCAACACATTTTTTAAAATGAAATCTTTTTTTTTACGCCAGAATGCGTTCGCACAG
Chr6L-4	mos.L	39	G	A	fwd	CTGTGCGAACGCATTCTGGCGTAAAAAAAAAGATTTCATTTTAAAAAATGTGTTGCATTGCTATTTAAGTGGTAATATTCCATATGTGAATATATAGTTTTATAATAAAGAAATTGATTTGTCTAAAAAAAAAAAAAAAAAAAAAAAAAAAAAAAAAAAGCTAGCCATGGTCCCAGCCT
Chr6L-4	mos.L	39	G	A	rvc	AGGCTGGGACCATGGCTAGCTTTTTTTTTTTTTTTTTTTTTTTTTTTTTTTTTTTAGACAAATCAATTTCTTTATTATAAAACTATATATTCACATATGGAATATTACCACTTAAATAGCAATGCAACACATTTTTTAAAATGAAATCTTTTTTTTTACGCCAGAATGCGTTCGCACAG
Chr6L-4	mos.L	39	G	T	fwd	CTGTGCGAACGCATTCTGGCGTAAAAAAAAAGATTTCATTTTAAAAAATGTGTTGCATTGCTTTTTAAGTGGTAATATTCCATATGTGAATATATAGTTTTATAATAAAGAAATTGATTTGTCTAAAAAAAAAAAAAAAAAAAAAAAAAAAAAAAAAAAGCTAGCCATGGTCCCAGCCT
Chr6L-4	mos.L	39	G	T	rvc	AGGCTGGGACCATGGCTAGCTTTTTTTTTTTTTTTTTTTTTTTTTTTTTTTTTTTAGACAAATCAATTTCTTTATTATAAAACTATATATTCACATATGGAATATTACCACTTAAAAAGCAATGCAACACATTTTTTAAAATGAAATCTTTTTTTTTACGCCAGAATGCGTTCGCACAG
Chr6L-4	mos.L	39	G	C	fwd	CTGTGCGAACGCATTCTGGCGTAAAAAAAAAGATTTCATTTTAAAAAATGTGTTGCATTGCTCTTTAAGTGGTAATATTCCATATGTGAATATATAGTTTTATAATAAAGAAATTGATTTGTCTAAAAAAAAAAAAAAAAAAAAAAAAAAAAAAAAAAAGCTAGCCATGGTCCCAGCCT
Chr6L-4	mos.L	39	G	C	rvc	AGGCTGGGACCATGGCTAGCTTTTTTTTTTTTTTTTTTTTTTTTTTTTTTTTTTTAGACAAATCAATTTCTTTATTATAAAACTATATATTCACATATGGAATATTACCACTTAAAGAGCAATGCAACACATTTTTTAAAATGAAATCTTTTTTTTTACGCCAGAATGCGTTCGCACAG
Chr6L-4	mos.L	40	T	A	fwd	CTGTGCGAACGCATTCTGGCGTAAAAAAAAAGATTTCATTTTAAAAAATGTGTTGCATTGCTGATTAAGTGGTAATATTCCATATGTGAATATATAGTTTTATAATAAAGAAATTGATTTGTCTAAAAAAAAAAAAAAAAAAAAAAAAAAAAAAAAAAAGCTAGCCATGGTCCCAGCCT
Chr6L-4	mos.L	40	T	A	rvc	AGGCTGGGACCATGGCTAGCTTTTTTTTTTTTTTTTTTTTTTTTTTTTTTTTTTTAGACAAATCAATTTCTTTATTATAAAACTATATATTCACATATGGAATATTACCACTTAATCAGCAATGCAACACATTTTTTAAAATGAAATCTTTTTTTTTACGCCAGAATGCGTTCGCACAG
Chr6L-4	mos.L	40	T	G	fwd	CTGTGCGAACGCATTCTGGCGTAAAAAAAAAGATTTCATTTTAAAAAATGTGTTGCATTGCTGGTTAAGTGGTAATATTCCATATGTGAATATATAGTTTTATAATAAAGAAATTGATTTGTCTAAAAAAAAAAAAAAAAAAAAAAAAAAAAAAAAAAAGCTAGCCATGGTCCCAGCCT
Chr6L-4	mos.L	40	T	G	rvc	AGGCTGGGACCATGGCTAGCTTTTTTTTTTTTTTTTTTTTTTTTTTTTTTTTTTTAGACAAATCAATTTCTTTATTATAAAACTATATATTCACATATGGAATATTACCACTTAACCAGCAATGCAACACATTTTTTAAAATGAAATCTTTTTTTTTACGCCAGAATGCGTTCGCACAG
Chr6L-4	mos.L	40	T	C	fwd	CTGTGCGAACGCATTCTGGCGTAAAAAAAAAGATTTCATTTTAAAAAATGTGTTGCATTGCTGCTTAAGTGGTAATATTCCATATGTGAATATATAGTTTTATAATAAAGAAATTGATTTGTCTAAAAAAAAAAAAAAAAAAAAAAAAAAAAAAAAAAAGCTAGCCATGGTCCCAGCCT
Chr6L-4	mos.L	40	T	C	rvc	AGGCTGGGACCATGGCTAGCTTTTTTTTTTTTTTTTTTTTTTTTTTTTTTTTTTTAGACAAATCAATTTCTTTATTATAAAACTATATATTCACATATGGAATATTACCACTTAAGCAGCAATGCAACACATTTTTTAAAATGAAATCTTTTTTTTTACGCCAGAATGCGTTCGCACAG
Chr6L-4	mos.L	41	T	A	fwd	CTGTGCGAACGCATTCTGGCGTAAAAAAAAAGATTTCATTTTAAAAAATGTGTTGCATTGCTGTATAAGTGGTAATATTCCATATGTGAATATATAGTTTTATAATAAAGAAATTGATTTGTCTAAAAAAAAAAAAAAAAAAAAAAAAAAAAAAAAAAAGCTAGCCATGGTCCCAGCCT
Chr6L-4	mos.L	41	T	A	rvc	AGGCTGGGACCATGGCTAGCTTTTTTTTTTTTTTTTTTTTTTTTTTTTTTTTTTTAGACAAATCAATTTCTTTATTATAAAACTATATATTCACATATGGAATATTACCACTTATACAGCAATGCAACACATTTTTTAAAATGAAATCTTTTTTTTTACGCCAGAATGCGTTCGCACAG
Chr6L-4	mos.L	41	T	G	fwd	CTGTGCGAACGCATTCTGGCGTAAAAAAAAAGATTTCATTTTAAAAAATGTGTTGCATTGCTGTGTAAGTGGTAATATTCCATATGTGAATATATAGTTTTATAATAAAGAAATTGATTTGTCTAAAAAAAAAAAAAAAAAAAAAAAAAAAAAAAAAAAGCTAGCCATGGTCCCAGCCT
Chr6L-4	mos.L	41	T	G	rvc	AGGCTGGGACCATGGCTAGCTTTTTTTTTTTTTTTTTTTTTTTTTTTTTTTTTTTAGACAAATCAATTTCTTTATTATAAAACTATATATTCACATATGGAATATTACCACTTACACAGCAATGCAACACATTTTTTAAAATGAAATCTTTTTTTTTACGCCAGAATGCGTTCGCACAG
Chr6L-4	mos.L	41	T	C	fwd	CTGTGCGAACGCATTCTGGCGTAAAAAAAAAGATTTCATTTTAAAAAATGTGTTGCATTGCTGTCTAAGTGGTAATATTCCATATGTGAATATATAGTTTTATAATAAAGAAATTGATTTGTCTAAAAAAAAAAAAAAAAAAAAAAAAAAAAAAAAAAAGCTAGCCATGGTCCCAGCCT
Chr6L-4	mos.L	41	T	C	rvc	AGGCTGGGACCATGGCTAGCTTTTTTTTTTTTTTTTTTTTTTTTTTTTTTTTTTTAGACAAATCAATTTCTTTATTATAAAACTATATATTCACATATGGAATATTACCACTTAGACAGCAATGCAACACATTTTTTAAAATGAAATCTTTTTTTTTACGCCAGAATGCGTTCGCACAG
Chr6L-4	mos.L	42	T	A	fwd	CTGTGCGAACGCATTCTGGCGTAAAAAAAAAGATTTCATTTTAAAAAATGTGTTGCATTGCTGTTAAAGTGGTAATATTCCATATGTGAATATATAGTTTTATAATAAAGAAATTGATTTGTCTAAAAAAAAAAAAAAAAAAAAAAAAAAAAAAAAAAAGCTAGCCATGGTCCCAGCCT
Chr6L-4	mos.L	42	T	A	rvc	AGGCTGGGACCATGGCTAGCTTTTTTTTTTTTTTTTTTTTTTTTTTTTTTTTTTTAGACAAATCAATTTCTTTATTATAAAACTATATATTCACATATGGAATATTACCACTTTAACAGCAATGCAACACATTTTTTAAAATGAAATCTTTTTTTTTACGCCAGAATGCGTTCGCACAG
Chr6L-4	mos.L	42	T	G	fwd	CTGTGCGAACGCATTCTGGCGTAAAAAAAAAGATTTCATTTTAAAAAATGTGTTGCATTGCTGTTGAAGTGGTAATATTCCATATGTGAATATATAGTTTTATAATAAAGAAATTGATTTGTCTAAAAAAAAAAAAAAAAAAAAAAAAAAAAAAAAAAAGCTAGCCATGGTCCCAGCCT
Chr6L-4	mos.L	42	T	G	rvc	AGGCTGGGACCATGGCTAGCTTTTTTTTTTTTTTTTTTTTTTTTTTTTTTTTTTTAGACAAATCAATTTCTTTATTATAAAACTATATATTCACATATGGAATATTACCACTTCAACAGCAATGCAACACATTTTTTAAAATGAAATCTTTTTTTTTACGCCAGAATGCGTTCGCACAG
Chr6L-4	mos.L	42	T	C	fwd	CTGTGCGAACGCATTCTGGCGTAAAAAAAAAGATTTCATTTTAAAAAATGTGTTGCATTGCTGTTCAAGTGGTAATATTCCATATGTGAATATATAGTTTTATAATAAAGAAATTGATTTGTCTAAAAAAAAAAAAAAAAAAAAAAAAAAAAAAAAAAAGCTAGCCATGGTCCCAGCCT
Chr6L-4	mos.L	42	T	C	rvc	AGGCTGGGACCATGGCTAGCTTTTTTTTTTTTTTTTTTTTTTTTTTTTTTTTTTTAGACAAATCAATTTCTTTATTATAAAACTATATATTCACATATGGAATATTACCACTTGAACAGCAATGCAACACATTTTTTAAAATGAAATCTTTTTTTTTACGCCAGAATGCGTTCGCACAG
Chr6L-4	mos.L	43	A	T	fwd	CTGTGCGAACGCATTCTGGCGTAAAAAAAAAGATTTCATTTTAAAAAATGTGTTGCATTGCTGTTTTAGTGGTAATATTCCATATGTGAATATATAGTTTTATAATAAAGAAATTGATTTGTCTAAAAAAAAAAAAAAAAAAAAAAAAAAAAAAAAAAAGCTAGCCATGGTCCCAGCCT
Chr6L-4	mos.L	43	A	T	rvc	AGGCTGGGACCATGGCTAGCTTTTTTTTTTTTTTTTTTTTTTTTTTTTTTTTTTTAGACAAATCAATTTCTTTATTATAAAACTATATATTCACATATGGAATATTACCACTAAAACAGCAATGCAACACATTTTTTAAAATGAAATCTTTTTTTTTACGCCAGAATGCGTTCGCACAG
Chr6L-4	mos.L	43	A	G	fwd	CTGTGCGAACGCATTCTGGCGTAAAAAAAAAGATTTCATTTTAAAAAATGTGTTGCATTGCTGTTTGAGTGGTAATATTCCATATGTGAATATATAGTTTTATAATAAAGAAATTGATTTGTCTAAAAAAAAAAAAAAAAAAAAAAAAAAAAAAAAAAAGCTAGCCATGGTCCCAGCCT
Chr6L-4	mos.L	43	A	G	rvc	AGGCTGGGACCATGGCTAGCTTTTTTTTTTTTTTTTTTTTTTTTTTTTTTTTTTTAGACAAATCAATTTCTTTATTATAAAACTATATATTCACATATGGAATATTACCACTCAAACAGCAATGCAACACATTTTTTAAAATGAAATCTTTTTTTTTACGCCAGAATGCGTTCGCACAG
Chr6L-4	mos.L	43	A	C	fwd	CTGTGCGAACGCATTCTGGCGTAAAAAAAAAGATTTCATTTTAAAAAATGTGTTGCATTGCTGTTTCAGTGGTAATATTCCATATGTGAATATATAGTTTTATAATAAAGAAATTGATTTGTCTAAAAAAAAAAAAAAAAAAAAAAAAAAAAAAAAAAAGCTAGCCATGGTCCCAGCCT
Chr6L-4	mos.L	43	A	C	rvc	AGGCTGGGACCATGGCTAGCTTTTTTTTTTTTTTTTTTTTTTTTTTTTTTTTTTTAGACAAATCAATTTCTTTATTATAAAACTATATATTCACATATGGAATATTACCACTGAAACAGCAATGCAACACATTTTTTAAAATGAAATCTTTTTTTTTACGCCAGAATGCGTTCGCACAG
Chr6L-4	mos.L	44	A	T	fwd	CTGTGCGAACGCATTCTGGCGTAAAAAAAAAGATTTCATTTTAAAAAATGTGTTGCATTGCTGTTTATGTGGTAATATTCCATATGTGAATATATAGTTTTATAATAAAGAAATTGATTTGTCTAAAAAAAAAAAAAAAAAAAAAAAAAAAAAAAAAAAGCTAGCCATGGTCCCAGCCT
Chr6L-4	mos.L	44	A	T	rvc	AGGCTGGGACCATGGCTAGCTTTTTTTTTTTTTTTTTTTTTTTTTTTTTTTTTTTAGACAAATCAATTTCTTTATTATAAAACTATATATTCACATATGGAATATTACCACATAAACAGCAATGCAACACATTTTTTAAAATGAAATCTTTTTTTTTACGCCAGAATGCGTTCGCACAG
Chr6L-4	mos.L	44	A	G	fwd	CTGTGCGAACGCATTCTGGCGTAAAAAAAAAGATTTCATTTTAAAAAATGTGTTGCATTGCTGTTTAGGTGGTAATATTCCATATGTGAATATATAGTTTTATAATAAAGAAATTGATTTGTCTAAAAAAAAAAAAAAAAAAAAAAAAAAAAAAAAAAAGCTAGCCATGGTCCCAGCCT
Chr6L-4	mos.L	44	A	G	rvc	AGGCTGGGACCATGGCTAGCTTTTTTTTTTTTTTTTTTTTTTTTTTTTTTTTTTTAGACAAATCAATTTCTTTATTATAAAACTATATATTCACATATGGAATATTACCACCTAAACAGCAATGCAACACATTTTTTAAAATGAAATCTTTTTTTTTACGCCAGAATGCGTTCGCACAG
Chr6L-4	mos.L	44	A	C	fwd	CTGTGCGAACGCATTCTGGCGTAAAAAAAAAGATTTCATTTTAAAAAATGTGTTGCATTGCTGTTTACGTGGTAATATTCCATATGTGAATATATAGTTTTATAATAAAGAAATTGATTTGTCTAAAAAAAAAAAAAAAAAAAAAAAAAAAAAAAAAAAGCTAGCCATGGTCCCAGCCT
Chr6L-4	mos.L	44	A	C	rvc	AGGCTGGGACCATGGCTAGCTTTTTTTTTTTTTTTTTTTTTTTTTTTTTTTTTTTAGACAAATCAATTTCTTTATTATAAAACTATATATTCACATATGGAATATTACCACGTAAACAGCAATGCAACACATTTTTTAAAATGAAATCTTTTTTTTTACGCCAGAATGCGTTCGCACAG
Chr6L-4	mos.L	45	G	A	fwd	CTGTGCGAACGCATTCTGGCGTAAAAAAAAAGATTTCATTTTAAAAAATGTGTTGCATTGCTGTTTAAATGGTAATATTCCATATGTGAATATATAGTTTTATAATAAAGAAATTGATTTGTCTAAAAAAAAAAAAAAAAAAAAAAAAAAAAAAAAAAAGCTAGCCATGGTCCCAGCCT
Chr6L-4	mos.L	45	G	A	rvc	AGGCTGGGACCATGGCTAGCTTTTTTTTTTTTTTTTTTTTTTTTTTTTTTTTTTTAGACAAATCAATTTCTTTATTATAAAACTATATATTCACATATGGAATATTACCATTTAAACAGCAATGCAACACATTTTTTAAAATGAAATCTTTTTTTTTACGCCAGAATGCGTTCGCACAG
Chr6L-4	mos.L	45	G	T	fwd	CTGTGCGAACGCATTCTGGCGTAAAAAAAAAGATTTCATTTTAAAAAATGTGTTGCATTGCTGTTTAATTGGTAATATTCCATATGTGAATATATAGTTTTATAATAAAGAAATTGATTTGTCTAAAAAAAAAAAAAAAAAAAAAAAAAAAAAAAAAAAGCTAGCCATGGTCCCAGCCT
Chr6L-4	mos.L	45	G	T	rvc	AGGCTGGGACCATGGCTAGCTTTTTTTTTTTTTTTTTTTTTTTTTTTTTTTTTTTAGACAAATCAATTTCTTTATTATAAAACTATATATTCACATATGGAATATTACCAATTAAACAGCAATGCAACACATTTTTTAAAATGAAATCTTTTTTTTTACGCCAGAATGCGTTCGCACAG
Chr6L-4	mos.L	45	G	C	fwd	CTGTGCGAACGCATTCTGGCGTAAAAAAAAAGATTTCATTTTAAAAAATGTGTTGCATTGCTGTTTAACTGGTAATATTCCATATGTGAATATATAGTTTTATAATAAAGAAATTGATTTGTCTAAAAAAAAAAAAAAAAAAAAAAAAAAAAAAAAAAAGCTAGCCATGGTCCCAGCCT
Chr6L-4	mos.L	45	G	C	rvc	AGGCTGGGACCATGGCTAGCTTTTTTTTTTTTTTTTTTTTTTTTTTTTTTTTTTTAGACAAATCAATTTCTTTATTATAAAACTATATATTCACATATGGAATATTACCAGTTAAACAGCAATGCAACACATTTTTTAAAATGAAATCTTTTTTTTTACGCCAGAATGCGTTCGCACAG
Chr6L-4	mos.L	46	T	A	fwd	CTGTGCGAACGCATTCTGGCGTAAAAAAAAAGATTTCATTTTAAAAAATGTGTTGCATTGCTGTTTAAGAGGTAATATTCCATATGTGAATATATAGTTTTATAATAAAGAAATTGATTTGTCTAAAAAAAAAAAAAAAAAAAAAAAAAAAAAAAAAAAGCTAGCCATGGTCCCAGCCT
Chr6L-4	mos.L	46	T	A	rvc	AGGCTGGGACCATGGCTAGCTTTTTTTTTTTTTTTTTTTTTTTTTTTTTTTTTTTAGACAAATCAATTTCTTTATTATAAAACTATATATTCACATATGGAATATTACCTCTTAAACAGCAATGCAACACATTTTTTAAAATGAAATCTTTTTTTTTACGCCAGAATGCGTTCGCACAG
Chr6L-4	mos.L	46	T	G	fwd	CTGTGCGAACGCATTCTGGCGTAAAAAAAAAGATTTCATTTTAAAAAATGTGTTGCATTGCTGTTTAAGGGGTAATATTCCATATGTGAATATATAGTTTTATAATAAAGAAATTGATTTGTCTAAAAAAAAAAAAAAAAAAAAAAAAAAAAAAAAAAAGCTAGCCATGGTCCCAGCCT
Chr6L-4	mos.L	46	T	G	rvc	AGGCTGGGACCATGGCTAGCTTTTTTTTTTTTTTTTTTTTTTTTTTTTTTTTTTTAGACAAATCAATTTCTTTATTATAAAACTATATATTCACATATGGAATATTACCCCTTAAACAGCAATGCAACACATTTTTTAAAATGAAATCTTTTTTTTTACGCCAGAATGCGTTCGCACAG
Chr6L-4	mos.L	46	T	C	fwd	CTGTGCGAACGCATTCTGGCGTAAAAAAAAAGATTTCATTTTAAAAAATGTGTTGCATTGCTGTTTAAGCGGTAATATTCCATATGTGAATATATAGTTTTATAATAAAGAAATTGATTTGTCTAAAAAAAAAAAAAAAAAAAAAAAAAAAAAAAAAAAGCTAGCCATGGTCCCAGCCT
Chr6L-4	mos.L	46	T	C	rvc	AGGCTGGGACCATGGCTAGCTTTTTTTTTTTTTTTTTTTTTTTTTTTTTTTTTTTAGACAAATCAATTTCTTTATTATAAAACTATATATTCACATATGGAATATTACCGCTTAAACAGCAATGCAACACATTTTTTAAAATGAAATCTTTTTTTTTACGCCAGAATGCGTTCGCACAG
Chr6L-4	mos.L	47	G	A	fwd	CTGTGCGAACGCATTCTGGCGTAAAAAAAAAGATTTCATTTTAAAAAATGTGTTGCATTGCTGTTTAAGTAGTAATATTCCATATGTGAATATATAGTTTTATAATAAAGAAATTGATTTGTCTAAAAAAAAAAAAAAAAAAAAAAAAAAAAAAAAAAAGCTAGCCATGGTCCCAGCCT
Chr6L-4	mos.L	47	G	A	rvc	AGGCTGGGACCATGGCTAGCTTTTTTTTTTTTTTTTTTTTTTTTTTTTTTTTTTTAGACAAATCAATTTCTTTATTATAAAACTATATATTCACATATGGAATATTACTACTTAAACAGCAATGCAACACATTTTTTAAAATGAAATCTTTTTTTTTACGCCAGAATGCGTTCGCACAG
Chr6L-4	mos.L	47	G	T	fwd	CTGTGCGAACGCATTCTGGCGTAAAAAAAAAGATTTCATTTTAAAAAATGTGTTGCATTGCTGTTTAAGTTGTAATATTCCATATGTGAATATATAGTTTTATAATAAAGAAATTGATTTGTCTAAAAAAAAAAAAAAAAAAAAAAAAAAAAAAAAAAAGCTAGCCATGGTCCCAGCCT
Chr6L-4	mos.L	47	G	T	rvc	AGGCTGGGACCATGGCTAGCTTTTTTTTTTTTTTTTTTTTTTTTTTTTTTTTTTTAGACAAATCAATTTCTTTATTATAAAACTATATATTCACATATGGAATATTACAACTTAAACAGCAATGCAACACATTTTTTAAAATGAAATCTTTTTTTTTACGCCAGAATGCGTTCGCACAG
Chr6L-4	mos.L	47	G	C	fwd	CTGTGCGAACGCATTCTGGCGTAAAAAAAAAGATTTCATTTTAAAAAATGTGTTGCATTGCTGTTTAAGTCGTAATATTCCATATGTGAATATATAGTTTTATAATAAAGAAATTGATTTGTCTAAAAAAAAAAAAAAAAAAAAAAAAAAAAAAAAAAAGCTAGCCATGGTCCCAGCCT
Chr6L-4	mos.L	47	G	C	rvc	AGGCTGGGACCATGGCTAGCTTTTTTTTTTTTTTTTTTTTTTTTTTTTTTTTTTTAGACAAATCAATTTCTTTATTATAAAACTATATATTCACATATGGAATATTACGACTTAAACAGCAATGCAACACATTTTTTAAAATGAAATCTTTTTTTTTACGCCAGAATGCGTTCGCACAG
Chr6L-4	mos.L	48	G	A	fwd	CTGTGCGAACGCATTCTGGCGTAAAAAAAAAGATTTCATTTTAAAAAATGTGTTGCATTGCTGTTTAAGTGATAATATTCCATATGTGAATATATAGTTTTATAATAAAGAAATTGATTTGTCTAAAAAAAAAAAAAAAAAAAAAAAAAAAAAAAAAAAGCTAGCCATGGTCCCAGCCT
Chr6L-4	mos.L	48	G	A	rvc	AGGCTGGGACCATGGCTAGCTTTTTTTTTTTTTTTTTTTTTTTTTTTTTTTTTTTAGACAAATCAATTTCTTTATTATAAAACTATATATTCACATATGGAATATTATCACTTAAACAGCAATGCAACACATTTTTTAAAATGAAATCTTTTTTTTTACGCCAGAATGCGTTCGCACAG
Chr6L-4	mos.L	48	G	T	fwd	CTGTGCGAACGCATTCTGGCGTAAAAAAAAAGATTTCATTTTAAAAAATGTGTTGCATTGCTGTTTAAGTGTTAATATTCCATATGTGAATATATAGTTTTATAATAAAGAAATTGATTTGTCTAAAAAAAAAAAAAAAAAAAAAAAAAAAAAAAAAAAGCTAGCCATGGTCCCAGCCT
Chr6L-4	mos.L	48	G	T	rvc	AGGCTGGGACCATGGCTAGCTTTTTTTTTTTTTTTTTTTTTTTTTTTTTTTTTTTAGACAAATCAATTTCTTTATTATAAAACTATATATTCACATATGGAATATTAACACTTAAACAGCAATGCAACACATTTTTTAAAATGAAATCTTTTTTTTTACGCCAGAATGCGTTCGCACAG
Chr6L-4	mos.L	48	G	C	fwd	CTGTGCGAACGCATTCTGGCGTAAAAAAAAAGATTTCATTTTAAAAAATGTGTTGCATTGCTGTTTAAGTGCTAATATTCCATATGTGAATATATAGTTTTATAATAAAGAAATTGATTTGTCTAAAAAAAAAAAAAAAAAAAAAAAAAAAAAAAAAAAGCTAGCCATGGTCCCAGCCT
Chr6L-4	mos.L	48	G	C	rvc	AGGCTGGGACCATGGCTAGCTTTTTTTTTTTTTTTTTTTTTTTTTTTTTTTTTTTAGACAAATCAATTTCTTTATTATAAAACTATATATTCACATATGGAATATTAGCACTTAAACAGCAATGCAACACATTTTTTAAAATGAAATCTTTTTTTTTACGCCAGAATGCGTTCGCACAG
Chr6L-4	mos.L	49	T	A	fwd	CTGTGCGAACGCATTCTGGCGTAAAAAAAAAGATTTCATTTTAAAAAATGTGTTGCATTGCTGTTTAAGTGGAAATATTCCATATGTGAATATATAGTTTTATAATAAAGAAATTGATTTGTCTAAAAAAAAAAAAAAAAAAAAAAAAAAAAAAAAAAAGCTAGCCATGGTCCCAGCCT
Chr6L-4	mos.L	49	T	A	rvc	AGGCTGGGACCATGGCTAGCTTTTTTTTTTTTTTTTTTTTTTTTTTTTTTTTTTTAGACAAATCAATTTCTTTATTATAAAACTATATATTCACATATGGAATATTTCCACTTAAACAGCAATGCAACACATTTTTTAAAATGAAATCTTTTTTTTTACGCCAGAATGCGTTCGCACAG
Chr6L-4	mos.L	49	T	G	fwd	CTGTGCGAACGCATTCTGGCGTAAAAAAAAAGATTTCATTTTAAAAAATGTGTTGCATTGCTGTTTAAGTGGGAATATTCCATATGTGAATATATAGTTTTATAATAAAGAAATTGATTTGTCTAAAAAAAAAAAAAAAAAAAAAAAAAAAAAAAAAAAGCTAGCCATGGTCCCAGCCT
Chr6L-4	mos.L	49	T	G	rvc	AGGCTGGGACCATGGCTAGCTTTTTTTTTTTTTTTTTTTTTTTTTTTTTTTTTTTAGACAAATCAATTTCTTTATTATAAAACTATATATTCACATATGGAATATTCCCACTTAAACAGCAATGCAACACATTTTTTAAAATGAAATCTTTTTTTTTACGCCAGAATGCGTTCGCACAG
Chr6L-4	mos.L	49	T	C	fwd	CTGTGCGAACGCATTCTGGCGTAAAAAAAAAGATTTCATTTTAAAAAATGTGTTGCATTGCTGTTTAAGTGGCAATATTCCATATGTGAATATATAGTTTTATAATAAAGAAATTGATTTGTCTAAAAAAAAAAAAAAAAAAAAAAAAAAAAAAAAAAAGCTAGCCATGGTCCCAGCCT
Chr6L-4	mos.L	49	T	C	rvc	AGGCTGGGACCATGGCTAGCTTTTTTTTTTTTTTTTTTTTTTTTTTTTTTTTTTTAGACAAATCAATTTCTTTATTATAAAACTATATATTCACATATGGAATATTGCCACTTAAACAGCAATGCAACACATTTTTTAAAATGAAATCTTTTTTTTTACGCCAGAATGCGTTCGCACAG
Chr6L-4	mos.L	50	A	T	fwd	CTGTGCGAACGCATTCTGGCGTAAAAAAAAAGATTTCATTTTAAAAAATGTGTTGCATTGCTGTTTAAGTGGTTATATTCCATATGTGAATATATAGTTTTATAATAAAGAAATTGATTTGTCTAAAAAAAAAAAAAAAAAAAAAAAAAAAAAAAAAAAGCTAGCCATGGTCCCAGCCT
Chr6L-4	mos.L	50	A	T	rvc	AGGCTGGGACCATGGCTAGCTTTTTTTTTTTTTTTTTTTTTTTTTTTTTTTTTTTAGACAAATCAATTTCTTTATTATAAAACTATATATTCACATATGGAATATAACCACTTAAACAGCAATGCAACACATTTTTTAAAATGAAATCTTTTTTTTTACGCCAGAATGCGTTCGCACAG
Chr6L-4	mos.L	50	A	G	fwd	CTGTGCGAACGCATTCTGGCGTAAAAAAAAAGATTTCATTTTAAAAAATGTGTTGCATTGCTGTTTAAGTGGTGATATTCCATATGTGAATATATAGTTTTATAATAAAGAAATTGATTTGTCTAAAAAAAAAAAAAAAAAAAAAAAAAAAAAAAAAAAGCTAGCCATGGTCCCAGCCT
Chr6L-4	mos.L	50	A	G	rvc	AGGCTGGGACCATGGCTAGCTTTTTTTTTTTTTTTTTTTTTTTTTTTTTTTTTTTAGACAAATCAATTTCTTTATTATAAAACTATATATTCACATATGGAATATCACCACTTAAACAGCAATGCAACACATTTTTTAAAATGAAATCTTTTTTTTTACGCCAGAATGCGTTCGCACAG
Chr6L-4	mos.L	50	A	C	fwd	CTGTGCGAACGCATTCTGGCGTAAAAAAAAAGATTTCATTTTAAAAAATGTGTTGCATTGCTGTTTAAGTGGTCATATTCCATATGTGAATATATAGTTTTATAATAAAGAAATTGATTTGTCTAAAAAAAAAAAAAAAAAAAAAAAAAAAAAAAAAAAGCTAGCCATGGTCCCAGCCT
Chr6L-4	mos.L	50	A	C	rvc	AGGCTGGGACCATGGCTAGCTTTTTTTTTTTTTTTTTTTTTTTTTTTTTTTTTTTAGACAAATCAATTTCTTTATTATAAAACTATATATTCACATATGGAATATGACCACTTAAACAGCAATGCAACACATTTTTTAAAATGAAATCTTTTTTTTTACGCCAGAATGCGTTCGCACAG
Chr6L-4	mos.L	51	A	T	fwd	CTGTGCGAACGCATTCTGGCGTAAAAAAAAAGATTTCATTTTAAAAAATGTGTTGCATTGCTGTTTAAGTGGTATTATTCCATATGTGAATATATAGTTTTATAATAAAGAAATTGATTTGTCTAAAAAAAAAAAAAAAAAAAAAAAAAAAAAAAAAAAGCTAGCCATGGTCCCAGCCT
Chr6L-4	mos.L	51	A	T	rvc	AGGCTGGGACCATGGCTAGCTTTTTTTTTTTTTTTTTTTTTTTTTTTTTTTTTTTAGACAAATCAATTTCTTTATTATAAAACTATATATTCACATATGGAATAATACCACTTAAACAGCAATGCAACACATTTTTTAAAATGAAATCTTTTTTTTTACGCCAGAATGCGTTCGCACAG
Chr6L-4	mos.L	51	A	G	fwd	CTGTGCGAACGCATTCTGGCGTAAAAAAAAAGATTTCATTTTAAAAAATGTGTTGCATTGCTGTTTAAGTGGTAGTATTCCATATGTGAATATATAGTTTTATAATAAAGAAATTGATTTGTCTAAAAAAAAAAAAAAAAAAAAAAAAAAAAAAAAAAAGCTAGCCATGGTCCCAGCCT
Chr6L-4	mos.L	51	A	G	rvc	AGGCTGGGACCATGGCTAGCTTTTTTTTTTTTTTTTTTTTTTTTTTTTTTTTTTTAGACAAATCAATTTCTTTATTATAAAACTATATATTCACATATGGAATACTACCACTTAAACAGCAATGCAACACATTTTTTAAAATGAAATCTTTTTTTTTACGCCAGAATGCGTTCGCACAG
Chr6L-4	mos.L	51	A	C	fwd	CTGTGCGAACGCATTCTGGCGTAAAAAAAAAGATTTCATTTTAAAAAATGTGTTGCATTGCTGTTTAAGTGGTACTATTCCATATGTGAATATATAGTTTTATAATAAAGAAATTGATTTGTCTAAAAAAAAAAAAAAAAAAAAAAAAAAAAAAAAAAAGCTAGCCATGGTCCCAGCCT
Chr6L-4	mos.L	51	A	C	rvc	AGGCTGGGACCATGGCTAGCTTTTTTTTTTTTTTTTTTTTTTTTTTTTTTTTTTTAGACAAATCAATTTCTTTATTATAAAACTATATATTCACATATGGAATAGTACCACTTAAACAGCAATGCAACACATTTTTTAAAATGAAATCTTTTTTTTTACGCCAGAATGCGTTCGCACAG
Chr6L-4	mos.L	52	T	A	fwd	CTGTGCGAACGCATTCTGGCGTAAAAAAAAAGATTTCATTTTAAAAAATGTGTTGCATTGCTGTTTAAGTGGTAAAATTCCATATGTGAATATATAGTTTTATAATAAAGAAATTGATTTGTCTAAAAAAAAAAAAAAAAAAAAAAAAAAAAAAAAAAAGCTAGCCATGGTCCCAGCCT
Chr6L-4	mos.L	52	T	A	rvc	AGGCTGGGACCATGGCTAGCTTTTTTTTTTTTTTTTTTTTTTTTTTTTTTTTTTTAGACAAATCAATTTCTTTATTATAAAACTATATATTCACATATGGAATTTTACCACTTAAACAGCAATGCAACACATTTTTTAAAATGAAATCTTTTTTTTTACGCCAGAATGCGTTCGCACAG
Chr6L-4	mos.L	52	T	G	fwd	CTGTGCGAACGCATTCTGGCGTAAAAAAAAAGATTTCATTTTAAAAAATGTGTTGCATTGCTGTTTAAGTGGTAAGATTCCATATGTGAATATATAGTTTTATAATAAAGAAATTGATTTGTCTAAAAAAAAAAAAAAAAAAAAAAAAAAAAAAAAAAAGCTAGCCATGGTCCCAGCCT
Chr6L-4	mos.L	52	T	G	rvc	AGGCTGGGACCATGGCTAGCTTTTTTTTTTTTTTTTTTTTTTTTTTTTTTTTTTTAGACAAATCAATTTCTTTATTATAAAACTATATATTCACATATGGAATCTTACCACTTAAACAGCAATGCAACACATTTTTTAAAATGAAATCTTTTTTTTTACGCCAGAATGCGTTCGCACAG
Chr6L-4	mos.L	52	T	C	fwd	CTGTGCGAACGCATTCTGGCGTAAAAAAAAAGATTTCATTTTAAAAAATGTGTTGCATTGCTGTTTAAGTGGTAACATTCCATATGTGAATATATAGTTTTATAATAAAGAAATTGATTTGTCTAAAAAAAAAAAAAAAAAAAAAAAAAAAAAAAAAAAGCTAGCCATGGTCCCAGCCT
Chr6L-4	mos.L	52	T	C	rvc	AGGCTGGGACCATGGCTAGCTTTTTTTTTTTTTTTTTTTTTTTTTTTTTTTTTTTAGACAAATCAATTTCTTTATTATAAAACTATATATTCACATATGGAATGTTACCACTTAAACAGCAATGCAACACATTTTTTAAAATGAAATCTTTTTTTTTACGCCAGAATGCGTTCGCACAG
Chr6L-4	mos.L	53	A	T	fwd	CTGTGCGAACGCATTCTGGCGTAAAAAAAAAGATTTCATTTTAAAAAATGTGTTGCATTGCTGTTTAAGTGGTAATTTTCCATATGTGAATATATAGTTTTATAATAAAGAAATTGATTTGTCTAAAAAAAAAAAAAAAAAAAAAAAAAAAAAAAAAAAGCTAGCCATGGTCCCAGCCT
Chr6L-4	mos.L	53	A	T	rvc	AGGCTGGGACCATGGCTAGCTTTTTTTTTTTTTTTTTTTTTTTTTTTTTTTTTTTAGACAAATCAATTTCTTTATTATAAAACTATATATTCACATATGGAAAATTACCACTTAAACAGCAATGCAACACATTTTTTAAAATGAAATCTTTTTTTTTACGCCAGAATGCGTTCGCACAG
Chr6L-4	mos.L	53	A	G	fwd	CTGTGCGAACGCATTCTGGCGTAAAAAAAAAGATTTCATTTTAAAAAATGTGTTGCATTGCTGTTTAAGTGGTAATGTTCCATATGTGAATATATAGTTTTATAATAAAGAAATTGATTTGTCTAAAAAAAAAAAAAAAAAAAAAAAAAAAAAAAAAAAGCTAGCCATGGTCCCAGCCT
Chr6L-4	mos.L	53	A	G	rvc	AGGCTGGGACCATGGCTAGCTTTTTTTTTTTTTTTTTTTTTTTTTTTTTTTTTTTAGACAAATCAATTTCTTTATTATAAAACTATATATTCACATATGGAACATTACCACTTAAACAGCAATGCAACACATTTTTTAAAATGAAATCTTTTTTTTTACGCCAGAATGCGTTCGCACAG
Chr6L-4	mos.L	53	A	C	fwd	CTGTGCGAACGCATTCTGGCGTAAAAAAAAAGATTTCATTTTAAAAAATGTGTTGCATTGCTGTTTAAGTGGTAATCTTCCATATGTGAATATATAGTTTTATAATAAAGAAATTGATTTGTCTAAAAAAAAAAAAAAAAAAAAAAAAAAAAAAAAAAAGCTAGCCATGGTCCCAGCCT
Chr6L-4	mos.L	53	A	C	rvc	AGGCTGGGACCATGGCTAGCTTTTTTTTTTTTTTTTTTTTTTTTTTTTTTTTTTTAGACAAATCAATTTCTTTATTATAAAACTATATATTCACATATGGAAGATTACCACTTAAACAGCAATGCAACACATTTTTTAAAATGAAATCTTTTTTTTTACGCCAGAATGCGTTCGCACAG
Chr6L-4	mos.L	54	T	A	fwd	CTGTGCGAACGCATTCTGGCGTAAAAAAAAAGATTTCATTTTAAAAAATGTGTTGCATTGCTGTTTAAGTGGTAATAATCCATATGTGAATATATAGTTTTATAATAAAGAAATTGATTTGTCTAAAAAAAAAAAAAAAAAAAAAAAAAAAAAAAAAAAGCTAGCCATGGTCCCAGCCT
Chr6L-4	mos.L	54	T	A	rvc	AGGCTGGGACCATGGCTAGCTTTTTTTTTTTTTTTTTTTTTTTTTTTTTTTTTTTAGACAAATCAATTTCTTTATTATAAAACTATATATTCACATATGGATTATTACCACTTAAACAGCAATGCAACACATTTTTTAAAATGAAATCTTTTTTTTTACGCCAGAATGCGTTCGCACAG
Chr6L-4	mos.L	54	T	G	fwd	CTGTGCGAACGCATTCTGGCGTAAAAAAAAAGATTTCATTTTAAAAAATGTGTTGCATTGCTGTTTAAGTGGTAATAGTCCATATGTGAATATATAGTTTTATAATAAAGAAATTGATTTGTCTAAAAAAAAAAAAAAAAAAAAAAAAAAAAAAAAAAAGCTAGCCATGGTCCCAGCCT
Chr6L-4	mos.L	54	T	G	rvc	AGGCTGGGACCATGGCTAGCTTTTTTTTTTTTTTTTTTTTTTTTTTTTTTTTTTTAGACAAATCAATTTCTTTATTATAAAACTATATATTCACATATGGACTATTACCACTTAAACAGCAATGCAACACATTTTTTAAAATGAAATCTTTTTTTTTACGCCAGAATGCGTTCGCACAG
Chr6L-4	mos.L	54	T	C	fwd	CTGTGCGAACGCATTCTGGCGTAAAAAAAAAGATTTCATTTTAAAAAATGTGTTGCATTGCTGTTTAAGTGGTAATACTCCATATGTGAATATATAGTTTTATAATAAAGAAATTGATTTGTCTAAAAAAAAAAAAAAAAAAAAAAAAAAAAAAAAAAAGCTAGCCATGGTCCCAGCCT
Chr6L-4	mos.L	54	T	C	rvc	AGGCTGGGACCATGGCTAGCTTTTTTTTTTTTTTTTTTTTTTTTTTTTTTTTTTTAGACAAATCAATTTCTTTATTATAAAACTATATATTCACATATGGAGTATTACCACTTAAACAGCAATGCAACACATTTTTTAAAATGAAATCTTTTTTTTTACGCCAGAATGCGTTCGCACAG
Chr6L-4	mos.L	55	T	A	fwd	CTGTGCGAACGCATTCTGGCGTAAAAAAAAAGATTTCATTTTAAAAAATGTGTTGCATTGCTGTTTAAGTGGTAATATACCATATGTGAATATATAGTTTTATAATAAAGAAATTGATTTGTCTAAAAAAAAAAAAAAAAAAAAAAAAAAAAAAAAAAAGCTAGCCATGGTCCCAGCCT
Chr6L-4	mos.L	55	T	A	rvc	AGGCTGGGACCATGGCTAGCTTTTTTTTTTTTTTTTTTTTTTTTTTTTTTTTTTTAGACAAATCAATTTCTTTATTATAAAACTATATATTCACATATGGTATATTACCACTTAAACAGCAATGCAACACATTTTTTAAAATGAAATCTTTTTTTTTACGCCAGAATGCGTTCGCACAG
Chr6L-4	mos.L	55	T	G	fwd	CTGTGCGAACGCATTCTGGCGTAAAAAAAAAGATTTCATTTTAAAAAATGTGTTGCATTGCTGTTTAAGTGGTAATATGCCATATGTGAATATATAGTTTTATAATAAAGAAATTGATTTGTCTAAAAAAAAAAAAAAAAAAAAAAAAAAAAAAAAAAAGCTAGCCATGGTCCCAGCCT
Chr6L-4	mos.L	55	T	G	rvc	AGGCTGGGACCATGGCTAGCTTTTTTTTTTTTTTTTTTTTTTTTTTTTTTTTTTTAGACAAATCAATTTCTTTATTATAAAACTATATATTCACATATGGCATATTACCACTTAAACAGCAATGCAACACATTTTTTAAAATGAAATCTTTTTTTTTACGCCAGAATGCGTTCGCACAG
Chr6L-4	mos.L	55	T	C	fwd	CTGTGCGAACGCATTCTGGCGTAAAAAAAAAGATTTCATTTTAAAAAATGTGTTGCATTGCTGTTTAAGTGGTAATATCCCATATGTGAATATATAGTTTTATAATAAAGAAATTGATTTGTCTAAAAAAAAAAAAAAAAAAAAAAAAAAAAAAAAAAAGCTAGCCATGGTCCCAGCCT
Chr6L-4	mos.L	55	T	C	rvc	AGGCTGGGACCATGGCTAGCTTTTTTTTTTTTTTTTTTTTTTTTTTTTTTTTTTTAGACAAATCAATTTCTTTATTATAAAACTATATATTCACATATGGGATATTACCACTTAAACAGCAATGCAACACATTTTTTAAAATGAAATCTTTTTTTTTACGCCAGAATGCGTTCGCACAG
Chr6L-4	mos.L	56	C	A	fwd	CTGTGCGAACGCATTCTGGCGTAAAAAAAAAGATTTCATTTTAAAAAATGTGTTGCATTGCTGTTTAAGTGGTAATATTACATATGTGAATATATAGTTTTATAATAAAGAAATTGATTTGTCTAAAAAAAAAAAAAAAAAAAAAAAAAAAAAAAAAAAGCTAGCCATGGTCCCAGCCT
Chr6L-4	mos.L	56	C	A	rvc	AGGCTGGGACCATGGCTAGCTTTTTTTTTTTTTTTTTTTTTTTTTTTTTTTTTTTAGACAAATCAATTTCTTTATTATAAAACTATATATTCACATATGTAATATTACCACTTAAACAGCAATGCAACACATTTTTTAAAATGAAATCTTTTTTTTTACGCCAGAATGCGTTCGCACAG
Chr6L-4	mos.L	56	C	T	fwd	CTGTGCGAACGCATTCTGGCGTAAAAAAAAAGATTTCATTTTAAAAAATGTGTTGCATTGCTGTTTAAGTGGTAATATTTCATATGTGAATATATAGTTTTATAATAAAGAAATTGATTTGTCTAAAAAAAAAAAAAAAAAAAAAAAAAAAAAAAAAAAGCTAGCCATGGTCCCAGCCT
Chr6L-4	mos.L	56	C	T	rvc	AGGCTGGGACCATGGCTAGCTTTTTTTTTTTTTTTTTTTTTTTTTTTTTTTTTTTAGACAAATCAATTTCTTTATTATAAAACTATATATTCACATATGAAATATTACCACTTAAACAGCAATGCAACACATTTTTTAAAATGAAATCTTTTTTTTTACGCCAGAATGCGTTCGCACAG
Chr6L-4	mos.L	56	C	G	fwd	CTGTGCGAACGCATTCTGGCGTAAAAAAAAAGATTTCATTTTAAAAAATGTGTTGCATTGCTGTTTAAGTGGTAATATTGCATATGTGAATATATAGTTTTATAATAAAGAAATTGATTTGTCTAAAAAAAAAAAAAAAAAAAAAAAAAAAAAAAAAAAGCTAGCCATGGTCCCAGCCT
Chr6L-4	mos.L	56	C	G	rvc	AGGCTGGGACCATGGCTAGCTTTTTTTTTTTTTTTTTTTTTTTTTTTTTTTTTTTAGACAAATCAATTTCTTTATTATAAAACTATATATTCACATATGCAATATTACCACTTAAACAGCAATGCAACACATTTTTTAAAATGAAATCTTTTTTTTTACGCCAGAATGCGTTCGCACAG
Chr6L-4	mos.L	57	C	A	fwd	CTGTGCGAACGCATTCTGGCGTAAAAAAAAAGATTTCATTTTAAAAAATGTGTTGCATTGCTGTTTAAGTGGTAATATTCAATATGTGAATATATAGTTTTATAATAAAGAAATTGATTTGTCTAAAAAAAAAAAAAAAAAAAAAAAAAAAAAAAAAAAGCTAGCCATGGTCCCAGCCT
Chr6L-4	mos.L	57	C	A	rvc	AGGCTGGGACCATGGCTAGCTTTTTTTTTTTTTTTTTTTTTTTTTTTTTTTTTTTAGACAAATCAATTTCTTTATTATAAAACTATATATTCACATATTGAATATTACCACTTAAACAGCAATGCAACACATTTTTTAAAATGAAATCTTTTTTTTTACGCCAGAATGCGTTCGCACAG
Chr6L-4	mos.L	57	C	T	fwd	CTGTGCGAACGCATTCTGGCGTAAAAAAAAAGATTTCATTTTAAAAAATGTGTTGCATTGCTGTTTAAGTGGTAATATTCTATATGTGAATATATAGTTTTATAATAAAGAAATTGATTTGTCTAAAAAAAAAAAAAAAAAAAAAAAAAAAAAAAAAAAGCTAGCCATGGTCCCAGCCT
Chr6L-4	mos.L	57	C	T	rvc	AGGCTGGGACCATGGCTAGCTTTTTTTTTTTTTTTTTTTTTTTTTTTTTTTTTTTAGACAAATCAATTTCTTTATTATAAAACTATATATTCACATATAGAATATTACCACTTAAACAGCAATGCAACACATTTTTTAAAATGAAATCTTTTTTTTTACGCCAGAATGCGTTCGCACAG
Chr6L-4	mos.L	57	C	G	fwd	CTGTGCGAACGCATTCTGGCGTAAAAAAAAAGATTTCATTTTAAAAAATGTGTTGCATTGCTGTTTAAGTGGTAATATTCGATATGTGAATATATAGTTTTATAATAAAGAAATTGATTTGTCTAAAAAAAAAAAAAAAAAAAAAAAAAAAAAAAAAAAGCTAGCCATGGTCCCAGCCT
Chr6L-4	mos.L	57	C	G	rvc	AGGCTGGGACCATGGCTAGCTTTTTTTTTTTTTTTTTTTTTTTTTTTTTTTTTTTAGACAAATCAATTTCTTTATTATAAAACTATATATTCACATATCGAATATTACCACTTAAACAGCAATGCAACACATTTTTTAAAATGAAATCTTTTTTTTTACGCCAGAATGCGTTCGCACAG
Chr6L-4	mos.L	58	A	T	fwd	CTGTGCGAACGCATTCTGGCGTAAAAAAAAAGATTTCATTTTAAAAAATGTGTTGCATTGCTGTTTAAGTGGTAATATTCCTTATGTGAATATATAGTTTTATAATAAAGAAATTGATTTGTCTAAAAAAAAAAAAAAAAAAAAAAAAAAAAAAAAAAAGCTAGCCATGGTCCCAGCCT
Chr6L-4	mos.L	58	A	T	rvc	AGGCTGGGACCATGGCTAGCTTTTTTTTTTTTTTTTTTTTTTTTTTTTTTTTTTTAGACAAATCAATTTCTTTATTATAAAACTATATATTCACATAAGGAATATTACCACTTAAACAGCAATGCAACACATTTTTTAAAATGAAATCTTTTTTTTTACGCCAGAATGCGTTCGCACAG
Chr6L-4	mos.L	58	A	G	fwd	CTGTGCGAACGCATTCTGGCGTAAAAAAAAAGATTTCATTTTAAAAAATGTGTTGCATTGCTGTTTAAGTGGTAATATTCCGTATGTGAATATATAGTTTTATAATAAAGAAATTGATTTGTCTAAAAAAAAAAAAAAAAAAAAAAAAAAAAAAAAAAAGCTAGCCATGGTCCCAGCCT
Chr6L-4	mos.L	58	A	G	rvc	AGGCTGGGACCATGGCTAGCTTTTTTTTTTTTTTTTTTTTTTTTTTTTTTTTTTTAGACAAATCAATTTCTTTATTATAAAACTATATATTCACATACGGAATATTACCACTTAAACAGCAATGCAACACATTTTTTAAAATGAAATCTTTTTTTTTACGCCAGAATGCGTTCGCACAG
Chr6L-4	mos.L	58	A	C	fwd	CTGTGCGAACGCATTCTGGCGTAAAAAAAAAGATTTCATTTTAAAAAATGTGTTGCATTGCTGTTTAAGTGGTAATATTCCCTATGTGAATATATAGTTTTATAATAAAGAAATTGATTTGTCTAAAAAAAAAAAAAAAAAAAAAAAAAAAAAAAAAAAGCTAGCCATGGTCCCAGCCT
Chr6L-4	mos.L	58	A	C	rvc	AGGCTGGGACCATGGCTAGCTTTTTTTTTTTTTTTTTTTTTTTTTTTTTTTTTTTAGACAAATCAATTTCTTTATTATAAAACTATATATTCACATAGGGAATATTACCACTTAAACAGCAATGCAACACATTTTTTAAAATGAAATCTTTTTTTTTACGCCAGAATGCGTTCGCACAG
Chr6L-4	mos.L	59	T	A	fwd	CTGTGCGAACGCATTCTGGCGTAAAAAAAAAGATTTCATTTTAAAAAATGTGTTGCATTGCTGTTTAAGTGGTAATATTCCAAATGTGAATATATAGTTTTATAATAAAGAAATTGATTTGTCTAAAAAAAAAAAAAAAAAAAAAAAAAAAAAAAAAAAGCTAGCCATGGTCCCAGCCT
Chr6L-4	mos.L	59	T	A	rvc	AGGCTGGGACCATGGCTAGCTTTTTTTTTTTTTTTTTTTTTTTTTTTTTTTTTTTAGACAAATCAATTTCTTTATTATAAAACTATATATTCACATTTGGAATATTACCACTTAAACAGCAATGCAACACATTTTTTAAAATGAAATCTTTTTTTTTACGCCAGAATGCGTTCGCACAG
Chr6L-4	mos.L	59	T	G	fwd	CTGTGCGAACGCATTCTGGCGTAAAAAAAAAGATTTCATTTTAAAAAATGTGTTGCATTGCTGTTTAAGTGGTAATATTCCAGATGTGAATATATAGTTTTATAATAAAGAAATTGATTTGTCTAAAAAAAAAAAAAAAAAAAAAAAAAAAAAAAAAAAGCTAGCCATGGTCCCAGCCT
Chr6L-4	mos.L	59	T	G	rvc	AGGCTGGGACCATGGCTAGCTTTTTTTTTTTTTTTTTTTTTTTTTTTTTTTTTTTAGACAAATCAATTTCTTTATTATAAAACTATATATTCACATCTGGAATATTACCACTTAAACAGCAATGCAACACATTTTTTAAAATGAAATCTTTTTTTTTACGCCAGAATGCGTTCGCACAG
Chr6L-4	mos.L	59	T	C	fwd	CTGTGCGAACGCATTCTGGCGTAAAAAAAAAGATTTCATTTTAAAAAATGTGTTGCATTGCTGTTTAAGTGGTAATATTCCACATGTGAATATATAGTTTTATAATAAAGAAATTGATTTGTCTAAAAAAAAAAAAAAAAAAAAAAAAAAAAAAAAAAAGCTAGCCATGGTCCCAGCCT
Chr6L-4	mos.L	59	T	C	rvc	AGGCTGGGACCATGGCTAGCTTTTTTTTTTTTTTTTTTTTTTTTTTTTTTTTTTTAGACAAATCAATTTCTTTATTATAAAACTATATATTCACATGTGGAATATTACCACTTAAACAGCAATGCAACACATTTTTTAAAATGAAATCTTTTTTTTTACGCCAGAATGCGTTCGCACAG
Chr6L-4	mos.L	60	A	T	fwd	CTGTGCGAACGCATTCTGGCGTAAAAAAAAAGATTTCATTTTAAAAAATGTGTTGCATTGCTGTTTAAGTGGTAATATTCCATTTGTGAATATATAGTTTTATAATAAAGAAATTGATTTGTCTAAAAAAAAAAAAAAAAAAAAAAAAAAAAAAAAAAAGCTAGCCATGGTCCCAGCCT
Chr6L-4	mos.L	60	A	T	rvc	AGGCTGGGACCATGGCTAGCTTTTTTTTTTTTTTTTTTTTTTTTTTTTTTTTTTTAGACAAATCAATTTCTTTATTATAAAACTATATATTCACAAATGGAATATTACCACTTAAACAGCAATGCAACACATTTTTTAAAATGAAATCTTTTTTTTTACGCCAGAATGCGTTCGCACAG
Chr6L-4	mos.L	60	A	G	fwd	CTGTGCGAACGCATTCTGGCGTAAAAAAAAAGATTTCATTTTAAAAAATGTGTTGCATTGCTGTTTAAGTGGTAATATTCCATGTGTGAATATATAGTTTTATAATAAAGAAATTGATTTGTCTAAAAAAAAAAAAAAAAAAAAAAAAAAAAAAAAAAAGCTAGCCATGGTCCCAGCCT
Chr6L-4	mos.L	60	A	G	rvc	AGGCTGGGACCATGGCTAGCTTTTTTTTTTTTTTTTTTTTTTTTTTTTTTTTTTTAGACAAATCAATTTCTTTATTATAAAACTATATATTCACACATGGAATATTACCACTTAAACAGCAATGCAACACATTTTTTAAAATGAAATCTTTTTTTTTACGCCAGAATGCGTTCGCACAG
Chr6L-4	mos.L	60	A	C	fwd	CTGTGCGAACGCATTCTGGCGTAAAAAAAAAGATTTCATTTTAAAAAATGTGTTGCATTGCTGTTTAAGTGGTAATATTCCATCTGTGAATATATAGTTTTATAATAAAGAAATTGATTTGTCTAAAAAAAAAAAAAAAAAAAAAAAAAAAAAAAAAAAGCTAGCCATGGTCCCAGCCT
Chr6L-4	mos.L	60	A	C	rvc	AGGCTGGGACCATGGCTAGCTTTTTTTTTTTTTTTTTTTTTTTTTTTTTTTTTTTAGACAAATCAATTTCTTTATTATAAAACTATATATTCACAGATGGAATATTACCACTTAAACAGCAATGCAACACATTTTTTAAAATGAAATCTTTTTTTTTACGCCAGAATGCGTTCGCACAG
Chr6L-4	mos.L	61	T	A	fwd	CTGTGCGAACGCATTCTGGCGTAAAAAAAAAGATTTCATTTTAAAAAATGTGTTGCATTGCTGTTTAAGTGGTAATATTCCATAAGTGAATATATAGTTTTATAATAAAGAAATTGATTTGTCTAAAAAAAAAAAAAAAAAAAAAAAAAAAAAAAAAAAGCTAGCCATGGTCCCAGCCT
Chr6L-4	mos.L	61	T	A	rvc	AGGCTGGGACCATGGCTAGCTTTTTTTTTTTTTTTTTTTTTTTTTTTTTTTTTTTAGACAAATCAATTTCTTTATTATAAAACTATATATTCACTTATGGAATATTACCACTTAAACAGCAATGCAACACATTTTTTAAAATGAAATCTTTTTTTTTACGCCAGAATGCGTTCGCACAG
Chr6L-4	mos.L	61	T	G	fwd	CTGTGCGAACGCATTCTGGCGTAAAAAAAAAGATTTCATTTTAAAAAATGTGTTGCATTGCTGTTTAAGTGGTAATATTCCATAGGTGAATATATAGTTTTATAATAAAGAAATTGATTTGTCTAAAAAAAAAAAAAAAAAAAAAAAAAAAAAAAAAAAGCTAGCCATGGTCCCAGCCT
Chr6L-4	mos.L	61	T	G	rvc	AGGCTGGGACCATGGCTAGCTTTTTTTTTTTTTTTTTTTTTTTTTTTTTTTTTTTAGACAAATCAATTTCTTTATTATAAAACTATATATTCACCTATGGAATATTACCACTTAAACAGCAATGCAACACATTTTTTAAAATGAAATCTTTTTTTTTACGCCAGAATGCGTTCGCACAG
Chr6L-4	mos.L	61	T	C	fwd	CTGTGCGAACGCATTCTGGCGTAAAAAAAAAGATTTCATTTTAAAAAATGTGTTGCATTGCTGTTTAAGTGGTAATATTCCATACGTGAATATATAGTTTTATAATAAAGAAATTGATTTGTCTAAAAAAAAAAAAAAAAAAAAAAAAAAAAAAAAAAAGCTAGCCATGGTCCCAGCCT
Chr6L-4	mos.L	61	T	C	rvc	AGGCTGGGACCATGGCTAGCTTTTTTTTTTTTTTTTTTTTTTTTTTTTTTTTTTTAGACAAATCAATTTCTTTATTATAAAACTATATATTCACGTATGGAATATTACCACTTAAACAGCAATGCAACACATTTTTTAAAATGAAATCTTTTTTTTTACGCCAGAATGCGTTCGCACAG
Chr6L-4	mos.L	62	G	A	fwd	CTGTGCGAACGCATTCTGGCGTAAAAAAAAAGATTTCATTTTAAAAAATGTGTTGCATTGCTGTTTAAGTGGTAATATTCCATATATGAATATATAGTTTTATAATAAAGAAATTGATTTGTCTAAAAAAAAAAAAAAAAAAAAAAAAAAAAAAAAAAAGCTAGCCATGGTCCCAGCCT
Chr6L-4	mos.L	62	G	A	rvc	AGGCTGGGACCATGGCTAGCTTTTTTTTTTTTTTTTTTTTTTTTTTTTTTTTTTTAGACAAATCAATTTCTTTATTATAAAACTATATATTCATATATGGAATATTACCACTTAAACAGCAATGCAACACATTTTTTAAAATGAAATCTTTTTTTTTACGCCAGAATGCGTTCGCACAG
Chr6L-4	mos.L	62	G	T	fwd	CTGTGCGAACGCATTCTGGCGTAAAAAAAAAGATTTCATTTTAAAAAATGTGTTGCATTGCTGTTTAAGTGGTAATATTCCATATTTGAATATATAGTTTTATAATAAAGAAATTGATTTGTCTAAAAAAAAAAAAAAAAAAAAAAAAAAAAAAAAAAAGCTAGCCATGGTCCCAGCCT
Chr6L-4	mos.L	62	G	T	rvc	AGGCTGGGACCATGGCTAGCTTTTTTTTTTTTTTTTTTTTTTTTTTTTTTTTTTTAGACAAATCAATTTCTTTATTATAAAACTATATATTCAAATATGGAATATTACCACTTAAACAGCAATGCAACACATTTTTTAAAATGAAATCTTTTTTTTTACGCCAGAATGCGTTCGCACAG
Chr6L-4	mos.L	62	G	C	fwd	CTGTGCGAACGCATTCTGGCGTAAAAAAAAAGATTTCATTTTAAAAAATGTGTTGCATTGCTGTTTAAGTGGTAATATTCCATATCTGAATATATAGTTTTATAATAAAGAAATTGATTTGTCTAAAAAAAAAAAAAAAAAAAAAAAAAAAAAAAAAAAGCTAGCCATGGTCCCAGCCT
Chr6L-4	mos.L	62	G	C	rvc	AGGCTGGGACCATGGCTAGCTTTTTTTTTTTTTTTTTTTTTTTTTTTTTTTTTTTAGACAAATCAATTTCTTTATTATAAAACTATATATTCAGATATGGAATATTACCACTTAAACAGCAATGCAACACATTTTTTAAAATGAAATCTTTTTTTTTACGCCAGAATGCGTTCGCACAG
Chr6L-4	mos.L	63	T	A	fwd	CTGTGCGAACGCATTCTGGCGTAAAAAAAAAGATTTCATTTTAAAAAATGTGTTGCATTGCTGTTTAAGTGGTAATATTCCATATGAGAATATATAGTTTTATAATAAAGAAATTGATTTGTCTAAAAAAAAAAAAAAAAAAAAAAAAAAAAAAAAAAAGCTAGCCATGGTCCCAGCCT
Chr6L-4	mos.L	63	T	A	rvc	AGGCTGGGACCATGGCTAGCTTTTTTTTTTTTTTTTTTTTTTTTTTTTTTTTTTTAGACAAATCAATTTCTTTATTATAAAACTATATATTCTCATATGGAATATTACCACTTAAACAGCAATGCAACACATTTTTTAAAATGAAATCTTTTTTTTTACGCCAGAATGCGTTCGCACAG
Chr6L-4	mos.L	63	T	G	fwd	CTGTGCGAACGCATTCTGGCGTAAAAAAAAAGATTTCATTTTAAAAAATGTGTTGCATTGCTGTTTAAGTGGTAATATTCCATATGGGAATATATAGTTTTATAATAAAGAAATTGATTTGTCTAAAAAAAAAAAAAAAAAAAAAAAAAAAAAAAAAAAGCTAGCCATGGTCCCAGCCT
Chr6L-4	mos.L	63	T	G	rvc	AGGCTGGGACCATGGCTAGCTTTTTTTTTTTTTTTTTTTTTTTTTTTTTTTTTTTAGACAAATCAATTTCTTTATTATAAAACTATATATTCCCATATGGAATATTACCACTTAAACAGCAATGCAACACATTTTTTAAAATGAAATCTTTTTTTTTACGCCAGAATGCGTTCGCACAG
Chr6L-4	mos.L	63	T	C	fwd	CTGTGCGAACGCATTCTGGCGTAAAAAAAAAGATTTCATTTTAAAAAATGTGTTGCATTGCTGTTTAAGTGGTAATATTCCATATGCGAATATATAGTTTTATAATAAAGAAATTGATTTGTCTAAAAAAAAAAAAAAAAAAAAAAAAAAAAAAAAAAAGCTAGCCATGGTCCCAGCCT
Chr6L-4	mos.L	63	T	C	rvc	AGGCTGGGACCATGGCTAGCTTTTTTTTTTTTTTTTTTTTTTTTTTTTTTTTTTTAGACAAATCAATTTCTTTATTATAAAACTATATATTCGCATATGGAATATTACCACTTAAACAGCAATGCAACACATTTTTTAAAATGAAATCTTTTTTTTTACGCCAGAATGCGTTCGCACAG
Chr6L-4	mos.L	64	G	A	fwd	CTGTGCGAACGCATTCTGGCGTAAAAAAAAAGATTTCATTTTAAAAAATGTGTTGCATTGCTGTTTAAGTGGTAATATTCCATATGTAAATATATAGTTTTATAATAAAGAAATTGATTTGTCTAAAAAAAAAAAAAAAAAAAAAAAAAAAAAAAAAAAGCTAGCCATGGTCCCAGCCT
Chr6L-4	mos.L	64	G	A	rvc	AGGCTGGGACCATGGCTAGCTTTTTTTTTTTTTTTTTTTTTTTTTTTTTTTTTTTAGACAAATCAATTTCTTTATTATAAAACTATATATTTACATATGGAATATTACCACTTAAACAGCAATGCAACACATTTTTTAAAATGAAATCTTTTTTTTTACGCCAGAATGCGTTCGCACAG
Chr6L-4	mos.L	64	G	T	fwd	CTGTGCGAACGCATTCTGGCGTAAAAAAAAAGATTTCATTTTAAAAAATGTGTTGCATTGCTGTTTAAGTGGTAATATTCCATATGTTAATATATAGTTTTATAATAAAGAAATTGATTTGTCTAAAAAAAAAAAAAAAAAAAAAAAAAAAAAAAAAAAGCTAGCCATGGTCCCAGCCT
Chr6L-4	mos.L	64	G	T	rvc	AGGCTGGGACCATGGCTAGCTTTTTTTTTTTTTTTTTTTTTTTTTTTTTTTTTTTAGACAAATCAATTTCTTTATTATAAAACTATATATTAACATATGGAATATTACCACTTAAACAGCAATGCAACACATTTTTTAAAATGAAATCTTTTTTTTTACGCCAGAATGCGTTCGCACAG
Chr6L-4	mos.L	64	G	C	fwd	CTGTGCGAACGCATTCTGGCGTAAAAAAAAAGATTTCATTTTAAAAAATGTGTTGCATTGCTGTTTAAGTGGTAATATTCCATATGTCAATATATAGTTTTATAATAAAGAAATTGATTTGTCTAAAAAAAAAAAAAAAAAAAAAAAAAAAAAAAAAAAGCTAGCCATGGTCCCAGCCT
Chr6L-4	mos.L	64	G	C	rvc	AGGCTGGGACCATGGCTAGCTTTTTTTTTTTTTTTTTTTTTTTTTTTTTTTTTTTAGACAAATCAATTTCTTTATTATAAAACTATATATTGACATATGGAATATTACCACTTAAACAGCAATGCAACACATTTTTTAAAATGAAATCTTTTTTTTTACGCCAGAATGCGTTCGCACAG
Chr6L-4	mos.L	65	A	T	fwd	CTGTGCGAACGCATTCTGGCGTAAAAAAAAAGATTTCATTTTAAAAAATGTGTTGCATTGCTGTTTAAGTGGTAATATTCCATATGTGTATATATAGTTTTATAATAAAGAAATTGATTTGTCTAAAAAAAAAAAAAAAAAAAAAAAAAAAAAAAAAAAGCTAGCCATGGTCCCAGCCT
Chr6L-4	mos.L	65	A	T	rvc	AGGCTGGGACCATGGCTAGCTTTTTTTTTTTTTTTTTTTTTTTTTTTTTTTTTTTAGACAAATCAATTTCTTTATTATAAAACTATATATACACATATGGAATATTACCACTTAAACAGCAATGCAACACATTTTTTAAAATGAAATCTTTTTTTTTACGCCAGAATGCGTTCGCACAG
Chr6L-4	mos.L	65	A	G	fwd	CTGTGCGAACGCATTCTGGCGTAAAAAAAAAGATTTCATTTTAAAAAATGTGTTGCATTGCTGTTTAAGTGGTAATATTCCATATGTGGATATATAGTTTTATAATAAAGAAATTGATTTGTCTAAAAAAAAAAAAAAAAAAAAAAAAAAAAAAAAAAAGCTAGCCATGGTCCCAGCCT
Chr6L-4	mos.L	65	A	G	rvc	AGGCTGGGACCATGGCTAGCTTTTTTTTTTTTTTTTTTTTTTTTTTTTTTTTTTTAGACAAATCAATTTCTTTATTATAAAACTATATATCCACATATGGAATATTACCACTTAAACAGCAATGCAACACATTTTTTAAAATGAAATCTTTTTTTTTACGCCAGAATGCGTTCGCACAG
Chr6L-4	mos.L	65	A	C	fwd	CTGTGCGAACGCATTCTGGCGTAAAAAAAAAGATTTCATTTTAAAAAATGTGTTGCATTGCTGTTTAAGTGGTAATATTCCATATGTGCATATATAGTTTTATAATAAAGAAATTGATTTGTCTAAAAAAAAAAAAAAAAAAAAAAAAAAAAAAAAAAAGCTAGCCATGGTCCCAGCCT
Chr6L-4	mos.L	65	A	C	rvc	AGGCTGGGACCATGGCTAGCTTTTTTTTTTTTTTTTTTTTTTTTTTTTTTTTTTTAGACAAATCAATTTCTTTATTATAAAACTATATATGCACATATGGAATATTACCACTTAAACAGCAATGCAACACATTTTTTAAAATGAAATCTTTTTTTTTACGCCAGAATGCGTTCGCACAG
Chr6L-4	mos.L	66	A	T	fwd	CTGTGCGAACGCATTCTGGCGTAAAAAAAAAGATTTCATTTTAAAAAATGTGTTGCATTGCTGTTTAAGTGGTAATATTCCATATGTGATTATATAGTTTTATAATAAAGAAATTGATTTGTCTAAAAAAAAAAAAAAAAAAAAAAAAAAAAAAAAAAAGCTAGCCATGGTCCCAGCCT
Chr6L-4	mos.L	66	A	T	rvc	AGGCTGGGACCATGGCTAGCTTTTTTTTTTTTTTTTTTTTTTTTTTTTTTTTTTTAGACAAATCAATTTCTTTATTATAAAACTATATAATCACATATGGAATATTACCACTTAAACAGCAATGCAACACATTTTTTAAAATGAAATCTTTTTTTTTACGCCAGAATGCGTTCGCACAG
Chr6L-4	mos.L	66	A	G	fwd	CTGTGCGAACGCATTCTGGCGTAAAAAAAAAGATTTCATTTTAAAAAATGTGTTGCATTGCTGTTTAAGTGGTAATATTCCATATGTGAGTATATAGTTTTATAATAAAGAAATTGATTTGTCTAAAAAAAAAAAAAAAAAAAAAAAAAAAAAAAAAAAGCTAGCCATGGTCCCAGCCT
Chr6L-4	mos.L	66	A	G	rvc	AGGCTGGGACCATGGCTAGCTTTTTTTTTTTTTTTTTTTTTTTTTTTTTTTTTTTAGACAAATCAATTTCTTTATTATAAAACTATATACTCACATATGGAATATTACCACTTAAACAGCAATGCAACACATTTTTTAAAATGAAATCTTTTTTTTTACGCCAGAATGCGTTCGCACAG
Chr6L-4	mos.L	66	A	C	fwd	CTGTGCGAACGCATTCTGGCGTAAAAAAAAAGATTTCATTTTAAAAAATGTGTTGCATTGCTGTTTAAGTGGTAATATTCCATATGTGACTATATAGTTTTATAATAAAGAAATTGATTTGTCTAAAAAAAAAAAAAAAAAAAAAAAAAAAAAAAAAAAGCTAGCCATGGTCCCAGCCT
Chr6L-4	mos.L	66	A	C	rvc	AGGCTGGGACCATGGCTAGCTTTTTTTTTTTTTTTTTTTTTTTTTTTTTTTTTTTAGACAAATCAATTTCTTTATTATAAAACTATATAGTCACATATGGAATATTACCACTTAAACAGCAATGCAACACATTTTTTAAAATGAAATCTTTTTTTTTACGCCAGAATGCGTTCGCACAG
Chr6L-4	mos.L	67	T	A	fwd	CTGTGCGAACGCATTCTGGCGTAAAAAAAAAGATTTCATTTTAAAAAATGTGTTGCATTGCTGTTTAAGTGGTAATATTCCATATGTGAAAATATAGTTTTATAATAAAGAAATTGATTTGTCTAAAAAAAAAAAAAAAAAAAAAAAAAAAAAAAAAAAGCTAGCCATGGTCCCAGCCT
Chr6L-4	mos.L	67	T	A	rvc	AGGCTGGGACCATGGCTAGCTTTTTTTTTTTTTTTTTTTTTTTTTTTTTTTTTTTAGACAAATCAATTTCTTTATTATAAAACTATATTTTCACATATGGAATATTACCACTTAAACAGCAATGCAACACATTTTTTAAAATGAAATCTTTTTTTTTACGCCAGAATGCGTTCGCACAG
Chr6L-4	mos.L	67	T	G	fwd	CTGTGCGAACGCATTCTGGCGTAAAAAAAAAGATTTCATTTTAAAAAATGTGTTGCATTGCTGTTTAAGTGGTAATATTCCATATGTGAAGATATAGTTTTATAATAAAGAAATTGATTTGTCTAAAAAAAAAAAAAAAAAAAAAAAAAAAAAAAAAAAGCTAGCCATGGTCCCAGCCT
Chr6L-4	mos.L	67	T	G	rvc	AGGCTGGGACCATGGCTAGCTTTTTTTTTTTTTTTTTTTTTTTTTTTTTTTTTTTAGACAAATCAATTTCTTTATTATAAAACTATATCTTCACATATGGAATATTACCACTTAAACAGCAATGCAACACATTTTTTAAAATGAAATCTTTTTTTTTACGCCAGAATGCGTTCGCACAG
Chr6L-4	mos.L	67	T	C	fwd	CTGTGCGAACGCATTCTGGCGTAAAAAAAAAGATTTCATTTTAAAAAATGTGTTGCATTGCTGTTTAAGTGGTAATATTCCATATGTGAACATATAGTTTTATAATAAAGAAATTGATTTGTCTAAAAAAAAAAAAAAAAAAAAAAAAAAAAAAAAAAAGCTAGCCATGGTCCCAGCCT
Chr6L-4	mos.L	67	T	C	rvc	AGGCTGGGACCATGGCTAGCTTTTTTTTTTTTTTTTTTTTTTTTTTTTTTTTTTTAGACAAATCAATTTCTTTATTATAAAACTATATGTTCACATATGGAATATTACCACTTAAACAGCAATGCAACACATTTTTTAAAATGAAATCTTTTTTTTTACGCCAGAATGCGTTCGCACAG
Chr6L-4	mos.L	68	A	T	fwd	CTGTGCGAACGCATTCTGGCGTAAAAAAAAAGATTTCATTTTAAAAAATGTGTTGCATTGCTGTTTAAGTGGTAATATTCCATATGTGAATTTATAGTTTTATAATAAAGAAATTGATTTGTCTAAAAAAAAAAAAAAAAAAAAAAAAAAAAAAAAAAAGCTAGCCATGGTCCCAGCCT
Chr6L-4	mos.L	68	A	T	rvc	AGGCTGGGACCATGGCTAGCTTTTTTTTTTTTTTTTTTTTTTTTTTTTTTTTTTTAGACAAATCAATTTCTTTATTATAAAACTATAAATTCACATATGGAATATTACCACTTAAACAGCAATGCAACACATTTTTTAAAATGAAATCTTTTTTTTTACGCCAGAATGCGTTCGCACAG
Chr6L-4	mos.L	68	A	G	fwd	CTGTGCGAACGCATTCTGGCGTAAAAAAAAAGATTTCATTTTAAAAAATGTGTTGCATTGCTGTTTAAGTGGTAATATTCCATATGTGAATGTATAGTTTTATAATAAAGAAATTGATTTGTCTAAAAAAAAAAAAAAAAAAAAAAAAAAAAAAAAAAAGCTAGCCATGGTCCCAGCCT
Chr6L-4	mos.L	68	A	G	rvc	AGGCTGGGACCATGGCTAGCTTTTTTTTTTTTTTTTTTTTTTTTTTTTTTTTTTTAGACAAATCAATTTCTTTATTATAAAACTATACATTCACATATGGAATATTACCACTTAAACAGCAATGCAACACATTTTTTAAAATGAAATCTTTTTTTTTACGCCAGAATGCGTTCGCACAG
Chr6L-4	mos.L	68	A	C	fwd	CTGTGCGAACGCATTCTGGCGTAAAAAAAAAGATTTCATTTTAAAAAATGTGTTGCATTGCTGTTTAAGTGGTAATATTCCATATGTGAATCTATAGTTTTATAATAAAGAAATTGATTTGTCTAAAAAAAAAAAAAAAAAAAAAAAAAAAAAAAAAAAGCTAGCCATGGTCCCAGCCT
Chr6L-4	mos.L	68	A	C	rvc	AGGCTGGGACCATGGCTAGCTTTTTTTTTTTTTTTTTTTTTTTTTTTTTTTTTTTAGACAAATCAATTTCTTTATTATAAAACTATAGATTCACATATGGAATATTACCACTTAAACAGCAATGCAACACATTTTTTAAAATGAAATCTTTTTTTTTACGCCAGAATGCGTTCGCACAG
Chr6L-4	mos.L	69	T	A	fwd	CTGTGCGAACGCATTCTGGCGTAAAAAAAAAGATTTCATTTTAAAAAATGTGTTGCATTGCTGTTTAAGTGGTAATATTCCATATGTGAATAAATAGTTTTATAATAAAGAAATTGATTTGTCTAAAAAAAAAAAAAAAAAAAAAAAAAAAAAAAAAAAGCTAGCCATGGTCCCAGCCT
Chr6L-4	mos.L	69	T	A	rvc	AGGCTGGGACCATGGCTAGCTTTTTTTTTTTTTTTTTTTTTTTTTTTTTTTTTTTAGACAAATCAATTTCTTTATTATAAAACTATTTATTCACATATGGAATATTACCACTTAAACAGCAATGCAACACATTTTTTAAAATGAAATCTTTTTTTTTACGCCAGAATGCGTTCGCACAG
Chr6L-4	mos.L	69	T	G	fwd	CTGTGCGAACGCATTCTGGCGTAAAAAAAAAGATTTCATTTTAAAAAATGTGTTGCATTGCTGTTTAAGTGGTAATATTCCATATGTGAATAGATAGTTTTATAATAAAGAAATTGATTTGTCTAAAAAAAAAAAAAAAAAAAAAAAAAAAAAAAAAAAGCTAGCCATGGTCCCAGCCT
Chr6L-4	mos.L	69	T	G	rvc	AGGCTGGGACCATGGCTAGCTTTTTTTTTTTTTTTTTTTTTTTTTTTTTTTTTTTAGACAAATCAATTTCTTTATTATAAAACTATCTATTCACATATGGAATATTACCACTTAAACAGCAATGCAACACATTTTTTAAAATGAAATCTTTTTTTTTACGCCAGAATGCGTTCGCACAG
Chr6L-4	mos.L	69	T	C	fwd	CTGTGCGAACGCATTCTGGCGTAAAAAAAAAGATTTCATTTTAAAAAATGTGTTGCATTGCTGTTTAAGTGGTAATATTCCATATGTGAATACATAGTTTTATAATAAAGAAATTGATTTGTCTAAAAAAAAAAAAAAAAAAAAAAAAAAAAAAAAAAAGCTAGCCATGGTCCCAGCCT
Chr6L-4	mos.L	69	T	C	rvc	AGGCTGGGACCATGGCTAGCTTTTTTTTTTTTTTTTTTTTTTTTTTTTTTTTTTTAGACAAATCAATTTCTTTATTATAAAACTATGTATTCACATATGGAATATTACCACTTAAACAGCAATGCAACACATTTTTTAAAATGAAATCTTTTTTTTTACGCCAGAATGCGTTCGCACAG
Chr6L-4	mos.L	70	A	T	fwd	CTGTGCGAACGCATTCTGGCGTAAAAAAAAAGATTTCATTTTAAAAAATGTGTTGCATTGCTGTTTAAGTGGTAATATTCCATATGTGAATATTTAGTTTTATAATAAAGAAATTGATTTGTCTAAAAAAAAAAAAAAAAAAAAAAAAAAAAAAAAAAAGCTAGCCATGGTCCCAGCCT
Chr6L-4	mos.L	70	A	T	rvc	AGGCTGGGACCATGGCTAGCTTTTTTTTTTTTTTTTTTTTTTTTTTTTTTTTTTTAGACAAATCAATTTCTTTATTATAAAACTAAATATTCACATATGGAATATTACCACTTAAACAGCAATGCAACACATTTTTTAAAATGAAATCTTTTTTTTTACGCCAGAATGCGTTCGCACAG
Chr6L-4	mos.L	70	A	G	fwd	CTGTGCGAACGCATTCTGGCGTAAAAAAAAAGATTTCATTTTAAAAAATGTGTTGCATTGCTGTTTAAGTGGTAATATTCCATATGTGAATATGTAGTTTTATAATAAAGAAATTGATTTGTCTAAAAAAAAAAAAAAAAAAAAAAAAAAAAAAAAAAAGCTAGCCATGGTCCCAGCCT
Chr6L-4	mos.L	70	A	G	rvc	AGGCTGGGACCATGGCTAGCTTTTTTTTTTTTTTTTTTTTTTTTTTTTTTTTTTTAGACAAATCAATTTCTTTATTATAAAACTACATATTCACATATGGAATATTACCACTTAAACAGCAATGCAACACATTTTTTAAAATGAAATCTTTTTTTTTACGCCAGAATGCGTTCGCACAG
Chr6L-4	mos.L	70	A	C	fwd	CTGTGCGAACGCATTCTGGCGTAAAAAAAAAGATTTCATTTTAAAAAATGTGTTGCATTGCTGTTTAAGTGGTAATATTCCATATGTGAATATCTAGTTTTATAATAAAGAAATTGATTTGTCTAAAAAAAAAAAAAAAAAAAAAAAAAAAAAAAAAAAGCTAGCCATGGTCCCAGCCT
Chr6L-4	mos.L	70	A	C	rvc	AGGCTGGGACCATGGCTAGCTTTTTTTTTTTTTTTTTTTTTTTTTTTTTTTTTTTAGACAAATCAATTTCTTTATTATAAAACTAGATATTCACATATGGAATATTACCACTTAAACAGCAATGCAACACATTTTTTAAAATGAAATCTTTTTTTTTACGCCAGAATGCGTTCGCACAG
Chr6L-4	mos.L	71	T	A	fwd	CTGTGCGAACGCATTCTGGCGTAAAAAAAAAGATTTCATTTTAAAAAATGTGTTGCATTGCTGTTTAAGTGGTAATATTCCATATGTGAATATAAAGTTTTATAATAAAGAAATTGATTTGTCTAAAAAAAAAAAAAAAAAAAAAAAAAAAAAAAAAAAGCTAGCCATGGTCCCAGCCT
Chr6L-4	mos.L	71	T	A	rvc	AGGCTGGGACCATGGCTAGCTTTTTTTTTTTTTTTTTTTTTTTTTTTTTTTTTTTAGACAAATCAATTTCTTTATTATAAAACTTTATATTCACATATGGAATATTACCACTTAAACAGCAATGCAACACATTTTTTAAAATGAAATCTTTTTTTTTACGCCAGAATGCGTTCGCACAG
Chr6L-4	mos.L	71	T	G	fwd	CTGTGCGAACGCATTCTGGCGTAAAAAAAAAGATTTCATTTTAAAAAATGTGTTGCATTGCTGTTTAAGTGGTAATATTCCATATGTGAATATAGAGTTTTATAATAAAGAAATTGATTTGTCTAAAAAAAAAAAAAAAAAAAAAAAAAAAAAAAAAAAGCTAGCCATGGTCCCAGCCT
Chr6L-4	mos.L	71	T	G	rvc	AGGCTGGGACCATGGCTAGCTTTTTTTTTTTTTTTTTTTTTTTTTTTTTTTTTTTAGACAAATCAATTTCTTTATTATAAAACTCTATATTCACATATGGAATATTACCACTTAAACAGCAATGCAACACATTTTTTAAAATGAAATCTTTTTTTTTACGCCAGAATGCGTTCGCACAG
Chr6L-4	mos.L	71	T	C	fwd	CTGTGCGAACGCATTCTGGCGTAAAAAAAAAGATTTCATTTTAAAAAATGTGTTGCATTGCTGTTTAAGTGGTAATATTCCATATGTGAATATACAGTTTTATAATAAAGAAATTGATTTGTCTAAAAAAAAAAAAAAAAAAAAAAAAAAAAAAAAAAAGCTAGCCATGGTCCCAGCCT
Chr6L-4	mos.L	71	T	C	rvc	AGGCTGGGACCATGGCTAGCTTTTTTTTTTTTTTTTTTTTTTTTTTTTTTTTTTTAGACAAATCAATTTCTTTATTATAAAACTGTATATTCACATATGGAATATTACCACTTAAACAGCAATGCAACACATTTTTTAAAATGAAATCTTTTTTTTTACGCCAGAATGCGTTCGCACAG
Chr6L-4	mos.L	72	A	T	fwd	CTGTGCGAACGCATTCTGGCGTAAAAAAAAAGATTTCATTTTAAAAAATGTGTTGCATTGCTGTTTAAGTGGTAATATTCCATATGTGAATATATTGTTTTATAATAAAGAAATTGATTTGTCTAAAAAAAAAAAAAAAAAAAAAAAAAAAAAAAAAAAGCTAGCCATGGTCCCAGCCT
Chr6L-4	mos.L	72	A	T	rvc	AGGCTGGGACCATGGCTAGCTTTTTTTTTTTTTTTTTTTTTTTTTTTTTTTTTTTAGACAAATCAATTTCTTTATTATAAAACAATATATTCACATATGGAATATTACCACTTAAACAGCAATGCAACACATTTTTTAAAATGAAATCTTTTTTTTTACGCCAGAATGCGTTCGCACAG
Chr6L-4	mos.L	72	A	G	fwd	CTGTGCGAACGCATTCTGGCGTAAAAAAAAAGATTTCATTTTAAAAAATGTGTTGCATTGCTGTTTAAGTGGTAATATTCCATATGTGAATATATGGTTTTATAATAAAGAAATTGATTTGTCTAAAAAAAAAAAAAAAAAAAAAAAAAAAAAAAAAAAGCTAGCCATGGTCCCAGCCT
Chr6L-4	mos.L	72	A	G	rvc	AGGCTGGGACCATGGCTAGCTTTTTTTTTTTTTTTTTTTTTTTTTTTTTTTTTTTAGACAAATCAATTTCTTTATTATAAAACCATATATTCACATATGGAATATTACCACTTAAACAGCAATGCAACACATTTTTTAAAATGAAATCTTTTTTTTTACGCCAGAATGCGTTCGCACAG
Chr6L-4	mos.L	72	A	C	fwd	CTGTGCGAACGCATTCTGGCGTAAAAAAAAAGATTTCATTTTAAAAAATGTGTTGCATTGCTGTTTAAGTGGTAATATTCCATATGTGAATATATCGTTTTATAATAAAGAAATTGATTTGTCTAAAAAAAAAAAAAAAAAAAAAAAAAAAAAAAAAAAGCTAGCCATGGTCCCAGCCT
Chr6L-4	mos.L	72	A	C	rvc	AGGCTGGGACCATGGCTAGCTTTTTTTTTTTTTTTTTTTTTTTTTTTTTTTTTTTAGACAAATCAATTTCTTTATTATAAAACGATATATTCACATATGGAATATTACCACTTAAACAGCAATGCAACACATTTTTTAAAATGAAATCTTTTTTTTTACGCCAGAATGCGTTCGCACAG
Chr6L-4	mos.L	73	G	A	fwd	CTGTGCGAACGCATTCTGGCGTAAAAAAAAAGATTTCATTTTAAAAAATGTGTTGCATTGCTGTTTAAGTGGTAATATTCCATATGTGAATATATAATTTTATAATAAAGAAATTGATTTGTCTAAAAAAAAAAAAAAAAAAAAAAAAAAAAAAAAAAAGCTAGCCATGGTCCCAGCCT
Chr6L-4	mos.L	73	G	A	rvc	AGGCTGGGACCATGGCTAGCTTTTTTTTTTTTTTTTTTTTTTTTTTTTTTTTTTTAGACAAATCAATTTCTTTATTATAAAATTATATATTCACATATGGAATATTACCACTTAAACAGCAATGCAACACATTTTTTAAAATGAAATCTTTTTTTTTACGCCAGAATGCGTTCGCACAG
Chr6L-4	mos.L	73	G	T	fwd	CTGTGCGAACGCATTCTGGCGTAAAAAAAAAGATTTCATTTTAAAAAATGTGTTGCATTGCTGTTTAAGTGGTAATATTCCATATGTGAATATATATTTTTATAATAAAGAAATTGATTTGTCTAAAAAAAAAAAAAAAAAAAAAAAAAAAAAAAAAAAGCTAGCCATGGTCCCAGCCT
Chr6L-4	mos.L	73	G	T	rvc	AGGCTGGGACCATGGCTAGCTTTTTTTTTTTTTTTTTTTTTTTTTTTTTTTTTTTAGACAAATCAATTTCTTTATTATAAAAATATATATTCACATATGGAATATTACCACTTAAACAGCAATGCAACACATTTTTTAAAATGAAATCTTTTTTTTTACGCCAGAATGCGTTCGCACAG
Chr6L-4	mos.L	73	G	C	fwd	CTGTGCGAACGCATTCTGGCGTAAAAAAAAAGATTTCATTTTAAAAAATGTGTTGCATTGCTGTTTAAGTGGTAATATTCCATATGTGAATATATACTTTTATAATAAAGAAATTGATTTGTCTAAAAAAAAAAAAAAAAAAAAAAAAAAAAAAAAAAAGCTAGCCATGGTCCCAGCCT
Chr6L-4	mos.L	73	G	C	rvc	AGGCTGGGACCATGGCTAGCTTTTTTTTTTTTTTTTTTTTTTTTTTTTTTTTTTTAGACAAATCAATTTCTTTATTATAAAAGTATATATTCACATATGGAATATTACCACTTAAACAGCAATGCAACACATTTTTTAAAATGAAATCTTTTTTTTTACGCCAGAATGCGTTCGCACAG
Chr6L-4	mos.L	74	T	A	fwd	CTGTGCGAACGCATTCTGGCGTAAAAAAAAAGATTTCATTTTAAAAAATGTGTTGCATTGCTGTTTAAGTGGTAATATTCCATATGTGAATATATAGATTTATAATAAAGAAATTGATTTGTCTAAAAAAAAAAAAAAAAAAAAAAAAAAAAAAAAAAAGCTAGCCATGGTCCCAGCCT
Chr6L-4	mos.L	74	T	A	rvc	AGGCTGGGACCATGGCTAGCTTTTTTTTTTTTTTTTTTTTTTTTTTTTTTTTTTTAGACAAATCAATTTCTTTATTATAAATCTATATATTCACATATGGAATATTACCACTTAAACAGCAATGCAACACATTTTTTAAAATGAAATCTTTTTTTTTACGCCAGAATGCGTTCGCACAG
Chr6L-4	mos.L	74	T	G	fwd	CTGTGCGAACGCATTCTGGCGTAAAAAAAAAGATTTCATTTTAAAAAATGTGTTGCATTGCTGTTTAAGTGGTAATATTCCATATGTGAATATATAGGTTTATAATAAAGAAATTGATTTGTCTAAAAAAAAAAAAAAAAAAAAAAAAAAAAAAAAAAAGCTAGCCATGGTCCCAGCCT
Chr6L-4	mos.L	74	T	G	rvc	AGGCTGGGACCATGGCTAGCTTTTTTTTTTTTTTTTTTTTTTTTTTTTTTTTTTTAGACAAATCAATTTCTTTATTATAAACCTATATATTCACATATGGAATATTACCACTTAAACAGCAATGCAACACATTTTTTAAAATGAAATCTTTTTTTTTACGCCAGAATGCGTTCGCACAG
Chr6L-4	mos.L	74	T	C	fwd	CTGTGCGAACGCATTCTGGCGTAAAAAAAAAGATTTCATTTTAAAAAATGTGTTGCATTGCTGTTTAAGTGGTAATATTCCATATGTGAATATATAGCTTTATAATAAAGAAATTGATTTGTCTAAAAAAAAAAAAAAAAAAAAAAAAAAAAAAAAAAAGCTAGCCATGGTCCCAGCCT
Chr6L-4	mos.L	74	T	C	rvc	AGGCTGGGACCATGGCTAGCTTTTTTTTTTTTTTTTTTTTTTTTTTTTTTTTTTTAGACAAATCAATTTCTTTATTATAAAGCTATATATTCACATATGGAATATTACCACTTAAACAGCAATGCAACACATTTTTTAAAATGAAATCTTTTTTTTTACGCCAGAATGCGTTCGCACAG
Chr6L-4	mos.L	75	T	A	fwd	CTGTGCGAACGCATTCTGGCGTAAAAAAAAAGATTTCATTTTAAAAAATGTGTTGCATTGCTGTTTAAGTGGTAATATTCCATATGTGAATATATAGTATTATAATAAAGAAATTGATTTGTCTAAAAAAAAAAAAAAAAAAAAAAAAAAAAAAAAAAAGCTAGCCATGGTCCCAGCCT
Chr6L-4	mos.L	75	T	A	rvc	AGGCTGGGACCATGGCTAGCTTTTTTTTTTTTTTTTTTTTTTTTTTTTTTTTTTTAGACAAATCAATTTCTTTATTATAATACTATATATTCACATATGGAATATTACCACTTAAACAGCAATGCAACACATTTTTTAAAATGAAATCTTTTTTTTTACGCCAGAATGCGTTCGCACAG
Chr6L-4	mos.L	75	T	G	fwd	CTGTGCGAACGCATTCTGGCGTAAAAAAAAAGATTTCATTTTAAAAAATGTGTTGCATTGCTGTTTAAGTGGTAATATTCCATATGTGAATATATAGTGTTATAATAAAGAAATTGATTTGTCTAAAAAAAAAAAAAAAAAAAAAAAAAAAAAAAAAAAGCTAGCCATGGTCCCAGCCT
Chr6L-4	mos.L	75	T	G	rvc	AGGCTGGGACCATGGCTAGCTTTTTTTTTTTTTTTTTTTTTTTTTTTTTTTTTTTAGACAAATCAATTTCTTTATTATAACACTATATATTCACATATGGAATATTACCACTTAAACAGCAATGCAACACATTTTTTAAAATGAAATCTTTTTTTTTACGCCAGAATGCGTTCGCACAG
Chr6L-4	mos.L	75	T	C	fwd	CTGTGCGAACGCATTCTGGCGTAAAAAAAAAGATTTCATTTTAAAAAATGTGTTGCATTGCTGTTTAAGTGGTAATATTCCATATGTGAATATATAGTCTTATAATAAAGAAATTGATTTGTCTAAAAAAAAAAAAAAAAAAAAAAAAAAAAAAAAAAAGCTAGCCATGGTCCCAGCCT
Chr6L-4	mos.L	75	T	C	rvc	AGGCTGGGACCATGGCTAGCTTTTTTTTTTTTTTTTTTTTTTTTTTTTTTTTTTTAGACAAATCAATTTCTTTATTATAAGACTATATATTCACATATGGAATATTACCACTTAAACAGCAATGCAACACATTTTTTAAAATGAAATCTTTTTTTTTACGCCAGAATGCGTTCGCACAG
Chr6L-4	mos.L	76	T	A	fwd	CTGTGCGAACGCATTCTGGCGTAAAAAAAAAGATTTCATTTTAAAAAATGTGTTGCATTGCTGTTTAAGTGGTAATATTCCATATGTGAATATATAGTTATATAATAAAGAAATTGATTTGTCTAAAAAAAAAAAAAAAAAAAAAAAAAAAAAAAAAAAGCTAGCCATGGTCCCAGCCT
Chr6L-4	mos.L	76	T	A	rvc	AGGCTGGGACCATGGCTAGCTTTTTTTTTTTTTTTTTTTTTTTTTTTTTTTTTTTAGACAAATCAATTTCTTTATTATATAACTATATATTCACATATGGAATATTACCACTTAAACAGCAATGCAACACATTTTTTAAAATGAAATCTTTTTTTTTACGCCAGAATGCGTTCGCACAG
Chr6L-4	mos.L	76	T	G	fwd	CTGTGCGAACGCATTCTGGCGTAAAAAAAAAGATTTCATTTTAAAAAATGTGTTGCATTGCTGTTTAAGTGGTAATATTCCATATGTGAATATATAGTTGTATAATAAAGAAATTGATTTGTCTAAAAAAAAAAAAAAAAAAAAAAAAAAAAAAAAAAAGCTAGCCATGGTCCCAGCCT
Chr6L-4	mos.L	76	T	G	rvc	AGGCTGGGACCATGGCTAGCTTTTTTTTTTTTTTTTTTTTTTTTTTTTTTTTTTTAGACAAATCAATTTCTTTATTATACAACTATATATTCACATATGGAATATTACCACTTAAACAGCAATGCAACACATTTTTTAAAATGAAATCTTTTTTTTTACGCCAGAATGCGTTCGCACAG
Chr6L-4	mos.L	76	T	C	fwd	CTGTGCGAACGCATTCTGGCGTAAAAAAAAAGATTTCATTTTAAAAAATGTGTTGCATTGCTGTTTAAGTGGTAATATTCCATATGTGAATATATAGTTCTATAATAAAGAAATTGATTTGTCTAAAAAAAAAAAAAAAAAAAAAAAAAAAAAAAAAAAGCTAGCCATGGTCCCAGCCT
Chr6L-4	mos.L	76	T	C	rvc	AGGCTGGGACCATGGCTAGCTTTTTTTTTTTTTTTTTTTTTTTTTTTTTTTTTTTAGACAAATCAATTTCTTTATTATAGAACTATATATTCACATATGGAATATTACCACTTAAACAGCAATGCAACACATTTTTTAAAATGAAATCTTTTTTTTTACGCCAGAATGCGTTCGCACAG
Chr6L-4	mos.L	77	T	A	fwd	CTGTGCGAACGCATTCTGGCGTAAAAAAAAAGATTTCATTTTAAAAAATGTGTTGCATTGCTGTTTAAGTGGTAATATTCCATATGTGAATATATAGTTTAATAATAAAGAAATTGATTTGTCTAAAAAAAAAAAAAAAAAAAAAAAAAAAAAAAAAAAGCTAGCCATGGTCCCAGCCT
Chr6L-4	mos.L	77	T	A	rvc	AGGCTGGGACCATGGCTAGCTTTTTTTTTTTTTTTTTTTTTTTTTTTTTTTTTTTAGACAAATCAATTTCTTTATTATTAAACTATATATTCACATATGGAATATTACCACTTAAACAGCAATGCAACACATTTTTTAAAATGAAATCTTTTTTTTTACGCCAGAATGCGTTCGCACAG
Chr6L-4	mos.L	77	T	G	fwd	CTGTGCGAACGCATTCTGGCGTAAAAAAAAAGATTTCATTTTAAAAAATGTGTTGCATTGCTGTTTAAGTGGTAATATTCCATATGTGAATATATAGTTTGATAATAAAGAAATTGATTTGTCTAAAAAAAAAAAAAAAAAAAAAAAAAAAAAAAAAAAGCTAGCCATGGTCCCAGCCT
Chr6L-4	mos.L	77	T	G	rvc	AGGCTGGGACCATGGCTAGCTTTTTTTTTTTTTTTTTTTTTTTTTTTTTTTTTTTAGACAAATCAATTTCTTTATTATCAAACTATATATTCACATATGGAATATTACCACTTAAACAGCAATGCAACACATTTTTTAAAATGAAATCTTTTTTTTTACGCCAGAATGCGTTCGCACAG
Chr6L-4	mos.L	77	T	C	fwd	CTGTGCGAACGCATTCTGGCGTAAAAAAAAAGATTTCATTTTAAAAAATGTGTTGCATTGCTGTTTAAGTGGTAATATTCCATATGTGAATATATAGTTTCATAATAAAGAAATTGATTTGTCTAAAAAAAAAAAAAAAAAAAAAAAAAAAAAAAAAAAGCTAGCCATGGTCCCAGCCT
Chr6L-4	mos.L	77	T	C	rvc	AGGCTGGGACCATGGCTAGCTTTTTTTTTTTTTTTTTTTTTTTTTTTTTTTTTTTAGACAAATCAATTTCTTTATTATGAAACTATATATTCACATATGGAATATTACCACTTAAACAGCAATGCAACACATTTTTTAAAATGAAATCTTTTTTTTTACGCCAGAATGCGTTCGCACAG
Chr6L-4	mos.L	78	A	T	fwd	CTGTGCGAACGCATTCTGGCGTAAAAAAAAAGATTTCATTTTAAAAAATGTGTTGCATTGCTGTTTAAGTGGTAATATTCCATATGTGAATATATAGTTTTTTAATAAAGAAATTGATTTGTCTAAAAAAAAAAAAAAAAAAAAAAAAAAAAAAAAAAAGCTAGCCATGGTCCCAGCCT
Chr6L-4	mos.L	78	A	T	rvc	AGGCTGGGACCATGGCTAGCTTTTTTTTTTTTTTTTTTTTTTTTTTTTTTTTTTTAGACAAATCAATTTCTTTATTAAAAAACTATATATTCACATATGGAATATTACCACTTAAACAGCAATGCAACACATTTTTTAAAATGAAATCTTTTTTTTTACGCCAGAATGCGTTCGCACAG
Chr6L-4	mos.L	78	A	G	fwd	CTGTGCGAACGCATTCTGGCGTAAAAAAAAAGATTTCATTTTAAAAAATGTGTTGCATTGCTGTTTAAGTGGTAATATTCCATATGTGAATATATAGTTTTGTAATAAAGAAATTGATTTGTCTAAAAAAAAAAAAAAAAAAAAAAAAAAAAAAAAAAAGCTAGCCATGGTCCCAGCCT
Chr6L-4	mos.L	78	A	G	rvc	AGGCTGGGACCATGGCTAGCTTTTTTTTTTTTTTTTTTTTTTTTTTTTTTTTTTTAGACAAATCAATTTCTTTATTACAAAACTATATATTCACATATGGAATATTACCACTTAAACAGCAATGCAACACATTTTTTAAAATGAAATCTTTTTTTTTACGCCAGAATGCGTTCGCACAG
Chr6L-4	mos.L	78	A	C	fwd	CTGTGCGAACGCATTCTGGCGTAAAAAAAAAGATTTCATTTTAAAAAATGTGTTGCATTGCTGTTTAAGTGGTAATATTCCATATGTGAATATATAGTTTTCTAATAAAGAAATTGATTTGTCTAAAAAAAAAAAAAAAAAAAAAAAAAAAAAAAAAAAGCTAGCCATGGTCCCAGCCT
Chr6L-4	mos.L	78	A	C	rvc	AGGCTGGGACCATGGCTAGCTTTTTTTTTTTTTTTTTTTTTTTTTTTTTTTTTTTAGACAAATCAATTTCTTTATTAGAAAACTATATATTCACATATGGAATATTACCACTTAAACAGCAATGCAACACATTTTTTAAAATGAAATCTTTTTTTTTACGCCAGAATGCGTTCGCACAG
Chr6L-4	mos.L	79	T	A	fwd	CTGTGCGAACGCATTCTGGCGTAAAAAAAAAGATTTCATTTTAAAAAATGTGTTGCATTGCTGTTTAAGTGGTAATATTCCATATGTGAATATATAGTTTTAAAATAAAGAAATTGATTTGTCTAAAAAAAAAAAAAAAAAAAAAAAAAAAAAAAAAAAGCTAGCCATGGTCCCAGCCT
Chr6L-4	mos.L	79	T	A	rvc	AGGCTGGGACCATGGCTAGCTTTTTTTTTTTTTTTTTTTTTTTTTTTTTTTTTTTAGACAAATCAATTTCTTTATTTTAAAACTATATATTCACATATGGAATATTACCACTTAAACAGCAATGCAACACATTTTTTAAAATGAAATCTTTTTTTTTACGCCAGAATGCGTTCGCACAG
Chr6L-4	mos.L	79	T	G	fwd	CTGTGCGAACGCATTCTGGCGTAAAAAAAAAGATTTCATTTTAAAAAATGTGTTGCATTGCTGTTTAAGTGGTAATATTCCATATGTGAATATATAGTTTTAGAATAAAGAAATTGATTTGTCTAAAAAAAAAAAAAAAAAAAAAAAAAAAAAAAAAAAGCTAGCCATGGTCCCAGCCT
Chr6L-4	mos.L	79	T	G	rvc	AGGCTGGGACCATGGCTAGCTTTTTTTTTTTTTTTTTTTTTTTTTTTTTTTTTTTAGACAAATCAATTTCTTTATTCTAAAACTATATATTCACATATGGAATATTACCACTTAAACAGCAATGCAACACATTTTTTAAAATGAAATCTTTTTTTTTACGCCAGAATGCGTTCGCACAG
Chr6L-4	mos.L	79	T	C	fwd	CTGTGCGAACGCATTCTGGCGTAAAAAAAAAGATTTCATTTTAAAAAATGTGTTGCATTGCTGTTTAAGTGGTAATATTCCATATGTGAATATATAGTTTTACAATAAAGAAATTGATTTGTCTAAAAAAAAAAAAAAAAAAAAAAAAAAAAAAAAAAAGCTAGCCATGGTCCCAGCCT
Chr6L-4	mos.L	79	T	C	rvc	AGGCTGGGACCATGGCTAGCTTTTTTTTTTTTTTTTTTTTTTTTTTTTTTTTTTTAGACAAATCAATTTCTTTATTGTAAAACTATATATTCACATATGGAATATTACCACTTAAACAGCAATGCAACACATTTTTTAAAATGAAATCTTTTTTTTTACGCCAGAATGCGTTCGCACAG
Chr6L-4	mos.L	80	A	T	fwd	CTGTGCGAACGCATTCTGGCGTAAAAAAAAAGATTTCATTTTAAAAAATGTGTTGCATTGCTGTTTAAGTGGTAATATTCCATATGTGAATATATAGTTTTATTATAAAGAAATTGATTTGTCTAAAAAAAAAAAAAAAAAAAAAAAAAAAAAAAAAAAGCTAGCCATGGTCCCAGCCT
Chr6L-4	mos.L	80	A	T	rvc	AGGCTGGGACCATGGCTAGCTTTTTTTTTTTTTTTTTTTTTTTTTTTTTTTTTTTAGACAAATCAATTTCTTTATAATAAAACTATATATTCACATATGGAATATTACCACTTAAACAGCAATGCAACACATTTTTTAAAATGAAATCTTTTTTTTTACGCCAGAATGCGTTCGCACAG
Chr6L-4	mos.L	80	A	G	fwd	CTGTGCGAACGCATTCTGGCGTAAAAAAAAAGATTTCATTTTAAAAAATGTGTTGCATTGCTGTTTAAGTGGTAATATTCCATATGTGAATATATAGTTTTATGATAAAGAAATTGATTTGTCTAAAAAAAAAAAAAAAAAAAAAAAAAAAAAAAAAAAGCTAGCCATGGTCCCAGCCT
Chr6L-4	mos.L	80	A	G	rvc	AGGCTGGGACCATGGCTAGCTTTTTTTTTTTTTTTTTTTTTTTTTTTTTTTTTTTAGACAAATCAATTTCTTTATCATAAAACTATATATTCACATATGGAATATTACCACTTAAACAGCAATGCAACACATTTTTTAAAATGAAATCTTTTTTTTTACGCCAGAATGCGTTCGCACAG
Chr6L-4	mos.L	80	A	C	fwd	CTGTGCGAACGCATTCTGGCGTAAAAAAAAAGATTTCATTTTAAAAAATGTGTTGCATTGCTGTTTAAGTGGTAATATTCCATATGTGAATATATAGTTTTATCATAAAGAAATTGATTTGTCTAAAAAAAAAAAAAAAAAAAAAAAAAAAAAAAAAAAGCTAGCCATGGTCCCAGCCT
Chr6L-4	mos.L	80	A	C	rvc	AGGCTGGGACCATGGCTAGCTTTTTTTTTTTTTTTTTTTTTTTTTTTTTTTTTTTAGACAAATCAATTTCTTTATGATAAAACTATATATTCACATATGGAATATTACCACTTAAACAGCAATGCAACACATTTTTTAAAATGAAATCTTTTTTTTTACGCCAGAATGCGTTCGCACAG
Chr6L-4	mos.L	81	A	T	fwd	CTGTGCGAACGCATTCTGGCGTAAAAAAAAAGATTTCATTTTAAAAAATGTGTTGCATTGCTGTTTAAGTGGTAATATTCCATATGTGAATATATAGTTTTATATTAAAGAAATTGATTTGTCTAAAAAAAAAAAAAAAAAAAAAAAAAAAAAAAAAAAGCTAGCCATGGTCCCAGCCT
Chr6L-4	mos.L	81	A	T	rvc	AGGCTGGGACCATGGCTAGCTTTTTTTTTTTTTTTTTTTTTTTTTTTTTTTTTTTAGACAAATCAATTTCTTTAATATAAAACTATATATTCACATATGGAATATTACCACTTAAACAGCAATGCAACACATTTTTTAAAATGAAATCTTTTTTTTTACGCCAGAATGCGTTCGCACAG
Chr6L-4	mos.L	81	A	G	fwd	CTGTGCGAACGCATTCTGGCGTAAAAAAAAAGATTTCATTTTAAAAAATGTGTTGCATTGCTGTTTAAGTGGTAATATTCCATATGTGAATATATAGTTTTATAGTAAAGAAATTGATTTGTCTAAAAAAAAAAAAAAAAAAAAAAAAAAAAAAAAAAAGCTAGCCATGGTCCCAGCCT
Chr6L-4	mos.L	81	A	G	rvc	AGGCTGGGACCATGGCTAGCTTTTTTTTTTTTTTTTTTTTTTTTTTTTTTTTTTTAGACAAATCAATTTCTTTACTATAAAACTATATATTCACATATGGAATATTACCACTTAAACAGCAATGCAACACATTTTTTAAAATGAAATCTTTTTTTTTACGCCAGAATGCGTTCGCACAG
Chr6L-4	mos.L	81	A	C	fwd	CTGTGCGAACGCATTCTGGCGTAAAAAAAAAGATTTCATTTTAAAAAATGTGTTGCATTGCTGTTTAAGTGGTAATATTCCATATGTGAATATATAGTTTTATACTAAAGAAATTGATTTGTCTAAAAAAAAAAAAAAAAAAAAAAAAAAAAAAAAAAAGCTAGCCATGGTCCCAGCCT
Chr6L-4	mos.L	81	A	C	rvc	AGGCTGGGACCATGGCTAGCTTTTTTTTTTTTTTTTTTTTTTTTTTTTTTTTTTTAGACAAATCAATTTCTTTAGTATAAAACTATATATTCACATATGGAATATTACCACTTAAACAGCAATGCAACACATTTTTTAAAATGAAATCTTTTTTTTTACGCCAGAATGCGTTCGCACAG
Chr6L-4	mos.L	82	T	A	fwd	CTGTGCGAACGCATTCTGGCGTAAAAAAAAAGATTTCATTTTAAAAAATGTGTTGCATTGCTGTTTAAGTGGTAATATTCCATATGTGAATATATAGTTTTATAAAAAAGAAATTGATTTGTCTAAAAAAAAAAAAAAAAAAAAAAAAAAAAAAAAAAAGCTAGCCATGGTCCCAGCCT
Chr6L-4	mos.L	82	T	A	rvc	AGGCTGGGACCATGGCTAGCTTTTTTTTTTTTTTTTTTTTTTTTTTTTTTTTTTTAGACAAATCAATTTCTTTTTTATAAAACTATATATTCACATATGGAATATTACCACTTAAACAGCAATGCAACACATTTTTTAAAATGAAATCTTTTTTTTTACGCCAGAATGCGTTCGCACAG
Chr6L-4	mos.L	82	T	G	fwd	CTGTGCGAACGCATTCTGGCGTAAAAAAAAAGATTTCATTTTAAAAAATGTGTTGCATTGCTGTTTAAGTGGTAATATTCCATATGTGAATATATAGTTTTATAAGAAAGAAATTGATTTGTCTAAAAAAAAAAAAAAAAAAAAAAAAAAAAAAAAAAAGCTAGCCATGGTCCCAGCCT
Chr6L-4	mos.L	82	T	G	rvc	AGGCTGGGACCATGGCTAGCTTTTTTTTTTTTTTTTTTTTTTTTTTTTTTTTTTTAGACAAATCAATTTCTTTCTTATAAAACTATATATTCACATATGGAATATTACCACTTAAACAGCAATGCAACACATTTTTTAAAATGAAATCTTTTTTTTTACGCCAGAATGCGTTCGCACAG
Chr6L-4	mos.L	82	T	C	fwd	CTGTGCGAACGCATTCTGGCGTAAAAAAAAAGATTTCATTTTAAAAAATGTGTTGCATTGCTGTTTAAGTGGTAATATTCCATATGTGAATATATAGTTTTATAACAAAGAAATTGATTTGTCTAAAAAAAAAAAAAAAAAAAAAAAAAAAAAAAAAAAGCTAGCCATGGTCCCAGCCT
Chr6L-4	mos.L	82	T	C	rvc	AGGCTGGGACCATGGCTAGCTTTTTTTTTTTTTTTTTTTTTTTTTTTTTTTTTTTAGACAAATCAATTTCTTTGTTATAAAACTATATATTCACATATGGAATATTACCACTTAAACAGCAATGCAACACATTTTTTAAAATGAAATCTTTTTTTTTACGCCAGAATGCGTTCGCACAG
Chr6L-4	mos.L	83	A	T	fwd	CTGTGCGAACGCATTCTGGCGTAAAAAAAAAGATTTCATTTTAAAAAATGTGTTGCATTGCTGTTTAAGTGGTAATATTCCATATGTGAATATATAGTTTTATAATTAAGAAATTGATTTGTCTAAAAAAAAAAAAAAAAAAAAAAAAAAAAAAAAAAAGCTAGCCATGGTCCCAGCCT
Chr6L-4	mos.L	83	A	T	rvc	AGGCTGGGACCATGGCTAGCTTTTTTTTTTTTTTTTTTTTTTTTTTTTTTTTTTTAGACAAATCAATTTCTTAATTATAAAACTATATATTCACATATGGAATATTACCACTTAAACAGCAATGCAACACATTTTTTAAAATGAAATCTTTTTTTTTACGCCAGAATGCGTTCGCACAG
Chr6L-4	mos.L	83	A	G	fwd	CTGTGCGAACGCATTCTGGCGTAAAAAAAAAGATTTCATTTTAAAAAATGTGTTGCATTGCTGTTTAAGTGGTAATATTCCATATGTGAATATATAGTTTTATAATGAAGAAATTGATTTGTCTAAAAAAAAAAAAAAAAAAAAAAAAAAAAAAAAAAAGCTAGCCATGGTCCCAGCCT
Chr6L-4	mos.L	83	A	G	rvc	AGGCTGGGACCATGGCTAGCTTTTTTTTTTTTTTTTTTTTTTTTTTTTTTTTTTTAGACAAATCAATTTCTTCATTATAAAACTATATATTCACATATGGAATATTACCACTTAAACAGCAATGCAACACATTTTTTAAAATGAAATCTTTTTTTTTACGCCAGAATGCGTTCGCACAG
Chr6L-4	mos.L	83	A	C	fwd	CTGTGCGAACGCATTCTGGCGTAAAAAAAAAGATTTCATTTTAAAAAATGTGTTGCATTGCTGTTTAAGTGGTAATATTCCATATGTGAATATATAGTTTTATAATCAAGAAATTGATTTGTCTAAAAAAAAAAAAAAAAAAAAAAAAAAAAAAAAAAAGCTAGCCATGGTCCCAGCCT
Chr6L-4	mos.L	83	A	C	rvc	AGGCTGGGACCATGGCTAGCTTTTTTTTTTTTTTTTTTTTTTTTTTTTTTTTTTTAGACAAATCAATTTCTTGATTATAAAACTATATATTCACATATGGAATATTACCACTTAAACAGCAATGCAACACATTTTTTAAAATGAAATCTTTTTTTTTACGCCAGAATGCGTTCGCACAG
Chr6L-4	mos.L	84	A	T	fwd	CTGTGCGAACGCATTCTGGCGTAAAAAAAAAGATTTCATTTTAAAAAATGTGTTGCATTGCTGTTTAAGTGGTAATATTCCATATGTGAATATATAGTTTTATAATATAGAAATTGATTTGTCTAAAAAAAAAAAAAAAAAAAAAAAAAAAAAAAAAAAGCTAGCCATGGTCCCAGCCT
Chr6L-4	mos.L	84	A	T	rvc	AGGCTGGGACCATGGCTAGCTTTTTTTTTTTTTTTTTTTTTTTTTTTTTTTTTTTAGACAAATCAATTTCTATATTATAAAACTATATATTCACATATGGAATATTACCACTTAAACAGCAATGCAACACATTTTTTAAAATGAAATCTTTTTTTTTACGCCAGAATGCGTTCGCACAG
Chr6L-4	mos.L	84	A	G	fwd	CTGTGCGAACGCATTCTGGCGTAAAAAAAAAGATTTCATTTTAAAAAATGTGTTGCATTGCTGTTTAAGTGGTAATATTCCATATGTGAATATATAGTTTTATAATAGAGAAATTGATTTGTCTAAAAAAAAAAAAAAAAAAAAAAAAAAAAAAAAAAAGCTAGCCATGGTCCCAGCCT
Chr6L-4	mos.L	84	A	G	rvc	AGGCTGGGACCATGGCTAGCTTTTTTTTTTTTTTTTTTTTTTTTTTTTTTTTTTTAGACAAATCAATTTCTCTATTATAAAACTATATATTCACATATGGAATATTACCACTTAAACAGCAATGCAACACATTTTTTAAAATGAAATCTTTTTTTTTACGCCAGAATGCGTTCGCACAG
Chr6L-4	mos.L	84	A	C	fwd	CTGTGCGAACGCATTCTGGCGTAAAAAAAAAGATTTCATTTTAAAAAATGTGTTGCATTGCTGTTTAAGTGGTAATATTCCATATGTGAATATATAGTTTTATAATACAGAAATTGATTTGTCTAAAAAAAAAAAAAAAAAAAAAAAAAAAAAAAAAAAGCTAGCCATGGTCCCAGCCT
Chr6L-4	mos.L	84	A	C	rvc	AGGCTGGGACCATGGCTAGCTTTTTTTTTTTTTTTTTTTTTTTTTTTTTTTTTTTAGACAAATCAATTTCTGTATTATAAAACTATATATTCACATATGGAATATTACCACTTAAACAGCAATGCAACACATTTTTTAAAATGAAATCTTTTTTTTTACGCCAGAATGCGTTCGCACAG
Chr6L-4	mos.L	85	A	T	fwd	CTGTGCGAACGCATTCTGGCGTAAAAAAAAAGATTTCATTTTAAAAAATGTGTTGCATTGCTGTTTAAGTGGTAATATTCCATATGTGAATATATAGTTTTATAATAATGAAATTGATTTGTCTAAAAAAAAAAAAAAAAAAAAAAAAAAAAAAAAAAAGCTAGCCATGGTCCCAGCCT
Chr6L-4	mos.L	85	A	T	rvc	AGGCTGGGACCATGGCTAGCTTTTTTTTTTTTTTTTTTTTTTTTTTTTTTTTTTTAGACAAATCAATTTCATTATTATAAAACTATATATTCACATATGGAATATTACCACTTAAACAGCAATGCAACACATTTTTTAAAATGAAATCTTTTTTTTTACGCCAGAATGCGTTCGCACAG
Chr6L-4	mos.L	85	A	G	fwd	CTGTGCGAACGCATTCTGGCGTAAAAAAAAAGATTTCATTTTAAAAAATGTGTTGCATTGCTGTTTAAGTGGTAATATTCCATATGTGAATATATAGTTTTATAATAAGGAAATTGATTTGTCTAAAAAAAAAAAAAAAAAAAAAAAAAAAAAAAAAAAGCTAGCCATGGTCCCAGCCT
Chr6L-4	mos.L	85	A	G	rvc	AGGCTGGGACCATGGCTAGCTTTTTTTTTTTTTTTTTTTTTTTTTTTTTTTTTTTAGACAAATCAATTTCCTTATTATAAAACTATATATTCACATATGGAATATTACCACTTAAACAGCAATGCAACACATTTTTTAAAATGAAATCTTTTTTTTTACGCCAGAATGCGTTCGCACAG
Chr6L-4	mos.L	85	A	C	fwd	CTGTGCGAACGCATTCTGGCGTAAAAAAAAAGATTTCATTTTAAAAAATGTGTTGCATTGCTGTTTAAGTGGTAATATTCCATATGTGAATATATAGTTTTATAATAACGAAATTGATTTGTCTAAAAAAAAAAAAAAAAAAAAAAAAAAAAAAAAAAAGCTAGCCATGGTCCCAGCCT
Chr6L-4	mos.L	85	A	C	rvc	AGGCTGGGACCATGGCTAGCTTTTTTTTTTTTTTTTTTTTTTTTTTTTTTTTTTTAGACAAATCAATTTCGTTATTATAAAACTATATATTCACATATGGAATATTACCACTTAAACAGCAATGCAACACATTTTTTAAAATGAAATCTTTTTTTTTACGCCAGAATGCGTTCGCACAG
Chr6L-4	mos.L	86	G	A	fwd	CTGTGCGAACGCATTCTGGCGTAAAAAAAAAGATTTCATTTTAAAAAATGTGTTGCATTGCTGTTTAAGTGGTAATATTCCATATGTGAATATATAGTTTTATAATAAAAAAATTGATTTGTCTAAAAAAAAAAAAAAAAAAAAAAAAAAAAAAAAAAAGCTAGCCATGGTCCCAGCCT
Chr6L-4	mos.L	86	G	A	rvc	AGGCTGGGACCATGGCTAGCTTTTTTTTTTTTTTTTTTTTTTTTTTTTTTTTTTTAGACAAATCAATTTTTTTATTATAAAACTATATATTCACATATGGAATATTACCACTTAAACAGCAATGCAACACATTTTTTAAAATGAAATCTTTTTTTTTACGCCAGAATGCGTTCGCACAG
Chr6L-4	mos.L	86	G	T	fwd	CTGTGCGAACGCATTCTGGCGTAAAAAAAAAGATTTCATTTTAAAAAATGTGTTGCATTGCTGTTTAAGTGGTAATATTCCATATGTGAATATATAGTTTTATAATAAATAAATTGATTTGTCTAAAAAAAAAAAAAAAAAAAAAAAAAAAAAAAAAAAGCTAGCCATGGTCCCAGCCT
Chr6L-4	mos.L	86	G	T	rvc	AGGCTGGGACCATGGCTAGCTTTTTTTTTTTTTTTTTTTTTTTTTTTTTTTTTTTAGACAAATCAATTTATTTATTATAAAACTATATATTCACATATGGAATATTACCACTTAAACAGCAATGCAACACATTTTTTAAAATGAAATCTTTTTTTTTACGCCAGAATGCGTTCGCACAG
Chr6L-4	mos.L	86	G	C	fwd	CTGTGCGAACGCATTCTGGCGTAAAAAAAAAGATTTCATTTTAAAAAATGTGTTGCATTGCTGTTTAAGTGGTAATATTCCATATGTGAATATATAGTTTTATAATAAACAAATTGATTTGTCTAAAAAAAAAAAAAAAAAAAAAAAAAAAAAAAAAAAGCTAGCCATGGTCCCAGCCT
Chr6L-4	mos.L	86	G	C	rvc	AGGCTGGGACCATGGCTAGCTTTTTTTTTTTTTTTTTTTTTTTTTTTTTTTTTTTAGACAAATCAATTTGTTTATTATAAAACTATATATTCACATATGGAATATTACCACTTAAACAGCAATGCAACACATTTTTTAAAATGAAATCTTTTTTTTTACGCCAGAATGCGTTCGCACAG
Chr6L-4	mos.L	87	A	T	fwd	CTGTGCGAACGCATTCTGGCGTAAAAAAAAAGATTTCATTTTAAAAAATGTGTTGCATTGCTGTTTAAGTGGTAATATTCCATATGTGAATATATAGTTTTATAATAAAGTAATTGATTTGTCTAAAAAAAAAAAAAAAAAAAAAAAAAAAAAAAAAAAGCTAGCCATGGTCCCAGCCT
Chr6L-4	mos.L	87	A	T	rvc	AGGCTGGGACCATGGCTAGCTTTTTTTTTTTTTTTTTTTTTTTTTTTTTTTTTTTAGACAAATCAATTACTTTATTATAAAACTATATATTCACATATGGAATATTACCACTTAAACAGCAATGCAACACATTTTTTAAAATGAAATCTTTTTTTTTACGCCAGAATGCGTTCGCACAG
Chr6L-4	mos.L	87	A	G	fwd	CTGTGCGAACGCATTCTGGCGTAAAAAAAAAGATTTCATTTTAAAAAATGTGTTGCATTGCTGTTTAAGTGGTAATATTCCATATGTGAATATATAGTTTTATAATAAAGGAATTGATTTGTCTAAAAAAAAAAAAAAAAAAAAAAAAAAAAAAAAAAAGCTAGCCATGGTCCCAGCCT
Chr6L-4	mos.L	87	A	G	rvc	AGGCTGGGACCATGGCTAGCTTTTTTTTTTTTTTTTTTTTTTTTTTTTTTTTTTTAGACAAATCAATTCCTTTATTATAAAACTATATATTCACATATGGAATATTACCACTTAAACAGCAATGCAACACATTTTTTAAAATGAAATCTTTTTTTTTACGCCAGAATGCGTTCGCACAG
Chr6L-4	mos.L	87	A	C	fwd	CTGTGCGAACGCATTCTGGCGTAAAAAAAAAGATTTCATTTTAAAAAATGTGTTGCATTGCTGTTTAAGTGGTAATATTCCATATGTGAATATATAGTTTTATAATAAAGCAATTGATTTGTCTAAAAAAAAAAAAAAAAAAAAAAAAAAAAAAAAAAAGCTAGCCATGGTCCCAGCCT
Chr6L-4	mos.L	87	A	C	rvc	AGGCTGGGACCATGGCTAGCTTTTTTTTTTTTTTTTTTTTTTTTTTTTTTTTTTTAGACAAATCAATTGCTTTATTATAAAACTATATATTCACATATGGAATATTACCACTTAAACAGCAATGCAACACATTTTTTAAAATGAAATCTTTTTTTTTACGCCAGAATGCGTTCGCACAG
Chr6L-4	mos.L	88	A	T	fwd	CTGTGCGAACGCATTCTGGCGTAAAAAAAAAGATTTCATTTTAAAAAATGTGTTGCATTGCTGTTTAAGTGGTAATATTCCATATGTGAATATATAGTTTTATAATAAAGATATTGATTTGTCTAAAAAAAAAAAAAAAAAAAAAAAAAAAAAAAAAAAGCTAGCCATGGTCCCAGCCT
Chr6L-4	mos.L	88	A	T	rvc	AGGCTGGGACCATGGCTAGCTTTTTTTTTTTTTTTTTTTTTTTTTTTTTTTTTTTAGACAAATCAATATCTTTATTATAAAACTATATATTCACATATGGAATATTACCACTTAAACAGCAATGCAACACATTTTTTAAAATGAAATCTTTTTTTTTACGCCAGAATGCGTTCGCACAG
Chr6L-4	mos.L	88	A	G	fwd	CTGTGCGAACGCATTCTGGCGTAAAAAAAAAGATTTCATTTTAAAAAATGTGTTGCATTGCTGTTTAAGTGGTAATATTCCATATGTGAATATATAGTTTTATAATAAAGAGATTGATTTGTCTAAAAAAAAAAAAAAAAAAAAAAAAAAAAAAAAAAAGCTAGCCATGGTCCCAGCCT
Chr6L-4	mos.L	88	A	G	rvc	AGGCTGGGACCATGGCTAGCTTTTTTTTTTTTTTTTTTTTTTTTTTTTTTTTTTTAGACAAATCAATCTCTTTATTATAAAACTATATATTCACATATGGAATATTACCACTTAAACAGCAATGCAACACATTTTTTAAAATGAAATCTTTTTTTTTACGCCAGAATGCGTTCGCACAG
Chr6L-4	mos.L	88	A	C	fwd	CTGTGCGAACGCATTCTGGCGTAAAAAAAAAGATTTCATTTTAAAAAATGTGTTGCATTGCTGTTTAAGTGGTAATATTCCATATGTGAATATATAGTTTTATAATAAAGACATTGATTTGTCTAAAAAAAAAAAAAAAAAAAAAAAAAAAAAAAAAAAGCTAGCCATGGTCCCAGCCT
Chr6L-4	mos.L	88	A	C	rvc	AGGCTGGGACCATGGCTAGCTTTTTTTTTTTTTTTTTTTTTTTTTTTTTTTTTTTAGACAAATCAATGTCTTTATTATAAAACTATATATTCACATATGGAATATTACCACTTAAACAGCAATGCAACACATTTTTTAAAATGAAATCTTTTTTTTTACGCCAGAATGCGTTCGCACAG
Chr6L-4	mos.L	89	A	T	fwd	CTGTGCGAACGCATTCTGGCGTAAAAAAAAAGATTTCATTTTAAAAAATGTGTTGCATTGCTGTTTAAGTGGTAATATTCCATATGTGAATATATAGTTTTATAATAAAGAATTTGATTTGTCTAAAAAAAAAAAAAAAAAAAAAAAAAAAAAAAAAAAGCTAGCCATGGTCCCAGCCT
Chr6L-4	mos.L	89	A	T	rvc	AGGCTGGGACCATGGCTAGCTTTTTTTTTTTTTTTTTTTTTTTTTTTTTTTTTTTAGACAAATCAAATTCTTTATTATAAAACTATATATTCACATATGGAATATTACCACTTAAACAGCAATGCAACACATTTTTTAAAATGAAATCTTTTTTTTTACGCCAGAATGCGTTCGCACAG
Chr6L-4	mos.L	89	A	G	fwd	CTGTGCGAACGCATTCTGGCGTAAAAAAAAAGATTTCATTTTAAAAAATGTGTTGCATTGCTGTTTAAGTGGTAATATTCCATATGTGAATATATAGTTTTATAATAAAGAAGTTGATTTGTCTAAAAAAAAAAAAAAAAAAAAAAAAAAAAAAAAAAAGCTAGCCATGGTCCCAGCCT
Chr6L-4	mos.L	89	A	G	rvc	AGGCTGGGACCATGGCTAGCTTTTTTTTTTTTTTTTTTTTTTTTTTTTTTTTTTTAGACAAATCAACTTCTTTATTATAAAACTATATATTCACATATGGAATATTACCACTTAAACAGCAATGCAACACATTTTTTAAAATGAAATCTTTTTTTTTACGCCAGAATGCGTTCGCACAG
Chr6L-4	mos.L	89	A	C	fwd	CTGTGCGAACGCATTCTGGCGTAAAAAAAAAGATTTCATTTTAAAAAATGTGTTGCATTGCTGTTTAAGTGGTAATATTCCATATGTGAATATATAGTTTTATAATAAAGAACTTGATTTGTCTAAAAAAAAAAAAAAAAAAAAAAAAAAAAAAAAAAAGCTAGCCATGGTCCCAGCCT
Chr6L-4	mos.L	89	A	C	rvc	AGGCTGGGACCATGGCTAGCTTTTTTTTTTTTTTTTTTTTTTTTTTTTTTTTTTTAGACAAATCAAGTTCTTTATTATAAAACTATATATTCACATATGGAATATTACCACTTAAACAGCAATGCAACACATTTTTTAAAATGAAATCTTTTTTTTTACGCCAGAATGCGTTCGCACAG
Chr6L-4	mos.L	90	T	A	fwd	CTGTGCGAACGCATTCTGGCGTAAAAAAAAAGATTTCATTTTAAAAAATGTGTTGCATTGCTGTTTAAGTGGTAATATTCCATATGTGAATATATAGTTTTATAATAAAGAAAATGATTTGTCTAAAAAAAAAAAAAAAAAAAAAAAAAAAAAAAAAAAGCTAGCCATGGTCCCAGCCT
Chr6L-4	mos.L	90	T	A	rvc	AGGCTGGGACCATGGCTAGCTTTTTTTTTTTTTTTTTTTTTTTTTTTTTTTTTTTAGACAAATCATTTTCTTTATTATAAAACTATATATTCACATATGGAATATTACCACTTAAACAGCAATGCAACACATTTTTTAAAATGAAATCTTTTTTTTTACGCCAGAATGCGTTCGCACAG
Chr6L-4	mos.L	90	T	G	fwd	CTGTGCGAACGCATTCTGGCGTAAAAAAAAAGATTTCATTTTAAAAAATGTGTTGCATTGCTGTTTAAGTGGTAATATTCCATATGTGAATATATAGTTTTATAATAAAGAAAGTGATTTGTCTAAAAAAAAAAAAAAAAAAAAAAAAAAAAAAAAAAAGCTAGCCATGGTCCCAGCCT
Chr6L-4	mos.L	90	T	G	rvc	AGGCTGGGACCATGGCTAGCTTTTTTTTTTTTTTTTTTTTTTTTTTTTTTTTTTTAGACAAATCACTTTCTTTATTATAAAACTATATATTCACATATGGAATATTACCACTTAAACAGCAATGCAACACATTTTTTAAAATGAAATCTTTTTTTTTACGCCAGAATGCGTTCGCACAG
Chr6L-4	mos.L	90	T	C	fwd	CTGTGCGAACGCATTCTGGCGTAAAAAAAAAGATTTCATTTTAAAAAATGTGTTGCATTGCTGTTTAAGTGGTAATATTCCATATGTGAATATATAGTTTTATAATAAAGAAACTGATTTGTCTAAAAAAAAAAAAAAAAAAAAAAAAAAAAAAAAAAAGCTAGCCATGGTCCCAGCCT
Chr6L-4	mos.L	90	T	C	rvc	AGGCTGGGACCATGGCTAGCTTTTTTTTTTTTTTTTTTTTTTTTTTTTTTTTTTTAGACAAATCAGTTTCTTTATTATAAAACTATATATTCACATATGGAATATTACCACTTAAACAGCAATGCAACACATTTTTTAAAATGAAATCTTTTTTTTTACGCCAGAATGCGTTCGCACAG
Chr6L-4	mos.L	91	T	A	fwd	CTGTGCGAACGCATTCTGGCGTAAAAAAAAAGATTTCATTTTAAAAAATGTGTTGCATTGCTGTTTAAGTGGTAATATTCCATATGTGAATATATAGTTTTATAATAAAGAAATAGATTTGTCTAAAAAAAAAAAAAAAAAAAAAAAAAAAAAAAAAAAGCTAGCCATGGTCCCAGCCT
Chr6L-4	mos.L	91	T	A	rvc	AGGCTGGGACCATGGCTAGCTTTTTTTTTTTTTTTTTTTTTTTTTTTTTTTTTTTAGACAAATCTATTTCTTTATTATAAAACTATATATTCACATATGGAATATTACCACTTAAACAGCAATGCAACACATTTTTTAAAATGAAATCTTTTTTTTTACGCCAGAATGCGTTCGCACAG
Chr6L-4	mos.L	91	T	G	fwd	CTGTGCGAACGCATTCTGGCGTAAAAAAAAAGATTTCATTTTAAAAAATGTGTTGCATTGCTGTTTAAGTGGTAATATTCCATATGTGAATATATAGTTTTATAATAAAGAAATGGATTTGTCTAAAAAAAAAAAAAAAAAAAAAAAAAAAAAAAAAAAGCTAGCCATGGTCCCAGCCT
Chr6L-4	mos.L	91	T	G	rvc	AGGCTGGGACCATGGCTAGCTTTTTTTTTTTTTTTTTTTTTTTTTTTTTTTTTTTAGACAAATCCATTTCTTTATTATAAAACTATATATTCACATATGGAATATTACCACTTAAACAGCAATGCAACACATTTTTTAAAATGAAATCTTTTTTTTTACGCCAGAATGCGTTCGCACAG
Chr6L-4	mos.L	91	T	C	fwd	CTGTGCGAACGCATTCTGGCGTAAAAAAAAAGATTTCATTTTAAAAAATGTGTTGCATTGCTGTTTAAGTGGTAATATTCCATATGTGAATATATAGTTTTATAATAAAGAAATCGATTTGTCTAAAAAAAAAAAAAAAAAAAAAAAAAAAAAAAAAAAGCTAGCCATGGTCCCAGCCT
Chr6L-4	mos.L	91	T	C	rvc	AGGCTGGGACCATGGCTAGCTTTTTTTTTTTTTTTTTTTTTTTTTTTTTTTTTTTAGACAAATCGATTTCTTTATTATAAAACTATATATTCACATATGGAATATTACCACTTAAACAGCAATGCAACACATTTTTTAAAATGAAATCTTTTTTTTTACGCCAGAATGCGTTCGCACAG
Chr6L-4	mos.L	92	G	A	fwd	CTGTGCGAACGCATTCTGGCGTAAAAAAAAAGATTTCATTTTAAAAAATGTGTTGCATTGCTGTTTAAGTGGTAATATTCCATATGTGAATATATAGTTTTATAATAAAGAAATTAATTTGTCTAAAAAAAAAAAAAAAAAAAAAAAAAAAAAAAAAAAGCTAGCCATGGTCCCAGCCT
Chr6L-4	mos.L	92	G	A	rvc	AGGCTGGGACCATGGCTAGCTTTTTTTTTTTTTTTTTTTTTTTTTTTTTTTTTTTAGACAAATTAATTTCTTTATTATAAAACTATATATTCACATATGGAATATTACCACTTAAACAGCAATGCAACACATTTTTTAAAATGAAATCTTTTTTTTTACGCCAGAATGCGTTCGCACAG
Chr6L-4	mos.L	92	G	T	fwd	CTGTGCGAACGCATTCTGGCGTAAAAAAAAAGATTTCATTTTAAAAAATGTGTTGCATTGCTGTTTAAGTGGTAATATTCCATATGTGAATATATAGTTTTATAATAAAGAAATTTATTTGTCTAAAAAAAAAAAAAAAAAAAAAAAAAAAAAAAAAAAGCTAGCCATGGTCCCAGCCT
Chr6L-4	mos.L	92	G	T	rvc	AGGCTGGGACCATGGCTAGCTTTTTTTTTTTTTTTTTTTTTTTTTTTTTTTTTTTAGACAAATAAATTTCTTTATTATAAAACTATATATTCACATATGGAATATTACCACTTAAACAGCAATGCAACACATTTTTTAAAATGAAATCTTTTTTTTTACGCCAGAATGCGTTCGCACAG
Chr6L-4	mos.L	92	G	C	fwd	CTGTGCGAACGCATTCTGGCGTAAAAAAAAAGATTTCATTTTAAAAAATGTGTTGCATTGCTGTTTAAGTGGTAATATTCCATATGTGAATATATAGTTTTATAATAAAGAAATTCATTTGTCTAAAAAAAAAAAAAAAAAAAAAAAAAAAAAAAAAAAGCTAGCCATGGTCCCAGCCT
Chr6L-4	mos.L	92	G	C	rvc	AGGCTGGGACCATGGCTAGCTTTTTTTTTTTTTTTTTTTTTTTTTTTTTTTTTTTAGACAAATGAATTTCTTTATTATAAAACTATATATTCACATATGGAATATTACCACTTAAACAGCAATGCAACACATTTTTTAAAATGAAATCTTTTTTTTTACGCCAGAATGCGTTCGCACAG
Chr6L-4	mos.L	93	A	T	fwd	CTGTGCGAACGCATTCTGGCGTAAAAAAAAAGATTTCATTTTAAAAAATGTGTTGCATTGCTGTTTAAGTGGTAATATTCCATATGTGAATATATAGTTTTATAATAAAGAAATTGTTTTGTCTAAAAAAAAAAAAAAAAAAAAAAAAAAAAAAAAAAAGCTAGCCATGGTCCCAGCCT
Chr6L-4	mos.L	93	A	T	rvc	AGGCTGGGACCATGGCTAGCTTTTTTTTTTTTTTTTTTTTTTTTTTTTTTTTTTTAGACAAAACAATTTCTTTATTATAAAACTATATATTCACATATGGAATATTACCACTTAAACAGCAATGCAACACATTTTTTAAAATGAAATCTTTTTTTTTACGCCAGAATGCGTTCGCACAG
Chr6L-4	mos.L	93	A	G	fwd	CTGTGCGAACGCATTCTGGCGTAAAAAAAAAGATTTCATTTTAAAAAATGTGTTGCATTGCTGTTTAAGTGGTAATATTCCATATGTGAATATATAGTTTTATAATAAAGAAATTGGTTTGTCTAAAAAAAAAAAAAAAAAAAAAAAAAAAAAAAAAAAGCTAGCCATGGTCCCAGCCT
Chr6L-4	mos.L	93	A	G	rvc	AGGCTGGGACCATGGCTAGCTTTTTTTTTTTTTTTTTTTTTTTTTTTTTTTTTTTAGACAAACCAATTTCTTTATTATAAAACTATATATTCACATATGGAATATTACCACTTAAACAGCAATGCAACACATTTTTTAAAATGAAATCTTTTTTTTTACGCCAGAATGCGTTCGCACAG
Chr6L-4	mos.L	93	A	C	fwd	CTGTGCGAACGCATTCTGGCGTAAAAAAAAAGATTTCATTTTAAAAAATGTGTTGCATTGCTGTTTAAGTGGTAATATTCCATATGTGAATATATAGTTTTATAATAAAGAAATTGCTTTGTCTAAAAAAAAAAAAAAAAAAAAAAAAAAAAAAAAAAAGCTAGCCATGGTCCCAGCCT
Chr6L-4	mos.L	93	A	C	rvc	AGGCTGGGACCATGGCTAGCTTTTTTTTTTTTTTTTTTTTTTTTTTTTTTTTTTTAGACAAAGCAATTTCTTTATTATAAAACTATATATTCACATATGGAATATTACCACTTAAACAGCAATGCAACACATTTTTTAAAATGAAATCTTTTTTTTTACGCCAGAATGCGTTCGCACAG
Chr6L-4	mos.L	94	T	A	fwd	CTGTGCGAACGCATTCTGGCGTAAAAAAAAAGATTTCATTTTAAAAAATGTGTTGCATTGCTGTTTAAGTGGTAATATTCCATATGTGAATATATAGTTTTATAATAAAGAAATTGAATTGTCTAAAAAAAAAAAAAAAAAAAAAAAAAAAAAAAAAAAGCTAGCCATGGTCCCAGCCT
Chr6L-4	mos.L	94	T	A	rvc	AGGCTGGGACCATGGCTAGCTTTTTTTTTTTTTTTTTTTTTTTTTTTTTTTTTTTAGACAATTCAATTTCTTTATTATAAAACTATATATTCACATATGGAATATTACCACTTAAACAGCAATGCAACACATTTTTTAAAATGAAATCTTTTTTTTTACGCCAGAATGCGTTCGCACAG
Chr6L-4	mos.L	94	T	G	fwd	CTGTGCGAACGCATTCTGGCGTAAAAAAAAAGATTTCATTTTAAAAAATGTGTTGCATTGCTGTTTAAGTGGTAATATTCCATATGTGAATATATAGTTTTATAATAAAGAAATTGAGTTGTCTAAAAAAAAAAAAAAAAAAAAAAAAAAAAAAAAAAAGCTAGCCATGGTCCCAGCCT
Chr6L-4	mos.L	94	T	G	rvc	AGGCTGGGACCATGGCTAGCTTTTTTTTTTTTTTTTTTTTTTTTTTTTTTTTTTTAGACAACTCAATTTCTTTATTATAAAACTATATATTCACATATGGAATATTACCACTTAAACAGCAATGCAACACATTTTTTAAAATGAAATCTTTTTTTTTACGCCAGAATGCGTTCGCACAG
Chr6L-4	mos.L	94	T	C	fwd	CTGTGCGAACGCATTCTGGCGTAAAAAAAAAGATTTCATTTTAAAAAATGTGTTGCATTGCTGTTTAAGTGGTAATATTCCATATGTGAATATATAGTTTTATAATAAAGAAATTGACTTGTCTAAAAAAAAAAAAAAAAAAAAAAAAAAAAAAAAAAAGCTAGCCATGGTCCCAGCCT
Chr6L-4	mos.L	94	T	C	rvc	AGGCTGGGACCATGGCTAGCTTTTTTTTTTTTTTTTTTTTTTTTTTTTTTTTTTTAGACAAGTCAATTTCTTTATTATAAAACTATATATTCACATATGGAATATTACCACTTAAACAGCAATGCAACACATTTTTTAAAATGAAATCTTTTTTTTTACGCCAGAATGCGTTCGCACAG
Chr6L-4	mos.L	95	T	A	fwd	CTGTGCGAACGCATTCTGGCGTAAAAAAAAAGATTTCATTTTAAAAAATGTGTTGCATTGCTGTTTAAGTGGTAATATTCCATATGTGAATATATAGTTTTATAATAAAGAAATTGATATGTCTAAAAAAAAAAAAAAAAAAAAAAAAAAAAAAAAAAAGCTAGCCATGGTCCCAGCCT
Chr6L-4	mos.L	95	T	A	rvc	AGGCTGGGACCATGGCTAGCTTTTTTTTTTTTTTTTTTTTTTTTTTTTTTTTTTTAGACATATCAATTTCTTTATTATAAAACTATATATTCACATATGGAATATTACCACTTAAACAGCAATGCAACACATTTTTTAAAATGAAATCTTTTTTTTTACGCCAGAATGCGTTCGCACAG
Chr6L-4	mos.L	95	T	G	fwd	CTGTGCGAACGCATTCTGGCGTAAAAAAAAAGATTTCATTTTAAAAAATGTGTTGCATTGCTGTTTAAGTGGTAATATTCCATATGTGAATATATAGTTTTATAATAAAGAAATTGATGTGTCTAAAAAAAAAAAAAAAAAAAAAAAAAAAAAAAAAAAGCTAGCCATGGTCCCAGCCT
Chr6L-4	mos.L	95	T	G	rvc	AGGCTGGGACCATGGCTAGCTTTTTTTTTTTTTTTTTTTTTTTTTTTTTTTTTTTAGACACATCAATTTCTTTATTATAAAACTATATATTCACATATGGAATATTACCACTTAAACAGCAATGCAACACATTTTTTAAAATGAAATCTTTTTTTTTACGCCAGAATGCGTTCGCACAG
Chr6L-4	mos.L	95	T	C	fwd	CTGTGCGAACGCATTCTGGCGTAAAAAAAAAGATTTCATTTTAAAAAATGTGTTGCATTGCTGTTTAAGTGGTAATATTCCATATGTGAATATATAGTTTTATAATAAAGAAATTGATCTGTCTAAAAAAAAAAAAAAAAAAAAAAAAAAAAAAAAAAAGCTAGCCATGGTCCCAGCCT
Chr6L-4	mos.L	95	T	C	rvc	AGGCTGGGACCATGGCTAGCTTTTTTTTTTTTTTTTTTTTTTTTTTTTTTTTTTTAGACAGATCAATTTCTTTATTATAAAACTATATATTCACATATGGAATATTACCACTTAAACAGCAATGCAACACATTTTTTAAAATGAAATCTTTTTTTTTACGCCAGAATGCGTTCGCACAG
Chr6L-4	mos.L	96	T	A	fwd	CTGTGCGAACGCATTCTGGCGTAAAAAAAAAGATTTCATTTTAAAAAATGTGTTGCATTGCTGTTTAAGTGGTAATATTCCATATGTGAATATATAGTTTTATAATAAAGAAATTGATTAGTCTAAAAAAAAAAAAAAAAAAAAAAAAAAAAAAAAAAAGCTAGCCATGGTCCCAGCCT
Chr6L-4	mos.L	96	T	A	rvc	AGGCTGGGACCATGGCTAGCTTTTTTTTTTTTTTTTTTTTTTTTTTTTTTTTTTTAGACTAATCAATTTCTTTATTATAAAACTATATATTCACATATGGAATATTACCACTTAAACAGCAATGCAACACATTTTTTAAAATGAAATCTTTTTTTTTACGCCAGAATGCGTTCGCACAG
Chr6L-4	mos.L	96	T	G	fwd	CTGTGCGAACGCATTCTGGCGTAAAAAAAAAGATTTCATTTTAAAAAATGTGTTGCATTGCTGTTTAAGTGGTAATATTCCATATGTGAATATATAGTTTTATAATAAAGAAATTGATTGGTCTAAAAAAAAAAAAAAAAAAAAAAAAAAAAAAAAAAAGCTAGCCATGGTCCCAGCCT
Chr6L-4	mos.L	96	T	G	rvc	AGGCTGGGACCATGGCTAGCTTTTTTTTTTTTTTTTTTTTTTTTTTTTTTTTTTTAGACCAATCAATTTCTTTATTATAAAACTATATATTCACATATGGAATATTACCACTTAAACAGCAATGCAACACATTTTTTAAAATGAAATCTTTTTTTTTACGCCAGAATGCGTTCGCACAG
Chr6L-4	mos.L	96	T	C	fwd	CTGTGCGAACGCATTCTGGCGTAAAAAAAAAGATTTCATTTTAAAAAATGTGTTGCATTGCTGTTTAAGTGGTAATATTCCATATGTGAATATATAGTTTTATAATAAAGAAATTGATTCGTCTAAAAAAAAAAAAAAAAAAAAAAAAAAAAAAAAAAAGCTAGCCATGGTCCCAGCCT
Chr6L-4	mos.L	96	T	C	rvc	AGGCTGGGACCATGGCTAGCTTTTTTTTTTTTTTTTTTTTTTTTTTTTTTTTTTTAGACGAATCAATTTCTTTATTATAAAACTATATATTCACATATGGAATATTACCACTTAAACAGCAATGCAACACATTTTTTAAAATGAAATCTTTTTTTTTACGCCAGAATGCGTTCGCACAG
Chr6L-4	mos.L	97	G	A	fwd	CTGTGCGAACGCATTCTGGCGTAAAAAAAAAGATTTCATTTTAAAAAATGTGTTGCATTGCTGTTTAAGTGGTAATATTCCATATGTGAATATATAGTTTTATAATAAAGAAATTGATTTATCTAAAAAAAAAAAAAAAAAAAAAAAAAAAAAAAAAAAGCTAGCCATGGTCCCAGCCT
Chr6L-4	mos.L	97	G	A	rvc	AGGCTGGGACCATGGCTAGCTTTTTTTTTTTTTTTTTTTTTTTTTTTTTTTTTTTAGATAAATCAATTTCTTTATTATAAAACTATATATTCACATATGGAATATTACCACTTAAACAGCAATGCAACACATTTTTTAAAATGAAATCTTTTTTTTTACGCCAGAATGCGTTCGCACAG
Chr6L-4	mos.L	97	G	T	fwd	CTGTGCGAACGCATTCTGGCGTAAAAAAAAAGATTTCATTTTAAAAAATGTGTTGCATTGCTGTTTAAGTGGTAATATTCCATATGTGAATATATAGTTTTATAATAAAGAAATTGATTTTTCTAAAAAAAAAAAAAAAAAAAAAAAAAAAAAAAAAAAGCTAGCCATGGTCCCAGCCT
Chr6L-4	mos.L	97	G	T	rvc	AGGCTGGGACCATGGCTAGCTTTTTTTTTTTTTTTTTTTTTTTTTTTTTTTTTTTAGAAAAATCAATTTCTTTATTATAAAACTATATATTCACATATGGAATATTACCACTTAAACAGCAATGCAACACATTTTTTAAAATGAAATCTTTTTTTTTACGCCAGAATGCGTTCGCACAG
Chr6L-4	mos.L	97	G	C	fwd	CTGTGCGAACGCATTCTGGCGTAAAAAAAAAGATTTCATTTTAAAAAATGTGTTGCATTGCTGTTTAAGTGGTAATATTCCATATGTGAATATATAGTTTTATAATAAAGAAATTGATTTCTCTAAAAAAAAAAAAAAAAAAAAAAAAAAAAAAAAAAAGCTAGCCATGGTCCCAGCCT
Chr6L-4	mos.L	97	G	C	rvc	AGGCTGGGACCATGGCTAGCTTTTTTTTTTTTTTTTTTTTTTTTTTTTTTTTTTTAGAGAAATCAATTTCTTTATTATAAAACTATATATTCACATATGGAATATTACCACTTAAACAGCAATGCAACACATTTTTTAAAATGAAATCTTTTTTTTTACGCCAGAATGCGTTCGCACAG
Chr6L-4	mos.L	98	T	A	fwd	CTGTGCGAACGCATTCTGGCGTAAAAAAAAAGATTTCATTTTAAAAAATGTGTTGCATTGCTGTTTAAGTGGTAATATTCCATATGTGAATATATAGTTTTATAATAAAGAAATTGATTTGACTAAAAAAAAAAAAAAAAAAAAAAAAAAAAAAAAAAAGCTAGCCATGGTCCCAGCCT
Chr6L-4	mos.L	98	T	A	rvc	AGGCTGGGACCATGGCTAGCTTTTTTTTTTTTTTTTTTTTTTTTTTTTTTTTTTTAGTCAAATCAATTTCTTTATTATAAAACTATATATTCACATATGGAATATTACCACTTAAACAGCAATGCAACACATTTTTTAAAATGAAATCTTTTTTTTTACGCCAGAATGCGTTCGCACAG
Chr6L-4	mos.L	98	T	G	fwd	CTGTGCGAACGCATTCTGGCGTAAAAAAAAAGATTTCATTTTAAAAAATGTGTTGCATTGCTGTTTAAGTGGTAATATTCCATATGTGAATATATAGTTTTATAATAAAGAAATTGATTTGGCTAAAAAAAAAAAAAAAAAAAAAAAAAAAAAAAAAAAGCTAGCCATGGTCCCAGCCT
Chr6L-4	mos.L	98	T	G	rvc	AGGCTGGGACCATGGCTAGCTTTTTTTTTTTTTTTTTTTTTTTTTTTTTTTTTTTAGCCAAATCAATTTCTTTATTATAAAACTATATATTCACATATGGAATATTACCACTTAAACAGCAATGCAACACATTTTTTAAAATGAAATCTTTTTTTTTACGCCAGAATGCGTTCGCACAG
Chr6L-4	mos.L	98	T	C	fwd	CTGTGCGAACGCATTCTGGCGTAAAAAAAAAGATTTCATTTTAAAAAATGTGTTGCATTGCTGTTTAAGTGGTAATATTCCATATGTGAATATATAGTTTTATAATAAAGAAATTGATTTGCCTAAAAAAAAAAAAAAAAAAAAAAAAAAAAAAAAAAAGCTAGCCATGGTCCCAGCCT
Chr6L-4	mos.L	98	T	C	rvc	AGGCTGGGACCATGGCTAGCTTTTTTTTTTTTTTTTTTTTTTTTTTTTTTTTTTTAGGCAAATCAATTTCTTTATTATAAAACTATATATTCACATATGGAATATTACCACTTAAACAGCAATGCAACACATTTTTTAAAATGAAATCTTTTTTTTTACGCCAGAATGCGTTCGCACAG
Chr6L-4	mos.L	99	C	A	fwd	CTGTGCGAACGCATTCTGGCGTAAAAAAAAAGATTTCATTTTAAAAAATGTGTTGCATTGCTGTTTAAGTGGTAATATTCCATATGTGAATATATAGTTTTATAATAAAGAAATTGATTTGTATAAAAAAAAAAAAAAAAAAAAAAAAAAAAAAAAAAAGCTAGCCATGGTCCCAGCCT
Chr6L-4	mos.L	99	C	A	rvc	AGGCTGGGACCATGGCTAGCTTTTTTTTTTTTTTTTTTTTTTTTTTTTTTTTTTTATACAAATCAATTTCTTTATTATAAAACTATATATTCACATATGGAATATTACCACTTAAACAGCAATGCAACACATTTTTTAAAATGAAATCTTTTTTTTTACGCCAGAATGCGTTCGCACAG
Chr6L-4	mos.L	99	C	T	fwd	CTGTGCGAACGCATTCTGGCGTAAAAAAAAAGATTTCATTTTAAAAAATGTGTTGCATTGCTGTTTAAGTGGTAATATTCCATATGTGAATATATAGTTTTATAATAAAGAAATTGATTTGTTTAAAAAAAAAAAAAAAAAAAAAAAAAAAAAAAAAAAGCTAGCCATGGTCCCAGCCT
Chr6L-4	mos.L	99	C	T	rvc	AGGCTGGGACCATGGCTAGCTTTTTTTTTTTTTTTTTTTTTTTTTTTTTTTTTTTAAACAAATCAATTTCTTTATTATAAAACTATATATTCACATATGGAATATTACCACTTAAACAGCAATGCAACACATTTTTTAAAATGAAATCTTTTTTTTTACGCCAGAATGCGTTCGCACAG
Chr6L-4	mos.L	99	C	G	fwd	CTGTGCGAACGCATTCTGGCGTAAAAAAAAAGATTTCATTTTAAAAAATGTGTTGCATTGCTGTTTAAGTGGTAATATTCCATATGTGAATATATAGTTTTATAATAAAGAAATTGATTTGTGTAAAAAAAAAAAAAAAAAAAAAAAAAAAAAAAAAAAGCTAGCCATGGTCCCAGCCT
Chr6L-4	mos.L	99	C	G	rvc	AGGCTGGGACCATGGCTAGCTTTTTTTTTTTTTTTTTTTTTTTTTTTTTTTTTTTACACAAATCAATTTCTTTATTATAAAACTATATATTCACATATGGAATATTACCACTTAAACAGCAATGCAACACATTTTTTAAAATGAAATCTTTTTTTTTACGCCAGAATGCGTTCGCACAG
Chr6L-4	mos.L	100	T	A	fwd	CTGTGCGAACGCATTCTGGCGTAAAAAAAAAGATTTCATTTTAAAAAATGTGTTGCATTGCTGTTTAAGTGGTAATATTCCATATGTGAATATATAGTTTTATAATAAAGAAATTGATTTGTCAAAAAAAAAAAAAAAAAAAAAAAAAAAAAAAAAAAAGCTAGCCATGGTCCCAGCCT
Chr6L-4	mos.L	100	T	A	rvc	AGGCTGGGACCATGGCTAGCTTTTTTTTTTTTTTTTTTTTTTTTTTTTTTTTTTTTGACAAATCAATTTCTTTATTATAAAACTATATATTCACATATGGAATATTACCACTTAAACAGCAATGCAACACATTTTTTAAAATGAAATCTTTTTTTTTACGCCAGAATGCGTTCGCACAG
Chr6L-4	mos.L	100	T	G	fwd	CTGTGCGAACGCATTCTGGCGTAAAAAAAAAGATTTCATTTTAAAAAATGTGTTGCATTGCTGTTTAAGTGGTAATATTCCATATGTGAATATATAGTTTTATAATAAAGAAATTGATTTGTCGAAAAAAAAAAAAAAAAAAAAAAAAAAAAAAAAAAAGCTAGCCATGGTCCCAGCCT
Chr6L-4	mos.L	100	T	G	rvc	AGGCTGGGACCATGGCTAGCTTTTTTTTTTTTTTTTTTTTTTTTTTTTTTTTTTTCGACAAATCAATTTCTTTATTATAAAACTATATATTCACATATGGAATATTACCACTTAAACAGCAATGCAACACATTTTTTAAAATGAAATCTTTTTTTTTACGCCAGAATGCGTTCGCACAG
Chr6L-4	mos.L	100	T	C	fwd	CTGTGCGAACGCATTCTGGCGTAAAAAAAAAGATTTCATTTTAAAAAATGTGTTGCATTGCTGTTTAAGTGGTAATATTCCATATGTGAATATATAGTTTTATAATAAAGAAATTGATTTGTCCAAAAAAAAAAAAAAAAAAAAAAAAAAAAAAAAAAAGCTAGCCATGGTCCCAGCCT
Chr6L-4	mos.L	100	T	C	rvc	AGGCTGGGACCATGGCTAGCTTTTTTTTTTTTTTTTTTTTTTTTTTTTTTTTTTTGGACAAATCAATTTCTTTATTATAAAACTATATATTCACATATGGAATATTACCACTTAAACAGCAATGCAACACATTTTTTAAAATGAAATCTTTTTTTTTACGCCAGAATGCGTTCGCACAG
Chr9_10L-33	tpx2.L	0	N	N	fwd	CTGTGCGAACGCATTCTGGCGTAAGTAAATACTAGATATTAATGGCCTGGAGGGGCCTGTTTTTAGGTCTTCCATGTGAATACGTTATGCTTTTATTATGCCCTGTAATAAACTGTGTAAATGTAAAAAAAAAAAAAAAAAAAAAAAAAAAAAAAAAAAGCTAGCCATGGTCCCAGCCT
Chr9_10L-33	tpx2.L	0	N	N	rvc	AGGCTGGGACCATGGCTAGCTTTTTTTTTTTTTTTTTTTTTTTTTTTTTTTTTTTACATTTACACAGTTTATTACAGGGCATAATAAAAGCATAACGTATTCACATGGAAGACCTAAAAACAGGCCCCTCCAGGCCATTAATATCTAGTATTTACTTACGCCAGAATGCGTTCGCACAG
Chr9_10L-33	tpx2.L	1	G	A	fwd	CTGTGCGAACGCATTCTGGCGTAAATAAATACTAGATATTAATGGCCTGGAGGGGCCTGTTTTTAGGTCTTCCATGTGAATACGTTATGCTTTTATTATGCCCTGTAATAAACTGTGTAAATGTAAAAAAAAAAAAAAAAAAAAAAAAAAAAAAAAAAAGCTAGCCATGGTCCCAGCCT
Chr9_10L-33	tpx2.L	1	G	A	rvc	AGGCTGGGACCATGGCTAGCTTTTTTTTTTTTTTTTTTTTTTTTTTTTTTTTTTTACATTTACACAGTTTATTACAGGGCATAATAAAAGCATAACGTATTCACATGGAAGACCTAAAAACAGGCCCCTCCAGGCCATTAATATCTAGTATTTATTTACGCCAGAATGCGTTCGCACAG
Chr9_10L-33	tpx2.L	1	G	T	fwd	CTGTGCGAACGCATTCTGGCGTAATTAAATACTAGATATTAATGGCCTGGAGGGGCCTGTTTTTAGGTCTTCCATGTGAATACGTTATGCTTTTATTATGCCCTGTAATAAACTGTGTAAATGTAAAAAAAAAAAAAAAAAAAAAAAAAAAAAAAAAAAGCTAGCCATGGTCCCAGCCT
Chr9_10L-33	tpx2.L	1	G	T	rvc	AGGCTGGGACCATGGCTAGCTTTTTTTTTTTTTTTTTTTTTTTTTTTTTTTTTTTACATTTACACAGTTTATTACAGGGCATAATAAAAGCATAACGTATTCACATGGAAGACCTAAAAACAGGCCCCTCCAGGCCATTAATATCTAGTATTTAATTACGCCAGAATGCGTTCGCACAG
Chr9_10L-33	tpx2.L	1	G	C	fwd	CTGTGCGAACGCATTCTGGCGTAACTAAATACTAGATATTAATGGCCTGGAGGGGCCTGTTTTTAGGTCTTCCATGTGAATACGTTATGCTTTTATTATGCCCTGTAATAAACTGTGTAAATGTAAAAAAAAAAAAAAAAAAAAAAAAAAAAAAAAAAAGCTAGCCATGGTCCCAGCCT
Chr9_10L-33	tpx2.L	1	G	C	rvc	AGGCTGGGACCATGGCTAGCTTTTTTTTTTTTTTTTTTTTTTTTTTTTTTTTTTTACATTTACACAGTTTATTACAGGGCATAATAAAAGCATAACGTATTCACATGGAAGACCTAAAAACAGGCCCCTCCAGGCCATTAATATCTAGTATTTAGTTACGCCAGAATGCGTTCGCACAG
Chr9_10L-33	tpx2.L	2	T	A	fwd	CTGTGCGAACGCATTCTGGCGTAAGAAAATACTAGATATTAATGGCCTGGAGGGGCCTGTTTTTAGGTCTTCCATGTGAATACGTTATGCTTTTATTATGCCCTGTAATAAACTGTGTAAATGTAAAAAAAAAAAAAAAAAAAAAAAAAAAAAAAAAAAGCTAGCCATGGTCCCAGCCT
Chr9_10L-33	tpx2.L	2	T	A	rvc	AGGCTGGGACCATGGCTAGCTTTTTTTTTTTTTTTTTTTTTTTTTTTTTTTTTTTACATTTACACAGTTTATTACAGGGCATAATAAAAGCATAACGTATTCACATGGAAGACCTAAAAACAGGCCCCTCCAGGCCATTAATATCTAGTATTTTCTTACGCCAGAATGCGTTCGCACAG
Chr9_10L-33	tpx2.L	2	T	G	fwd	CTGTGCGAACGCATTCTGGCGTAAGGAAATACTAGATATTAATGGCCTGGAGGGGCCTGTTTTTAGGTCTTCCATGTGAATACGTTATGCTTTTATTATGCCCTGTAATAAACTGTGTAAATGTAAAAAAAAAAAAAAAAAAAAAAAAAAAAAAAAAAAGCTAGCCATGGTCCCAGCCT
Chr9_10L-33	tpx2.L	2	T	G	rvc	AGGCTGGGACCATGGCTAGCTTTTTTTTTTTTTTTTTTTTTTTTTTTTTTTTTTTACATTTACACAGTTTATTACAGGGCATAATAAAAGCATAACGTATTCACATGGAAGACCTAAAAACAGGCCCCTCCAGGCCATTAATATCTAGTATTTCCTTACGCCAGAATGCGTTCGCACAG
Chr9_10L-33	tpx2.L	2	T	C	fwd	CTGTGCGAACGCATTCTGGCGTAAGCAAATACTAGATATTAATGGCCTGGAGGGGCCTGTTTTTAGGTCTTCCATGTGAATACGTTATGCTTTTATTATGCCCTGTAATAAACTGTGTAAATGTAAAAAAAAAAAAAAAAAAAAAAAAAAAAAAAAAAAGCTAGCCATGGTCCCAGCCT
Chr9_10L-33	tpx2.L	2	T	C	rvc	AGGCTGGGACCATGGCTAGCTTTTTTTTTTTTTTTTTTTTTTTTTTTTTTTTTTTACATTTACACAGTTTATTACAGGGCATAATAAAAGCATAACGTATTCACATGGAAGACCTAAAAACAGGCCCCTCCAGGCCATTAATATCTAGTATTTGCTTACGCCAGAATGCGTTCGCACAG
Chr9_10L-33	tpx2.L	3	A	T	fwd	CTGTGCGAACGCATTCTGGCGTAAGTTAATACTAGATATTAATGGCCTGGAGGGGCCTGTTTTTAGGTCTTCCATGTGAATACGTTATGCTTTTATTATGCCCTGTAATAAACTGTGTAAATGTAAAAAAAAAAAAAAAAAAAAAAAAAAAAAAAAAAAGCTAGCCATGGTCCCAGCCT
Chr9_10L-33	tpx2.L	3	A	T	rvc	AGGCTGGGACCATGGCTAGCTTTTTTTTTTTTTTTTTTTTTTTTTTTTTTTTTTTACATTTACACAGTTTATTACAGGGCATAATAAAAGCATAACGTATTCACATGGAAGACCTAAAAACAGGCCCCTCCAGGCCATTAATATCTAGTATTAACTTACGCCAGAATGCGTTCGCACAG
Chr9_10L-33	tpx2.L	3	A	G	fwd	CTGTGCGAACGCATTCTGGCGTAAGTGAATACTAGATATTAATGGCCTGGAGGGGCCTGTTTTTAGGTCTTCCATGTGAATACGTTATGCTTTTATTATGCCCTGTAATAAACTGTGTAAATGTAAAAAAAAAAAAAAAAAAAAAAAAAAAAAAAAAAAGCTAGCCATGGTCCCAGCCT
Chr9_10L-33	tpx2.L	3	A	G	rvc	AGGCTGGGACCATGGCTAGCTTTTTTTTTTTTTTTTTTTTTTTTTTTTTTTTTTTACATTTACACAGTTTATTACAGGGCATAATAAAAGCATAACGTATTCACATGGAAGACCTAAAAACAGGCCCCTCCAGGCCATTAATATCTAGTATTCACTTACGCCAGAATGCGTTCGCACAG
Chr9_10L-33	tpx2.L	3	A	C	fwd	CTGTGCGAACGCATTCTGGCGTAAGTCAATACTAGATATTAATGGCCTGGAGGGGCCTGTTTTTAGGTCTTCCATGTGAATACGTTATGCTTTTATTATGCCCTGTAATAAACTGTGTAAATGTAAAAAAAAAAAAAAAAAAAAAAAAAAAAAAAAAAAGCTAGCCATGGTCCCAGCCT
Chr9_10L-33	tpx2.L	3	A	C	rvc	AGGCTGGGACCATGGCTAGCTTTTTTTTTTTTTTTTTTTTTTTTTTTTTTTTTTTACATTTACACAGTTTATTACAGGGCATAATAAAAGCATAACGTATTCACATGGAAGACCTAAAAACAGGCCCCTCCAGGCCATTAATATCTAGTATTGACTTACGCCAGAATGCGTTCGCACAG
Chr9_10L-33	tpx2.L	4	A	T	fwd	CTGTGCGAACGCATTCTGGCGTAAGTATATACTAGATATTAATGGCCTGGAGGGGCCTGTTTTTAGGTCTTCCATGTGAATACGTTATGCTTTTATTATGCCCTGTAATAAACTGTGTAAATGTAAAAAAAAAAAAAAAAAAAAAAAAAAAAAAAAAAAGCTAGCCATGGTCCCAGCCT
Chr9_10L-33	tpx2.L	4	A	T	rvc	AGGCTGGGACCATGGCTAGCTTTTTTTTTTTTTTTTTTTTTTTTTTTTTTTTTTTACATTTACACAGTTTATTACAGGGCATAATAAAAGCATAACGTATTCACATGGAAGACCTAAAAACAGGCCCCTCCAGGCCATTAATATCTAGTATATACTTACGCCAGAATGCGTTCGCACAG
Chr9_10L-33	tpx2.L	4	A	G	fwd	CTGTGCGAACGCATTCTGGCGTAAGTAGATACTAGATATTAATGGCCTGGAGGGGCCTGTTTTTAGGTCTTCCATGTGAATACGTTATGCTTTTATTATGCCCTGTAATAAACTGTGTAAATGTAAAAAAAAAAAAAAAAAAAAAAAAAAAAAAAAAAAGCTAGCCATGGTCCCAGCCT
Chr9_10L-33	tpx2.L	4	A	G	rvc	AGGCTGGGACCATGGCTAGCTTTTTTTTTTTTTTTTTTTTTTTTTTTTTTTTTTTACATTTACACAGTTTATTACAGGGCATAATAAAAGCATAACGTATTCACATGGAAGACCTAAAAACAGGCCCCTCCAGGCCATTAATATCTAGTATCTACTTACGCCAGAATGCGTTCGCACAG
Chr9_10L-33	tpx2.L	4	A	C	fwd	CTGTGCGAACGCATTCTGGCGTAAGTACATACTAGATATTAATGGCCTGGAGGGGCCTGTTTTTAGGTCTTCCATGTGAATACGTTATGCTTTTATTATGCCCTGTAATAAACTGTGTAAATGTAAAAAAAAAAAAAAAAAAAAAAAAAAAAAAAAAAAGCTAGCCATGGTCCCAGCCT
Chr9_10L-33	tpx2.L	4	A	C	rvc	AGGCTGGGACCATGGCTAGCTTTTTTTTTTTTTTTTTTTTTTTTTTTTTTTTTTTACATTTACACAGTTTATTACAGGGCATAATAAAAGCATAACGTATTCACATGGAAGACCTAAAAACAGGCCCCTCCAGGCCATTAATATCTAGTATGTACTTACGCCAGAATGCGTTCGCACAG
Chr9_10L-33	tpx2.L	5	A	T	fwd	CTGTGCGAACGCATTCTGGCGTAAGTAATTACTAGATATTAATGGCCTGGAGGGGCCTGTTTTTAGGTCTTCCATGTGAATACGTTATGCTTTTATTATGCCCTGTAATAAACTGTGTAAATGTAAAAAAAAAAAAAAAAAAAAAAAAAAAAAAAAAAAGCTAGCCATGGTCCCAGCCT
Chr9_10L-33	tpx2.L	5	A	T	rvc	AGGCTGGGACCATGGCTAGCTTTTTTTTTTTTTTTTTTTTTTTTTTTTTTTTTTTACATTTACACAGTTTATTACAGGGCATAATAAAAGCATAACGTATTCACATGGAAGACCTAAAAACAGGCCCCTCCAGGCCATTAATATCTAGTAATTACTTACGCCAGAATGCGTTCGCACAG
Chr9_10L-33	tpx2.L	5	A	G	fwd	CTGTGCGAACGCATTCTGGCGTAAGTAAGTACTAGATATTAATGGCCTGGAGGGGCCTGTTTTTAGGTCTTCCATGTGAATACGTTATGCTTTTATTATGCCCTGTAATAAACTGTGTAAATGTAAAAAAAAAAAAAAAAAAAAAAAAAAAAAAAAAAAGCTAGCCATGGTCCCAGCCT
Chr9_10L-33	tpx2.L	5	A	G	rvc	AGGCTGGGACCATGGCTAGCTTTTTTTTTTTTTTTTTTTTTTTTTTTTTTTTTTTACATTTACACAGTTTATTACAGGGCATAATAAAAGCATAACGTATTCACATGGAAGACCTAAAAACAGGCCCCTCCAGGCCATTAATATCTAGTACTTACTTACGCCAGAATGCGTTCGCACAG
Chr9_10L-33	tpx2.L	5	A	C	fwd	CTGTGCGAACGCATTCTGGCGTAAGTAACTACTAGATATTAATGGCCTGGAGGGGCCTGTTTTTAGGTCTTCCATGTGAATACGTTATGCTTTTATTATGCCCTGTAATAAACTGTGTAAATGTAAAAAAAAAAAAAAAAAAAAAAAAAAAAAAAAAAAGCTAGCCATGGTCCCAGCCT
Chr9_10L-33	tpx2.L	5	A	C	rvc	AGGCTGGGACCATGGCTAGCTTTTTTTTTTTTTTTTTTTTTTTTTTTTTTTTTTTACATTTACACAGTTTATTACAGGGCATAATAAAAGCATAACGTATTCACATGGAAGACCTAAAAACAGGCCCCTCCAGGCCATTAATATCTAGTAGTTACTTACGCCAGAATGCGTTCGCACAG
Chr9_10L-33	tpx2.L	6	T	A	fwd	CTGTGCGAACGCATTCTGGCGTAAGTAAAAACTAGATATTAATGGCCTGGAGGGGCCTGTTTTTAGGTCTTCCATGTGAATACGTTATGCTTTTATTATGCCCTGTAATAAACTGTGTAAATGTAAAAAAAAAAAAAAAAAAAAAAAAAAAAAAAAAAAGCTAGCCATGGTCCCAGCCT
Chr9_10L-33	tpx2.L	6	T	A	rvc	AGGCTGGGACCATGGCTAGCTTTTTTTTTTTTTTTTTTTTTTTTTTTTTTTTTTTACATTTACACAGTTTATTACAGGGCATAATAAAAGCATAACGTATTCACATGGAAGACCTAAAAACAGGCCCCTCCAGGCCATTAATATCTAGTTTTTACTTACGCCAGAATGCGTTCGCACAG
Chr9_10L-33	tpx2.L	6	T	G	fwd	CTGTGCGAACGCATTCTGGCGTAAGTAAAGACTAGATATTAATGGCCTGGAGGGGCCTGTTTTTAGGTCTTCCATGTGAATACGTTATGCTTTTATTATGCCCTGTAATAAACTGTGTAAATGTAAAAAAAAAAAAAAAAAAAAAAAAAAAAAAAAAAAGCTAGCCATGGTCCCAGCCT
Chr9_10L-33	tpx2.L	6	T	G	rvc	AGGCTGGGACCATGGCTAGCTTTTTTTTTTTTTTTTTTTTTTTTTTTTTTTTTTTACATTTACACAGTTTATTACAGGGCATAATAAAAGCATAACGTATTCACATGGAAGACCTAAAAACAGGCCCCTCCAGGCCATTAATATCTAGTCTTTACTTACGCCAGAATGCGTTCGCACAG
Chr9_10L-33	tpx2.L	6	T	C	fwd	CTGTGCGAACGCATTCTGGCGTAAGTAAACACTAGATATTAATGGCCTGGAGGGGCCTGTTTTTAGGTCTTCCATGTGAATACGTTATGCTTTTATTATGCCCTGTAATAAACTGTGTAAATGTAAAAAAAAAAAAAAAAAAAAAAAAAAAAAAAAAAAGCTAGCCATGGTCCCAGCCT
Chr9_10L-33	tpx2.L	6	T	C	rvc	AGGCTGGGACCATGGCTAGCTTTTTTTTTTTTTTTTTTTTTTTTTTTTTTTTTTTACATTTACACAGTTTATTACAGGGCATAATAAAAGCATAACGTATTCACATGGAAGACCTAAAAACAGGCCCCTCCAGGCCATTAATATCTAGTGTTTACTTACGCCAGAATGCGTTCGCACAG
Chr9_10L-33	tpx2.L	7	A	T	fwd	CTGTGCGAACGCATTCTGGCGTAAGTAAATTCTAGATATTAATGGCCTGGAGGGGCCTGTTTTTAGGTCTTCCATGTGAATACGTTATGCTTTTATTATGCCCTGTAATAAACTGTGTAAATGTAAAAAAAAAAAAAAAAAAAAAAAAAAAAAAAAAAAGCTAGCCATGGTCCCAGCCT
Chr9_10L-33	tpx2.L	7	A	T	rvc	AGGCTGGGACCATGGCTAGCTTTTTTTTTTTTTTTTTTTTTTTTTTTTTTTTTTTACATTTACACAGTTTATTACAGGGCATAATAAAAGCATAACGTATTCACATGGAAGACCTAAAAACAGGCCCCTCCAGGCCATTAATATCTAGAATTTACTTACGCCAGAATGCGTTCGCACAG
Chr9_10L-33	tpx2.L	7	A	G	fwd	CTGTGCGAACGCATTCTGGCGTAAGTAAATGCTAGATATTAATGGCCTGGAGGGGCCTGTTTTTAGGTCTTCCATGTGAATACGTTATGCTTTTATTATGCCCTGTAATAAACTGTGTAAATGTAAAAAAAAAAAAAAAAAAAAAAAAAAAAAAAAAAAGCTAGCCATGGTCCCAGCCT
Chr9_10L-33	tpx2.L	7	A	G	rvc	AGGCTGGGACCATGGCTAGCTTTTTTTTTTTTTTTTTTTTTTTTTTTTTTTTTTTACATTTACACAGTTTATTACAGGGCATAATAAAAGCATAACGTATTCACATGGAAGACCTAAAAACAGGCCCCTCCAGGCCATTAATATCTAGCATTTACTTACGCCAGAATGCGTTCGCACAG
Chr9_10L-33	tpx2.L	7	A	C	fwd	CTGTGCGAACGCATTCTGGCGTAAGTAAATCCTAGATATTAATGGCCTGGAGGGGCCTGTTTTTAGGTCTTCCATGTGAATACGTTATGCTTTTATTATGCCCTGTAATAAACTGTGTAAATGTAAAAAAAAAAAAAAAAAAAAAAAAAAAAAAAAAAAGCTAGCCATGGTCCCAGCCT
Chr9_10L-33	tpx2.L	7	A	C	rvc	AGGCTGGGACCATGGCTAGCTTTTTTTTTTTTTTTTTTTTTTTTTTTTTTTTTTTACATTTACACAGTTTATTACAGGGCATAATAAAAGCATAACGTATTCACATGGAAGACCTAAAAACAGGCCCCTCCAGGCCATTAATATCTAGGATTTACTTACGCCAGAATGCGTTCGCACAG
Chr9_10L-33	tpx2.L	8	C	A	fwd	CTGTGCGAACGCATTCTGGCGTAAGTAAATAATAGATATTAATGGCCTGGAGGGGCCTGTTTTTAGGTCTTCCATGTGAATACGTTATGCTTTTATTATGCCCTGTAATAAACTGTGTAAATGTAAAAAAAAAAAAAAAAAAAAAAAAAAAAAAAAAAAGCTAGCCATGGTCCCAGCCT
Chr9_10L-33	tpx2.L	8	C	A	rvc	AGGCTGGGACCATGGCTAGCTTTTTTTTTTTTTTTTTTTTTTTTTTTTTTTTTTTACATTTACACAGTTTATTACAGGGCATAATAAAAGCATAACGTATTCACATGGAAGACCTAAAAACAGGCCCCTCCAGGCCATTAATATCTATTATTTACTTACGCCAGAATGCGTTCGCACAG
Chr9_10L-33	tpx2.L	8	C	T	fwd	CTGTGCGAACGCATTCTGGCGTAAGTAAATATTAGATATTAATGGCCTGGAGGGGCCTGTTTTTAGGTCTTCCATGTGAATACGTTATGCTTTTATTATGCCCTGTAATAAACTGTGTAAATGTAAAAAAAAAAAAAAAAAAAAAAAAAAAAAAAAAAAGCTAGCCATGGTCCCAGCCT
Chr9_10L-33	tpx2.L	8	C	T	rvc	AGGCTGGGACCATGGCTAGCTTTTTTTTTTTTTTTTTTTTTTTTTTTTTTTTTTTACATTTACACAGTTTATTACAGGGCATAATAAAAGCATAACGTATTCACATGGAAGACCTAAAAACAGGCCCCTCCAGGCCATTAATATCTAATATTTACTTACGCCAGAATGCGTTCGCACAG
Chr9_10L-33	tpx2.L	8	C	G	fwd	CTGTGCGAACGCATTCTGGCGTAAGTAAATAGTAGATATTAATGGCCTGGAGGGGCCTGTTTTTAGGTCTTCCATGTGAATACGTTATGCTTTTATTATGCCCTGTAATAAACTGTGTAAATGTAAAAAAAAAAAAAAAAAAAAAAAAAAAAAAAAAAAGCTAGCCATGGTCCCAGCCT
Chr9_10L-33	tpx2.L	8	C	G	rvc	AGGCTGGGACCATGGCTAGCTTTTTTTTTTTTTTTTTTTTTTTTTTTTTTTTTTTACATTTACACAGTTTATTACAGGGCATAATAAAAGCATAACGTATTCACATGGAAGACCTAAAAACAGGCCCCTCCAGGCCATTAATATCTACTATTTACTTACGCCAGAATGCGTTCGCACAG
Chr9_10L-33	tpx2.L	9	T	A	fwd	CTGTGCGAACGCATTCTGGCGTAAGTAAATACAAGATATTAATGGCCTGGAGGGGCCTGTTTTTAGGTCTTCCATGTGAATACGTTATGCTTTTATTATGCCCTGTAATAAACTGTGTAAATGTAAAAAAAAAAAAAAAAAAAAAAAAAAAAAAAAAAAGCTAGCCATGGTCCCAGCCT
Chr9_10L-33	tpx2.L	9	T	A	rvc	AGGCTGGGACCATGGCTAGCTTTTTTTTTTTTTTTTTTTTTTTTTTTTTTTTTTTACATTTACACAGTTTATTACAGGGCATAATAAAAGCATAACGTATTCACATGGAAGACCTAAAAACAGGCCCCTCCAGGCCATTAATATCTTGTATTTACTTACGCCAGAATGCGTTCGCACAG
Chr9_10L-33	tpx2.L	9	T	G	fwd	CTGTGCGAACGCATTCTGGCGTAAGTAAATACGAGATATTAATGGCCTGGAGGGGCCTGTTTTTAGGTCTTCCATGTGAATACGTTATGCTTTTATTATGCCCTGTAATAAACTGTGTAAATGTAAAAAAAAAAAAAAAAAAAAAAAAAAAAAAAAAAAGCTAGCCATGGTCCCAGCCT
Chr9_10L-33	tpx2.L	9	T	G	rvc	AGGCTGGGACCATGGCTAGCTTTTTTTTTTTTTTTTTTTTTTTTTTTTTTTTTTTACATTTACACAGTTTATTACAGGGCATAATAAAAGCATAACGTATTCACATGGAAGACCTAAAAACAGGCCCCTCCAGGCCATTAATATCTCGTATTTACTTACGCCAGAATGCGTTCGCACAG
Chr9_10L-33	tpx2.L	9	T	C	fwd	CTGTGCGAACGCATTCTGGCGTAAGTAAATACCAGATATTAATGGCCTGGAGGGGCCTGTTTTTAGGTCTTCCATGTGAATACGTTATGCTTTTATTATGCCCTGTAATAAACTGTGTAAATGTAAAAAAAAAAAAAAAAAAAAAAAAAAAAAAAAAAAGCTAGCCATGGTCCCAGCCT
Chr9_10L-33	tpx2.L	9	T	C	rvc	AGGCTGGGACCATGGCTAGCTTTTTTTTTTTTTTTTTTTTTTTTTTTTTTTTTTTACATTTACACAGTTTATTACAGGGCATAATAAAAGCATAACGTATTCACATGGAAGACCTAAAAACAGGCCCCTCCAGGCCATTAATATCTGGTATTTACTTACGCCAGAATGCGTTCGCACAG
Chr9_10L-33	tpx2.L	10	A	T	fwd	CTGTGCGAACGCATTCTGGCGTAAGTAAATACTTGATATTAATGGCCTGGAGGGGCCTGTTTTTAGGTCTTCCATGTGAATACGTTATGCTTTTATTATGCCCTGTAATAAACTGTGTAAATGTAAAAAAAAAAAAAAAAAAAAAAAAAAAAAAAAAAAGCTAGCCATGGTCCCAGCCT
Chr9_10L-33	tpx2.L	10	A	T	rvc	AGGCTGGGACCATGGCTAGCTTTTTTTTTTTTTTTTTTTTTTTTTTTTTTTTTTTACATTTACACAGTTTATTACAGGGCATAATAAAAGCATAACGTATTCACATGGAAGACCTAAAAACAGGCCCCTCCAGGCCATTAATATCAAGTATTTACTTACGCCAGAATGCGTTCGCACAG
Chr9_10L-33	tpx2.L	10	A	G	fwd	CTGTGCGAACGCATTCTGGCGTAAGTAAATACTGGATATTAATGGCCTGGAGGGGCCTGTTTTTAGGTCTTCCATGTGAATACGTTATGCTTTTATTATGCCCTGTAATAAACTGTGTAAATGTAAAAAAAAAAAAAAAAAAAAAAAAAAAAAAAAAAAGCTAGCCATGGTCCCAGCCT
Chr9_10L-33	tpx2.L	10	A	G	rvc	AGGCTGGGACCATGGCTAGCTTTTTTTTTTTTTTTTTTTTTTTTTTTTTTTTTTTACATTTACACAGTTTATTACAGGGCATAATAAAAGCATAACGTATTCACATGGAAGACCTAAAAACAGGCCCCTCCAGGCCATTAATATCCAGTATTTACTTACGCCAGAATGCGTTCGCACAG
Chr9_10L-33	tpx2.L	10	A	C	fwd	CTGTGCGAACGCATTCTGGCGTAAGTAAATACTCGATATTAATGGCCTGGAGGGGCCTGTTTTTAGGTCTTCCATGTGAATACGTTATGCTTTTATTATGCCCTGTAATAAACTGTGTAAATGTAAAAAAAAAAAAAAAAAAAAAAAAAAAAAAAAAAAGCTAGCCATGGTCCCAGCCT
Chr9_10L-33	tpx2.L	10	A	C	rvc	AGGCTGGGACCATGGCTAGCTTTTTTTTTTTTTTTTTTTTTTTTTTTTTTTTTTTACATTTACACAGTTTATTACAGGGCATAATAAAAGCATAACGTATTCACATGGAAGACCTAAAAACAGGCCCCTCCAGGCCATTAATATCGAGTATTTACTTACGCCAGAATGCGTTCGCACAG
Chr9_10L-33	tpx2.L	11	G	A	fwd	CTGTGCGAACGCATTCTGGCGTAAGTAAATACTAAATATTAATGGCCTGGAGGGGCCTGTTTTTAGGTCTTCCATGTGAATACGTTATGCTTTTATTATGCCCTGTAATAAACTGTGTAAATGTAAAAAAAAAAAAAAAAAAAAAAAAAAAAAAAAAAAGCTAGCCATGGTCCCAGCCT
Chr9_10L-33	tpx2.L	11	G	A	rvc	AGGCTGGGACCATGGCTAGCTTTTTTTTTTTTTTTTTTTTTTTTTTTTTTTTTTTACATTTACACAGTTTATTACAGGGCATAATAAAAGCATAACGTATTCACATGGAAGACCTAAAAACAGGCCCCTCCAGGCCATTAATATTTAGTATTTACTTACGCCAGAATGCGTTCGCACAG
Chr9_10L-33	tpx2.L	11	G	T	fwd	CTGTGCGAACGCATTCTGGCGTAAGTAAATACTATATATTAATGGCCTGGAGGGGCCTGTTTTTAGGTCTTCCATGTGAATACGTTATGCTTTTATTATGCCCTGTAATAAACTGTGTAAATGTAAAAAAAAAAAAAAAAAAAAAAAAAAAAAAAAAAAGCTAGCCATGGTCCCAGCCT
Chr9_10L-33	tpx2.L	11	G	T	rvc	AGGCTGGGACCATGGCTAGCTTTTTTTTTTTTTTTTTTTTTTTTTTTTTTTTTTTACATTTACACAGTTTATTACAGGGCATAATAAAAGCATAACGTATTCACATGGAAGACCTAAAAACAGGCCCCTCCAGGCCATTAATATATAGTATTTACTTACGCCAGAATGCGTTCGCACAG
Chr9_10L-33	tpx2.L	11	G	C	fwd	CTGTGCGAACGCATTCTGGCGTAAGTAAATACTACATATTAATGGCCTGGAGGGGCCTGTTTTTAGGTCTTCCATGTGAATACGTTATGCTTTTATTATGCCCTGTAATAAACTGTGTAAATGTAAAAAAAAAAAAAAAAAAAAAAAAAAAAAAAAAAAGCTAGCCATGGTCCCAGCCT
Chr9_10L-33	tpx2.L	11	G	C	rvc	AGGCTGGGACCATGGCTAGCTTTTTTTTTTTTTTTTTTTTTTTTTTTTTTTTTTTACATTTACACAGTTTATTACAGGGCATAATAAAAGCATAACGTATTCACATGGAAGACCTAAAAACAGGCCCCTCCAGGCCATTAATATGTAGTATTTACTTACGCCAGAATGCGTTCGCACAG
Chr9_10L-33	tpx2.L	12	A	T	fwd	CTGTGCGAACGCATTCTGGCGTAAGTAAATACTAGTTATTAATGGCCTGGAGGGGCCTGTTTTTAGGTCTTCCATGTGAATACGTTATGCTTTTATTATGCCCTGTAATAAACTGTGTAAATGTAAAAAAAAAAAAAAAAAAAAAAAAAAAAAAAAAAAGCTAGCCATGGTCCCAGCCT
Chr9_10L-33	tpx2.L	12	A	T	rvc	AGGCTGGGACCATGGCTAGCTTTTTTTTTTTTTTTTTTTTTTTTTTTTTTTTTTTACATTTACACAGTTTATTACAGGGCATAATAAAAGCATAACGTATTCACATGGAAGACCTAAAAACAGGCCCCTCCAGGCCATTAATAACTAGTATTTACTTACGCCAGAATGCGTTCGCACAG
Chr9_10L-33	tpx2.L	12	A	G	fwd	CTGTGCGAACGCATTCTGGCGTAAGTAAATACTAGGTATTAATGGCCTGGAGGGGCCTGTTTTTAGGTCTTCCATGTGAATACGTTATGCTTTTATTATGCCCTGTAATAAACTGTGTAAATGTAAAAAAAAAAAAAAAAAAAAAAAAAAAAAAAAAAAGCTAGCCATGGTCCCAGCCT
Chr9_10L-33	tpx2.L	12	A	G	rvc	AGGCTGGGACCATGGCTAGCTTTTTTTTTTTTTTTTTTTTTTTTTTTTTTTTTTTACATTTACACAGTTTATTACAGGGCATAATAAAAGCATAACGTATTCACATGGAAGACCTAAAAACAGGCCCCTCCAGGCCATTAATACCTAGTATTTACTTACGCCAGAATGCGTTCGCACAG
Chr9_10L-33	tpx2.L	12	A	C	fwd	CTGTGCGAACGCATTCTGGCGTAAGTAAATACTAGCTATTAATGGCCTGGAGGGGCCTGTTTTTAGGTCTTCCATGTGAATACGTTATGCTTTTATTATGCCCTGTAATAAACTGTGTAAATGTAAAAAAAAAAAAAAAAAAAAAAAAAAAAAAAAAAAGCTAGCCATGGTCCCAGCCT
Chr9_10L-33	tpx2.L	12	A	C	rvc	AGGCTGGGACCATGGCTAGCTTTTTTTTTTTTTTTTTTTTTTTTTTTTTTTTTTTACATTTACACAGTTTATTACAGGGCATAATAAAAGCATAACGTATTCACATGGAAGACCTAAAAACAGGCCCCTCCAGGCCATTAATAGCTAGTATTTACTTACGCCAGAATGCGTTCGCACAG
Chr9_10L-33	tpx2.L	13	T	A	fwd	CTGTGCGAACGCATTCTGGCGTAAGTAAATACTAGAAATTAATGGCCTGGAGGGGCCTGTTTTTAGGTCTTCCATGTGAATACGTTATGCTTTTATTATGCCCTGTAATAAACTGTGTAAATGTAAAAAAAAAAAAAAAAAAAAAAAAAAAAAAAAAAAGCTAGCCATGGTCCCAGCCT
Chr9_10L-33	tpx2.L	13	T	A	rvc	AGGCTGGGACCATGGCTAGCTTTTTTTTTTTTTTTTTTTTTTTTTTTTTTTTTTTACATTTACACAGTTTATTACAGGGCATAATAAAAGCATAACGTATTCACATGGAAGACCTAAAAACAGGCCCCTCCAGGCCATTAATTTCTAGTATTTACTTACGCCAGAATGCGTTCGCACAG
Chr9_10L-33	tpx2.L	13	T	G	fwd	CTGTGCGAACGCATTCTGGCGTAAGTAAATACTAGAGATTAATGGCCTGGAGGGGCCTGTTTTTAGGTCTTCCATGTGAATACGTTATGCTTTTATTATGCCCTGTAATAAACTGTGTAAATGTAAAAAAAAAAAAAAAAAAAAAAAAAAAAAAAAAAAGCTAGCCATGGTCCCAGCCT
Chr9_10L-33	tpx2.L	13	T	G	rvc	AGGCTGGGACCATGGCTAGCTTTTTTTTTTTTTTTTTTTTTTTTTTTTTTTTTTTACATTTACACAGTTTATTACAGGGCATAATAAAAGCATAACGTATTCACATGGAAGACCTAAAAACAGGCCCCTCCAGGCCATTAATCTCTAGTATTTACTTACGCCAGAATGCGTTCGCACAG
Chr9_10L-33	tpx2.L	13	T	C	fwd	CTGTGCGAACGCATTCTGGCGTAAGTAAATACTAGACATTAATGGCCTGGAGGGGCCTGTTTTTAGGTCTTCCATGTGAATACGTTATGCTTTTATTATGCCCTGTAATAAACTGTGTAAATGTAAAAAAAAAAAAAAAAAAAAAAAAAAAAAAAAAAAGCTAGCCATGGTCCCAGCCT
Chr9_10L-33	tpx2.L	13	T	C	rvc	AGGCTGGGACCATGGCTAGCTTTTTTTTTTTTTTTTTTTTTTTTTTTTTTTTTTTACATTTACACAGTTTATTACAGGGCATAATAAAAGCATAACGTATTCACATGGAAGACCTAAAAACAGGCCCCTCCAGGCCATTAATGTCTAGTATTTACTTACGCCAGAATGCGTTCGCACAG
Chr9_10L-33	tpx2.L	14	A	T	fwd	CTGTGCGAACGCATTCTGGCGTAAGTAAATACTAGATTTTAATGGCCTGGAGGGGCCTGTTTTTAGGTCTTCCATGTGAATACGTTATGCTTTTATTATGCCCTGTAATAAACTGTGTAAATGTAAAAAAAAAAAAAAAAAAAAAAAAAAAAAAAAAAAGCTAGCCATGGTCCCAGCCT
Chr9_10L-33	tpx2.L	14	A	T	rvc	AGGCTGGGACCATGGCTAGCTTTTTTTTTTTTTTTTTTTTTTTTTTTTTTTTTTTACATTTACACAGTTTATTACAGGGCATAATAAAAGCATAACGTATTCACATGGAAGACCTAAAAACAGGCCCCTCCAGGCCATTAAAATCTAGTATTTACTTACGCCAGAATGCGTTCGCACAG
Chr9_10L-33	tpx2.L	14	A	G	fwd	CTGTGCGAACGCATTCTGGCGTAAGTAAATACTAGATGTTAATGGCCTGGAGGGGCCTGTTTTTAGGTCTTCCATGTGAATACGTTATGCTTTTATTATGCCCTGTAATAAACTGTGTAAATGTAAAAAAAAAAAAAAAAAAAAAAAAAAAAAAAAAAAGCTAGCCATGGTCCCAGCCT
Chr9_10L-33	tpx2.L	14	A	G	rvc	AGGCTGGGACCATGGCTAGCTTTTTTTTTTTTTTTTTTTTTTTTTTTTTTTTTTTACATTTACACAGTTTATTACAGGGCATAATAAAAGCATAACGTATTCACATGGAAGACCTAAAAACAGGCCCCTCCAGGCCATTAACATCTAGTATTTACTTACGCCAGAATGCGTTCGCACAG
Chr9_10L-33	tpx2.L	14	A	C	fwd	CTGTGCGAACGCATTCTGGCGTAAGTAAATACTAGATCTTAATGGCCTGGAGGGGCCTGTTTTTAGGTCTTCCATGTGAATACGTTATGCTTTTATTATGCCCTGTAATAAACTGTGTAAATGTAAAAAAAAAAAAAAAAAAAAAAAAAAAAAAAAAAAGCTAGCCATGGTCCCAGCCT
Chr9_10L-33	tpx2.L	14	A	C	rvc	AGGCTGGGACCATGGCTAGCTTTTTTTTTTTTTTTTTTTTTTTTTTTTTTTTTTTACATTTACACAGTTTATTACAGGGCATAATAAAAGCATAACGTATTCACATGGAAGACCTAAAAACAGGCCCCTCCAGGCCATTAAGATCTAGTATTTACTTACGCCAGAATGCGTTCGCACAG
Chr9_10L-33	tpx2.L	15	T	A	fwd	CTGTGCGAACGCATTCTGGCGTAAGTAAATACTAGATAATAATGGCCTGGAGGGGCCTGTTTTTAGGTCTTCCATGTGAATACGTTATGCTTTTATTATGCCCTGTAATAAACTGTGTAAATGTAAAAAAAAAAAAAAAAAAAAAAAAAAAAAAAAAAAGCTAGCCATGGTCCCAGCCT
Chr9_10L-33	tpx2.L	15	T	A	rvc	AGGCTGGGACCATGGCTAGCTTTTTTTTTTTTTTTTTTTTTTTTTTTTTTTTTTTACATTTACACAGTTTATTACAGGGCATAATAAAAGCATAACGTATTCACATGGAAGACCTAAAAACAGGCCCCTCCAGGCCATTATTATCTAGTATTTACTTACGCCAGAATGCGTTCGCACAG
Chr9_10L-33	tpx2.L	15	T	G	fwd	CTGTGCGAACGCATTCTGGCGTAAGTAAATACTAGATAGTAATGGCCTGGAGGGGCCTGTTTTTAGGTCTTCCATGTGAATACGTTATGCTTTTATTATGCCCTGTAATAAACTGTGTAAATGTAAAAAAAAAAAAAAAAAAAAAAAAAAAAAAAAAAAGCTAGCCATGGTCCCAGCCT
Chr9_10L-33	tpx2.L	15	T	G	rvc	AGGCTGGGACCATGGCTAGCTTTTTTTTTTTTTTTTTTTTTTTTTTTTTTTTTTTACATTTACACAGTTTATTACAGGGCATAATAAAAGCATAACGTATTCACATGGAAGACCTAAAAACAGGCCCCTCCAGGCCATTACTATCTAGTATTTACTTACGCCAGAATGCGTTCGCACAG
Chr9_10L-33	tpx2.L	15	T	C	fwd	CTGTGCGAACGCATTCTGGCGTAAGTAAATACTAGATACTAATGGCCTGGAGGGGCCTGTTTTTAGGTCTTCCATGTGAATACGTTATGCTTTTATTATGCCCTGTAATAAACTGTGTAAATGTAAAAAAAAAAAAAAAAAAAAAAAAAAAAAAAAAAAGCTAGCCATGGTCCCAGCCT
Chr9_10L-33	tpx2.L	15	T	C	rvc	AGGCTGGGACCATGGCTAGCTTTTTTTTTTTTTTTTTTTTTTTTTTTTTTTTTTTACATTTACACAGTTTATTACAGGGCATAATAAAAGCATAACGTATTCACATGGAAGACCTAAAAACAGGCCCCTCCAGGCCATTAGTATCTAGTATTTACTTACGCCAGAATGCGTTCGCACAG
Chr9_10L-33	tpx2.L	16	T	A	fwd	CTGTGCGAACGCATTCTGGCGTAAGTAAATACTAGATATAAATGGCCTGGAGGGGCCTGTTTTTAGGTCTTCCATGTGAATACGTTATGCTTTTATTATGCCCTGTAATAAACTGTGTAAATGTAAAAAAAAAAAAAAAAAAAAAAAAAAAAAAAAAAAGCTAGCCATGGTCCCAGCCT
Chr9_10L-33	tpx2.L	16	T	A	rvc	AGGCTGGGACCATGGCTAGCTTTTTTTTTTTTTTTTTTTTTTTTTTTTTTTTTTTACATTTACACAGTTTATTACAGGGCATAATAAAAGCATAACGTATTCACATGGAAGACCTAAAAACAGGCCCCTCCAGGCCATTTATATCTAGTATTTACTTACGCCAGAATGCGTTCGCACAG
Chr9_10L-33	tpx2.L	16	T	G	fwd	CTGTGCGAACGCATTCTGGCGTAAGTAAATACTAGATATGAATGGCCTGGAGGGGCCTGTTTTTAGGTCTTCCATGTGAATACGTTATGCTTTTATTATGCCCTGTAATAAACTGTGTAAATGTAAAAAAAAAAAAAAAAAAAAAAAAAAAAAAAAAAAGCTAGCCATGGTCCCAGCCT
Chr9_10L-33	tpx2.L	16	T	G	rvc	AGGCTGGGACCATGGCTAGCTTTTTTTTTTTTTTTTTTTTTTTTTTTTTTTTTTTACATTTACACAGTTTATTACAGGGCATAATAAAAGCATAACGTATTCACATGGAAGACCTAAAAACAGGCCCCTCCAGGCCATTCATATCTAGTATTTACTTACGCCAGAATGCGTTCGCACAG
Chr9_10L-33	tpx2.L	16	T	C	fwd	CTGTGCGAACGCATTCTGGCGTAAGTAAATACTAGATATCAATGGCCTGGAGGGGCCTGTTTTTAGGTCTTCCATGTGAATACGTTATGCTTTTATTATGCCCTGTAATAAACTGTGTAAATGTAAAAAAAAAAAAAAAAAAAAAAAAAAAAAAAAAAAGCTAGCCATGGTCCCAGCCT
Chr9_10L-33	tpx2.L	16	T	C	rvc	AGGCTGGGACCATGGCTAGCTTTTTTTTTTTTTTTTTTTTTTTTTTTTTTTTTTTACATTTACACAGTTTATTACAGGGCATAATAAAAGCATAACGTATTCACATGGAAGACCTAAAAACAGGCCCCTCCAGGCCATTGATATCTAGTATTTACTTACGCCAGAATGCGTTCGCACAG
Chr9_10L-33	tpx2.L	17	A	T	fwd	CTGTGCGAACGCATTCTGGCGTAAGTAAATACTAGATATTTATGGCCTGGAGGGGCCTGTTTTTAGGTCTTCCATGTGAATACGTTATGCTTTTATTATGCCCTGTAATAAACTGTGTAAATGTAAAAAAAAAAAAAAAAAAAAAAAAAAAAAAAAAAAGCTAGCCATGGTCCCAGCCT
Chr9_10L-33	tpx2.L	17	A	T	rvc	AGGCTGGGACCATGGCTAGCTTTTTTTTTTTTTTTTTTTTTTTTTTTTTTTTTTTACATTTACACAGTTTATTACAGGGCATAATAAAAGCATAACGTATTCACATGGAAGACCTAAAAACAGGCCCCTCCAGGCCATAAATATCTAGTATTTACTTACGCCAGAATGCGTTCGCACAG
Chr9_10L-33	tpx2.L	17	A	G	fwd	CTGTGCGAACGCATTCTGGCGTAAGTAAATACTAGATATTGATGGCCTGGAGGGGCCTGTTTTTAGGTCTTCCATGTGAATACGTTATGCTTTTATTATGCCCTGTAATAAACTGTGTAAATGTAAAAAAAAAAAAAAAAAAAAAAAAAAAAAAAAAAAGCTAGCCATGGTCCCAGCCT
Chr9_10L-33	tpx2.L	17	A	G	rvc	AGGCTGGGACCATGGCTAGCTTTTTTTTTTTTTTTTTTTTTTTTTTTTTTTTTTTACATTTACACAGTTTATTACAGGGCATAATAAAAGCATAACGTATTCACATGGAAGACCTAAAAACAGGCCCCTCCAGGCCATCAATATCTAGTATTTACTTACGCCAGAATGCGTTCGCACAG
Chr9_10L-33	tpx2.L	17	A	C	fwd	CTGTGCGAACGCATTCTGGCGTAAGTAAATACTAGATATTCATGGCCTGGAGGGGCCTGTTTTTAGGTCTTCCATGTGAATACGTTATGCTTTTATTATGCCCTGTAATAAACTGTGTAAATGTAAAAAAAAAAAAAAAAAAAAAAAAAAAAAAAAAAAGCTAGCCATGGTCCCAGCCT
Chr9_10L-33	tpx2.L	17	A	C	rvc	AGGCTGGGACCATGGCTAGCTTTTTTTTTTTTTTTTTTTTTTTTTTTTTTTTTTTACATTTACACAGTTTATTACAGGGCATAATAAAAGCATAACGTATTCACATGGAAGACCTAAAAACAGGCCCCTCCAGGCCATGAATATCTAGTATTTACTTACGCCAGAATGCGTTCGCACAG
Chr9_10L-33	tpx2.L	18	A	T	fwd	CTGTGCGAACGCATTCTGGCGTAAGTAAATACTAGATATTATTGGCCTGGAGGGGCCTGTTTTTAGGTCTTCCATGTGAATACGTTATGCTTTTATTATGCCCTGTAATAAACTGTGTAAATGTAAAAAAAAAAAAAAAAAAAAAAAAAAAAAAAAAAAGCTAGCCATGGTCCCAGCCT
Chr9_10L-33	tpx2.L	18	A	T	rvc	AGGCTGGGACCATGGCTAGCTTTTTTTTTTTTTTTTTTTTTTTTTTTTTTTTTTTACATTTACACAGTTTATTACAGGGCATAATAAAAGCATAACGTATTCACATGGAAGACCTAAAAACAGGCCCCTCCAGGCCAATAATATCTAGTATTTACTTACGCCAGAATGCGTTCGCACAG
Chr9_10L-33	tpx2.L	18	A	G	fwd	CTGTGCGAACGCATTCTGGCGTAAGTAAATACTAGATATTAGTGGCCTGGAGGGGCCTGTTTTTAGGTCTTCCATGTGAATACGTTATGCTTTTATTATGCCCTGTAATAAACTGTGTAAATGTAAAAAAAAAAAAAAAAAAAAAAAAAAAAAAAAAAAGCTAGCCATGGTCCCAGCCT
Chr9_10L-33	tpx2.L	18	A	G	rvc	AGGCTGGGACCATGGCTAGCTTTTTTTTTTTTTTTTTTTTTTTTTTTTTTTTTTTACATTTACACAGTTTATTACAGGGCATAATAAAAGCATAACGTATTCACATGGAAGACCTAAAAACAGGCCCCTCCAGGCCACTAATATCTAGTATTTACTTACGCCAGAATGCGTTCGCACAG
Chr9_10L-33	tpx2.L	18	A	C	fwd	CTGTGCGAACGCATTCTGGCGTAAGTAAATACTAGATATTACTGGCCTGGAGGGGCCTGTTTTTAGGTCTTCCATGTGAATACGTTATGCTTTTATTATGCCCTGTAATAAACTGTGTAAATGTAAAAAAAAAAAAAAAAAAAAAAAAAAAAAAAAAAAGCTAGCCATGGTCCCAGCCT
Chr9_10L-33	tpx2.L	18	A	C	rvc	AGGCTGGGACCATGGCTAGCTTTTTTTTTTTTTTTTTTTTTTTTTTTTTTTTTTTACATTTACACAGTTTATTACAGGGCATAATAAAAGCATAACGTATTCACATGGAAGACCTAAAAACAGGCCCCTCCAGGCCAGTAATATCTAGTATTTACTTACGCCAGAATGCGTTCGCACAG
Chr9_10L-33	tpx2.L	19	T	A	fwd	CTGTGCGAACGCATTCTGGCGTAAGTAAATACTAGATATTAAAGGCCTGGAGGGGCCTGTTTTTAGGTCTTCCATGTGAATACGTTATGCTTTTATTATGCCCTGTAATAAACTGTGTAAATGTAAAAAAAAAAAAAAAAAAAAAAAAAAAAAAAAAAAGCTAGCCATGGTCCCAGCCT
Chr9_10L-33	tpx2.L	19	T	A	rvc	AGGCTGGGACCATGGCTAGCTTTTTTTTTTTTTTTTTTTTTTTTTTTTTTTTTTTACATTTACACAGTTTATTACAGGGCATAATAAAAGCATAACGTATTCACATGGAAGACCTAAAAACAGGCCCCTCCAGGCCTTTAATATCTAGTATTTACTTACGCCAGAATGCGTTCGCACAG
Chr9_10L-33	tpx2.L	19	T	G	fwd	CTGTGCGAACGCATTCTGGCGTAAGTAAATACTAGATATTAAGGGCCTGGAGGGGCCTGTTTTTAGGTCTTCCATGTGAATACGTTATGCTTTTATTATGCCCTGTAATAAACTGTGTAAATGTAAAAAAAAAAAAAAAAAAAAAAAAAAAAAAAAAAAGCTAGCCATGGTCCCAGCCT
Chr9_10L-33	tpx2.L	19	T	G	rvc	AGGCTGGGACCATGGCTAGCTTTTTTTTTTTTTTTTTTTTTTTTTTTTTTTTTTTACATTTACACAGTTTATTACAGGGCATAATAAAAGCATAACGTATTCACATGGAAGACCTAAAAACAGGCCCCTCCAGGCCCTTAATATCTAGTATTTACTTACGCCAGAATGCGTTCGCACAG
Chr9_10L-33	tpx2.L	19	T	C	fwd	CTGTGCGAACGCATTCTGGCGTAAGTAAATACTAGATATTAACGGCCTGGAGGGGCCTGTTTTTAGGTCTTCCATGTGAATACGTTATGCTTTTATTATGCCCTGTAATAAACTGTGTAAATGTAAAAAAAAAAAAAAAAAAAAAAAAAAAAAAAAAAAGCTAGCCATGGTCCCAGCCT
Chr9_10L-33	tpx2.L	19	T	C	rvc	AGGCTGGGACCATGGCTAGCTTTTTTTTTTTTTTTTTTTTTTTTTTTTTTTTTTTACATTTACACAGTTTATTACAGGGCATAATAAAAGCATAACGTATTCACATGGAAGACCTAAAAACAGGCCCCTCCAGGCCGTTAATATCTAGTATTTACTTACGCCAGAATGCGTTCGCACAG
Chr9_10L-33	tpx2.L	20	G	A	fwd	CTGTGCGAACGCATTCTGGCGTAAGTAAATACTAGATATTAATAGCCTGGAGGGGCCTGTTTTTAGGTCTTCCATGTGAATACGTTATGCTTTTATTATGCCCTGTAATAAACTGTGTAAATGTAAAAAAAAAAAAAAAAAAAAAAAAAAAAAAAAAAAGCTAGCCATGGTCCCAGCCT
Chr9_10L-33	tpx2.L	20	G	A	rvc	AGGCTGGGACCATGGCTAGCTTTTTTTTTTTTTTTTTTTTTTTTTTTTTTTTTTTACATTTACACAGTTTATTACAGGGCATAATAAAAGCATAACGTATTCACATGGAAGACCTAAAAACAGGCCCCTCCAGGCTATTAATATCTAGTATTTACTTACGCCAGAATGCGTTCGCACAG
Chr9_10L-33	tpx2.L	20	G	T	fwd	CTGTGCGAACGCATTCTGGCGTAAGTAAATACTAGATATTAATTGCCTGGAGGGGCCTGTTTTTAGGTCTTCCATGTGAATACGTTATGCTTTTATTATGCCCTGTAATAAACTGTGTAAATGTAAAAAAAAAAAAAAAAAAAAAAAAAAAAAAAAAAAGCTAGCCATGGTCCCAGCCT
Chr9_10L-33	tpx2.L	20	G	T	rvc	AGGCTGGGACCATGGCTAGCTTTTTTTTTTTTTTTTTTTTTTTTTTTTTTTTTTTACATTTACACAGTTTATTACAGGGCATAATAAAAGCATAACGTATTCACATGGAAGACCTAAAAACAGGCCCCTCCAGGCAATTAATATCTAGTATTTACTTACGCCAGAATGCGTTCGCACAG
Chr9_10L-33	tpx2.L	20	G	C	fwd	CTGTGCGAACGCATTCTGGCGTAAGTAAATACTAGATATTAATCGCCTGGAGGGGCCTGTTTTTAGGTCTTCCATGTGAATACGTTATGCTTTTATTATGCCCTGTAATAAACTGTGTAAATGTAAAAAAAAAAAAAAAAAAAAAAAAAAAAAAAAAAAGCTAGCCATGGTCCCAGCCT
Chr9_10L-33	tpx2.L	20	G	C	rvc	AGGCTGGGACCATGGCTAGCTTTTTTTTTTTTTTTTTTTTTTTTTTTTTTTTTTTACATTTACACAGTTTATTACAGGGCATAATAAAAGCATAACGTATTCACATGGAAGACCTAAAAACAGGCCCCTCCAGGCGATTAATATCTAGTATTTACTTACGCCAGAATGCGTTCGCACAG
Chr9_10L-33	tpx2.L	21	G	A	fwd	CTGTGCGAACGCATTCTGGCGTAAGTAAATACTAGATATTAATGACCTGGAGGGGCCTGTTTTTAGGTCTTCCATGTGAATACGTTATGCTTTTATTATGCCCTGTAATAAACTGTGTAAATGTAAAAAAAAAAAAAAAAAAAAAAAAAAAAAAAAAAAGCTAGCCATGGTCCCAGCCT
Chr9_10L-33	tpx2.L	21	G	A	rvc	AGGCTGGGACCATGGCTAGCTTTTTTTTTTTTTTTTTTTTTTTTTTTTTTTTTTTACATTTACACAGTTTATTACAGGGCATAATAAAAGCATAACGTATTCACATGGAAGACCTAAAAACAGGCCCCTCCAGGTCATTAATATCTAGTATTTACTTACGCCAGAATGCGTTCGCACAG
Chr9_10L-33	tpx2.L	21	G	T	fwd	CTGTGCGAACGCATTCTGGCGTAAGTAAATACTAGATATTAATGTCCTGGAGGGGCCTGTTTTTAGGTCTTCCATGTGAATACGTTATGCTTTTATTATGCCCTGTAATAAACTGTGTAAATGTAAAAAAAAAAAAAAAAAAAAAAAAAAAAAAAAAAAGCTAGCCATGGTCCCAGCCT
Chr9_10L-33	tpx2.L	21	G	T	rvc	AGGCTGGGACCATGGCTAGCTTTTTTTTTTTTTTTTTTTTTTTTTTTTTTTTTTTACATTTACACAGTTTATTACAGGGCATAATAAAAGCATAACGTATTCACATGGAAGACCTAAAAACAGGCCCCTCCAGGACATTAATATCTAGTATTTACTTACGCCAGAATGCGTTCGCACAG
Chr9_10L-33	tpx2.L	21	G	C	fwd	CTGTGCGAACGCATTCTGGCGTAAGTAAATACTAGATATTAATGCCCTGGAGGGGCCTGTTTTTAGGTCTTCCATGTGAATACGTTATGCTTTTATTATGCCCTGTAATAAACTGTGTAAATGTAAAAAAAAAAAAAAAAAAAAAAAAAAAAAAAAAAAGCTAGCCATGGTCCCAGCCT
Chr9_10L-33	tpx2.L	21	G	C	rvc	AGGCTGGGACCATGGCTAGCTTTTTTTTTTTTTTTTTTTTTTTTTTTTTTTTTTTACATTTACACAGTTTATTACAGGGCATAATAAAAGCATAACGTATTCACATGGAAGACCTAAAAACAGGCCCCTCCAGGGCATTAATATCTAGTATTTACTTACGCCAGAATGCGTTCGCACAG
Chr9_10L-33	tpx2.L	22	C	A	fwd	CTGTGCGAACGCATTCTGGCGTAAGTAAATACTAGATATTAATGGACTGGAGGGGCCTGTTTTTAGGTCTTCCATGTGAATACGTTATGCTTTTATTATGCCCTGTAATAAACTGTGTAAATGTAAAAAAAAAAAAAAAAAAAAAAAAAAAAAAAAAAAGCTAGCCATGGTCCCAGCCT
Chr9_10L-33	tpx2.L	22	C	A	rvc	AGGCTGGGACCATGGCTAGCTTTTTTTTTTTTTTTTTTTTTTTTTTTTTTTTTTTACATTTACACAGTTTATTACAGGGCATAATAAAAGCATAACGTATTCACATGGAAGACCTAAAAACAGGCCCCTCCAGTCCATTAATATCTAGTATTTACTTACGCCAGAATGCGTTCGCACAG
Chr9_10L-33	tpx2.L	22	C	T	fwd	CTGTGCGAACGCATTCTGGCGTAAGTAAATACTAGATATTAATGGTCTGGAGGGGCCTGTTTTTAGGTCTTCCATGTGAATACGTTATGCTTTTATTATGCCCTGTAATAAACTGTGTAAATGTAAAAAAAAAAAAAAAAAAAAAAAAAAAAAAAAAAAGCTAGCCATGGTCCCAGCCT
Chr9_10L-33	tpx2.L	22	C	T	rvc	AGGCTGGGACCATGGCTAGCTTTTTTTTTTTTTTTTTTTTTTTTTTTTTTTTTTTACATTTACACAGTTTATTACAGGGCATAATAAAAGCATAACGTATTCACATGGAAGACCTAAAAACAGGCCCCTCCAGACCATTAATATCTAGTATTTACTTACGCCAGAATGCGTTCGCACAG
Chr9_10L-33	tpx2.L	22	C	G	fwd	CTGTGCGAACGCATTCTGGCGTAAGTAAATACTAGATATTAATGGGCTGGAGGGGCCTGTTTTTAGGTCTTCCATGTGAATACGTTATGCTTTTATTATGCCCTGTAATAAACTGTGTAAATGTAAAAAAAAAAAAAAAAAAAAAAAAAAAAAAAAAAAGCTAGCCATGGTCCCAGCCT
Chr9_10L-33	tpx2.L	22	C	G	rvc	AGGCTGGGACCATGGCTAGCTTTTTTTTTTTTTTTTTTTTTTTTTTTTTTTTTTTACATTTACACAGTTTATTACAGGGCATAATAAAAGCATAACGTATTCACATGGAAGACCTAAAAACAGGCCCCTCCAGCCCATTAATATCTAGTATTTACTTACGCCAGAATGCGTTCGCACAG
Chr9_10L-33	tpx2.L	23	C	A	fwd	CTGTGCGAACGCATTCTGGCGTAAGTAAATACTAGATATTAATGGCATGGAGGGGCCTGTTTTTAGGTCTTCCATGTGAATACGTTATGCTTTTATTATGCCCTGTAATAAACTGTGTAAATGTAAAAAAAAAAAAAAAAAAAAAAAAAAAAAAAAAAAGCTAGCCATGGTCCCAGCCT
Chr9_10L-33	tpx2.L	23	C	A	rvc	AGGCTGGGACCATGGCTAGCTTTTTTTTTTTTTTTTTTTTTTTTTTTTTTTTTTTACATTTACACAGTTTATTACAGGGCATAATAAAAGCATAACGTATTCACATGGAAGACCTAAAAACAGGCCCCTCCATGCCATTAATATCTAGTATTTACTTACGCCAGAATGCGTTCGCACAG
Chr9_10L-33	tpx2.L	23	C	T	fwd	CTGTGCGAACGCATTCTGGCGTAAGTAAATACTAGATATTAATGGCTTGGAGGGGCCTGTTTTTAGGTCTTCCATGTGAATACGTTATGCTTTTATTATGCCCTGTAATAAACTGTGTAAATGTAAAAAAAAAAAAAAAAAAAAAAAAAAAAAAAAAAAGCTAGCCATGGTCCCAGCCT
Chr9_10L-33	tpx2.L	23	C	T	rvc	AGGCTGGGACCATGGCTAGCTTTTTTTTTTTTTTTTTTTTTTTTTTTTTTTTTTTACATTTACACAGTTTATTACAGGGCATAATAAAAGCATAACGTATTCACATGGAAGACCTAAAAACAGGCCCCTCCAAGCCATTAATATCTAGTATTTACTTACGCCAGAATGCGTTCGCACAG
Chr9_10L-33	tpx2.L	23	C	G	fwd	CTGTGCGAACGCATTCTGGCGTAAGTAAATACTAGATATTAATGGCGTGGAGGGGCCTGTTTTTAGGTCTTCCATGTGAATACGTTATGCTTTTATTATGCCCTGTAATAAACTGTGTAAATGTAAAAAAAAAAAAAAAAAAAAAAAAAAAAAAAAAAAGCTAGCCATGGTCCCAGCCT
Chr9_10L-33	tpx2.L	23	C	G	rvc	AGGCTGGGACCATGGCTAGCTTTTTTTTTTTTTTTTTTTTTTTTTTTTTTTTTTTACATTTACACAGTTTATTACAGGGCATAATAAAAGCATAACGTATTCACATGGAAGACCTAAAAACAGGCCCCTCCACGCCATTAATATCTAGTATTTACTTACGCCAGAATGCGTTCGCACAG
Chr9_10L-33	tpx2.L	24	T	A	fwd	CTGTGCGAACGCATTCTGGCGTAAGTAAATACTAGATATTAATGGCCAGGAGGGGCCTGTTTTTAGGTCTTCCATGTGAATACGTTATGCTTTTATTATGCCCTGTAATAAACTGTGTAAATGTAAAAAAAAAAAAAAAAAAAAAAAAAAAAAAAAAAAGCTAGCCATGGTCCCAGCCT
Chr9_10L-33	tpx2.L	24	T	A	rvc	AGGCTGGGACCATGGCTAGCTTTTTTTTTTTTTTTTTTTTTTTTTTTTTTTTTTTACATTTACACAGTTTATTACAGGGCATAATAAAAGCATAACGTATTCACATGGAAGACCTAAAAACAGGCCCCTCCTGGCCATTAATATCTAGTATTTACTTACGCCAGAATGCGTTCGCACAG
Chr9_10L-33	tpx2.L	24	T	G	fwd	CTGTGCGAACGCATTCTGGCGTAAGTAAATACTAGATATTAATGGCCGGGAGGGGCCTGTTTTTAGGTCTTCCATGTGAATACGTTATGCTTTTATTATGCCCTGTAATAAACTGTGTAAATGTAAAAAAAAAAAAAAAAAAAAAAAAAAAAAAAAAAAGCTAGCCATGGTCCCAGCCT
Chr9_10L-33	tpx2.L	24	T	G	rvc	AGGCTGGGACCATGGCTAGCTTTTTTTTTTTTTTTTTTTTTTTTTTTTTTTTTTTACATTTACACAGTTTATTACAGGGCATAATAAAAGCATAACGTATTCACATGGAAGACCTAAAAACAGGCCCCTCCCGGCCATTAATATCTAGTATTTACTTACGCCAGAATGCGTTCGCACAG
Chr9_10L-33	tpx2.L	24	T	C	fwd	CTGTGCGAACGCATTCTGGCGTAAGTAAATACTAGATATTAATGGCCCGGAGGGGCCTGTTTTTAGGTCTTCCATGTGAATACGTTATGCTTTTATTATGCCCTGTAATAAACTGTGTAAATGTAAAAAAAAAAAAAAAAAAAAAAAAAAAAAAAAAAAGCTAGCCATGGTCCCAGCCT
Chr9_10L-33	tpx2.L	24	T	C	rvc	AGGCTGGGACCATGGCTAGCTTTTTTTTTTTTTTTTTTTTTTTTTTTTTTTTTTTACATTTACACAGTTTATTACAGGGCATAATAAAAGCATAACGTATTCACATGGAAGACCTAAAAACAGGCCCCTCCGGGCCATTAATATCTAGTATTTACTTACGCCAGAATGCGTTCGCACAG
Chr9_10L-33	tpx2.L	25	G	A	fwd	CTGTGCGAACGCATTCTGGCGTAAGTAAATACTAGATATTAATGGCCTAGAGGGGCCTGTTTTTAGGTCTTCCATGTGAATACGTTATGCTTTTATTATGCCCTGTAATAAACTGTGTAAATGTAAAAAAAAAAAAAAAAAAAAAAAAAAAAAAAAAAAGCTAGCCATGGTCCCAGCCT
Chr9_10L-33	tpx2.L	25	G	A	rvc	AGGCTGGGACCATGGCTAGCTTTTTTTTTTTTTTTTTTTTTTTTTTTTTTTTTTTACATTTACACAGTTTATTACAGGGCATAATAAAAGCATAACGTATTCACATGGAAGACCTAAAAACAGGCCCCTCTAGGCCATTAATATCTAGTATTTACTTACGCCAGAATGCGTTCGCACAG
Chr9_10L-33	tpx2.L	25	G	T	fwd	CTGTGCGAACGCATTCTGGCGTAAGTAAATACTAGATATTAATGGCCTTGAGGGGCCTGTTTTTAGGTCTTCCATGTGAATACGTTATGCTTTTATTATGCCCTGTAATAAACTGTGTAAATGTAAAAAAAAAAAAAAAAAAAAAAAAAAAAAAAAAAAGCTAGCCATGGTCCCAGCCT
Chr9_10L-33	tpx2.L	25	G	T	rvc	AGGCTGGGACCATGGCTAGCTTTTTTTTTTTTTTTTTTTTTTTTTTTTTTTTTTTACATTTACACAGTTTATTACAGGGCATAATAAAAGCATAACGTATTCACATGGAAGACCTAAAAACAGGCCCCTCAAGGCCATTAATATCTAGTATTTACTTACGCCAGAATGCGTTCGCACAG
Chr9_10L-33	tpx2.L	25	G	C	fwd	CTGTGCGAACGCATTCTGGCGTAAGTAAATACTAGATATTAATGGCCTCGAGGGGCCTGTTTTTAGGTCTTCCATGTGAATACGTTATGCTTTTATTATGCCCTGTAATAAACTGTGTAAATGTAAAAAAAAAAAAAAAAAAAAAAAAAAAAAAAAAAAGCTAGCCATGGTCCCAGCCT
Chr9_10L-33	tpx2.L	25	G	C	rvc	AGGCTGGGACCATGGCTAGCTTTTTTTTTTTTTTTTTTTTTTTTTTTTTTTTTTTACATTTACACAGTTTATTACAGGGCATAATAAAAGCATAACGTATTCACATGGAAGACCTAAAAACAGGCCCCTCGAGGCCATTAATATCTAGTATTTACTTACGCCAGAATGCGTTCGCACAG
Chr9_10L-33	tpx2.L	26	G	A	fwd	CTGTGCGAACGCATTCTGGCGTAAGTAAATACTAGATATTAATGGCCTGAAGGGGCCTGTTTTTAGGTCTTCCATGTGAATACGTTATGCTTTTATTATGCCCTGTAATAAACTGTGTAAATGTAAAAAAAAAAAAAAAAAAAAAAAAAAAAAAAAAAAGCTAGCCATGGTCCCAGCCT
Chr9_10L-33	tpx2.L	26	G	A	rvc	AGGCTGGGACCATGGCTAGCTTTTTTTTTTTTTTTTTTTTTTTTTTTTTTTTTTTACATTTACACAGTTTATTACAGGGCATAATAAAAGCATAACGTATTCACATGGAAGACCTAAAAACAGGCCCCTTCAGGCCATTAATATCTAGTATTTACTTACGCCAGAATGCGTTCGCACAG
Chr9_10L-33	tpx2.L	26	G	T	fwd	CTGTGCGAACGCATTCTGGCGTAAGTAAATACTAGATATTAATGGCCTGTAGGGGCCTGTTTTTAGGTCTTCCATGTGAATACGTTATGCTTTTATTATGCCCTGTAATAAACTGTGTAAATGTAAAAAAAAAAAAAAAAAAAAAAAAAAAAAAAAAAAGCTAGCCATGGTCCCAGCCT
Chr9_10L-33	tpx2.L	26	G	T	rvc	AGGCTGGGACCATGGCTAGCTTTTTTTTTTTTTTTTTTTTTTTTTTTTTTTTTTTACATTTACACAGTTTATTACAGGGCATAATAAAAGCATAACGTATTCACATGGAAGACCTAAAAACAGGCCCCTACAGGCCATTAATATCTAGTATTTACTTACGCCAGAATGCGTTCGCACAG
Chr9_10L-33	tpx2.L	26	G	C	fwd	CTGTGCGAACGCATTCTGGCGTAAGTAAATACTAGATATTAATGGCCTGCAGGGGCCTGTTTTTAGGTCTTCCATGTGAATACGTTATGCTTTTATTATGCCCTGTAATAAACTGTGTAAATGTAAAAAAAAAAAAAAAAAAAAAAAAAAAAAAAAAAAGCTAGCCATGGTCCCAGCCT
Chr9_10L-33	tpx2.L	26	G	C	rvc	AGGCTGGGACCATGGCTAGCTTTTTTTTTTTTTTTTTTTTTTTTTTTTTTTTTTTACATTTACACAGTTTATTACAGGGCATAATAAAAGCATAACGTATTCACATGGAAGACCTAAAAACAGGCCCCTGCAGGCCATTAATATCTAGTATTTACTTACGCCAGAATGCGTTCGCACAG
Chr9_10L-33	tpx2.L	27	A	T	fwd	CTGTGCGAACGCATTCTGGCGTAAGTAAATACTAGATATTAATGGCCTGGTGGGGCCTGTTTTTAGGTCTTCCATGTGAATACGTTATGCTTTTATTATGCCCTGTAATAAACTGTGTAAATGTAAAAAAAAAAAAAAAAAAAAAAAAAAAAAAAAAAAGCTAGCCATGGTCCCAGCCT
Chr9_10L-33	tpx2.L	27	A	T	rvc	AGGCTGGGACCATGGCTAGCTTTTTTTTTTTTTTTTTTTTTTTTTTTTTTTTTTTACATTTACACAGTTTATTACAGGGCATAATAAAAGCATAACGTATTCACATGGAAGACCTAAAAACAGGCCCCACCAGGCCATTAATATCTAGTATTTACTTACGCCAGAATGCGTTCGCACAG
Chr9_10L-33	tpx2.L	27	A	G	fwd	CTGTGCGAACGCATTCTGGCGTAAGTAAATACTAGATATTAATGGCCTGGGGGGGCCTGTTTTTAGGTCTTCCATGTGAATACGTTATGCTTTTATTATGCCCTGTAATAAACTGTGTAAATGTAAAAAAAAAAAAAAAAAAAAAAAAAAAAAAAAAAAGCTAGCCATGGTCCCAGCCT
Chr9_10L-33	tpx2.L	27	A	G	rvc	AGGCTGGGACCATGGCTAGCTTTTTTTTTTTTTTTTTTTTTTTTTTTTTTTTTTTACATTTACACAGTTTATTACAGGGCATAATAAAAGCATAACGTATTCACATGGAAGACCTAAAAACAGGCCCCCCCAGGCCATTAATATCTAGTATTTACTTACGCCAGAATGCGTTCGCACAG
Chr9_10L-33	tpx2.L	27	A	C	fwd	CTGTGCGAACGCATTCTGGCGTAAGTAAATACTAGATATTAATGGCCTGGCGGGGCCTGTTTTTAGGTCTTCCATGTGAATACGTTATGCTTTTATTATGCCCTGTAATAAACTGTGTAAATGTAAAAAAAAAAAAAAAAAAAAAAAAAAAAAAAAAAAGCTAGCCATGGTCCCAGCCT
Chr9_10L-33	tpx2.L	27	A	C	rvc	AGGCTGGGACCATGGCTAGCTTTTTTTTTTTTTTTTTTTTTTTTTTTTTTTTTTTACATTTACACAGTTTATTACAGGGCATAATAAAAGCATAACGTATTCACATGGAAGACCTAAAAACAGGCCCCGCCAGGCCATTAATATCTAGTATTTACTTACGCCAGAATGCGTTCGCACAG
Chr9_10L-33	tpx2.L	28	G	A	fwd	CTGTGCGAACGCATTCTGGCGTAAGTAAATACTAGATATTAATGGCCTGGAAGGGCCTGTTTTTAGGTCTTCCATGTGAATACGTTATGCTTTTATTATGCCCTGTAATAAACTGTGTAAATGTAAAAAAAAAAAAAAAAAAAAAAAAAAAAAAAAAAAGCTAGCCATGGTCCCAGCCT
Chr9_10L-33	tpx2.L	28	G	A	rvc	AGGCTGGGACCATGGCTAGCTTTTTTTTTTTTTTTTTTTTTTTTTTTTTTTTTTTACATTTACACAGTTTATTACAGGGCATAATAAAAGCATAACGTATTCACATGGAAGACCTAAAAACAGGCCCTTCCAGGCCATTAATATCTAGTATTTACTTACGCCAGAATGCGTTCGCACAG
Chr9_10L-33	tpx2.L	28	G	T	fwd	CTGTGCGAACGCATTCTGGCGTAAGTAAATACTAGATATTAATGGCCTGGATGGGCCTGTTTTTAGGTCTTCCATGTGAATACGTTATGCTTTTATTATGCCCTGTAATAAACTGTGTAAATGTAAAAAAAAAAAAAAAAAAAAAAAAAAAAAAAAAAAGCTAGCCATGGTCCCAGCCT
Chr9_10L-33	tpx2.L	28	G	T	rvc	AGGCTGGGACCATGGCTAGCTTTTTTTTTTTTTTTTTTTTTTTTTTTTTTTTTTTACATTTACACAGTTTATTACAGGGCATAATAAAAGCATAACGTATTCACATGGAAGACCTAAAAACAGGCCCATCCAGGCCATTAATATCTAGTATTTACTTACGCCAGAATGCGTTCGCACAG
Chr9_10L-33	tpx2.L	28	G	C	fwd	CTGTGCGAACGCATTCTGGCGTAAGTAAATACTAGATATTAATGGCCTGGACGGGCCTGTTTTTAGGTCTTCCATGTGAATACGTTATGCTTTTATTATGCCCTGTAATAAACTGTGTAAATGTAAAAAAAAAAAAAAAAAAAAAAAAAAAAAAAAAAAGCTAGCCATGGTCCCAGCCT
Chr9_10L-33	tpx2.L	28	G	C	rvc	AGGCTGGGACCATGGCTAGCTTTTTTTTTTTTTTTTTTTTTTTTTTTTTTTTTTTACATTTACACAGTTTATTACAGGGCATAATAAAAGCATAACGTATTCACATGGAAGACCTAAAAACAGGCCCGTCCAGGCCATTAATATCTAGTATTTACTTACGCCAGAATGCGTTCGCACAG
Chr9_10L-33	tpx2.L	29	G	A	fwd	CTGTGCGAACGCATTCTGGCGTAAGTAAATACTAGATATTAATGGCCTGGAGAGGCCTGTTTTTAGGTCTTCCATGTGAATACGTTATGCTTTTATTATGCCCTGTAATAAACTGTGTAAATGTAAAAAAAAAAAAAAAAAAAAAAAAAAAAAAAAAAAGCTAGCCATGGTCCCAGCCT
Chr9_10L-33	tpx2.L	29	G	A	rvc	AGGCTGGGACCATGGCTAGCTTTTTTTTTTTTTTTTTTTTTTTTTTTTTTTTTTTACATTTACACAGTTTATTACAGGGCATAATAAAAGCATAACGTATTCACATGGAAGACCTAAAAACAGGCCTCTCCAGGCCATTAATATCTAGTATTTACTTACGCCAGAATGCGTTCGCACAG
Chr9_10L-33	tpx2.L	29	G	T	fwd	CTGTGCGAACGCATTCTGGCGTAAGTAAATACTAGATATTAATGGCCTGGAGTGGCCTGTTTTTAGGTCTTCCATGTGAATACGTTATGCTTTTATTATGCCCTGTAATAAACTGTGTAAATGTAAAAAAAAAAAAAAAAAAAAAAAAAAAAAAAAAAAGCTAGCCATGGTCCCAGCCT
Chr9_10L-33	tpx2.L	29	G	T	rvc	AGGCTGGGACCATGGCTAGCTTTTTTTTTTTTTTTTTTTTTTTTTTTTTTTTTTTACATTTACACAGTTTATTACAGGGCATAATAAAAGCATAACGTATTCACATGGAAGACCTAAAAACAGGCCACTCCAGGCCATTAATATCTAGTATTTACTTACGCCAGAATGCGTTCGCACAG
Chr9_10L-33	tpx2.L	29	G	C	fwd	CTGTGCGAACGCATTCTGGCGTAAGTAAATACTAGATATTAATGGCCTGGAGCGGCCTGTTTTTAGGTCTTCCATGTGAATACGTTATGCTTTTATTATGCCCTGTAATAAACTGTGTAAATGTAAAAAAAAAAAAAAAAAAAAAAAAAAAAAAAAAAAGCTAGCCATGGTCCCAGCCT
Chr9_10L-33	tpx2.L	29	G	C	rvc	AGGCTGGGACCATGGCTAGCTTTTTTTTTTTTTTTTTTTTTTTTTTTTTTTTTTTACATTTACACAGTTTATTACAGGGCATAATAAAAGCATAACGTATTCACATGGAAGACCTAAAAACAGGCCGCTCCAGGCCATTAATATCTAGTATTTACTTACGCCAGAATGCGTTCGCACAG
Chr9_10L-33	tpx2.L	30	G	A	fwd	CTGTGCGAACGCATTCTGGCGTAAGTAAATACTAGATATTAATGGCCTGGAGGAGCCTGTTTTTAGGTCTTCCATGTGAATACGTTATGCTTTTATTATGCCCTGTAATAAACTGTGTAAATGTAAAAAAAAAAAAAAAAAAAAAAAAAAAAAAAAAAAGCTAGCCATGGTCCCAGCCT
Chr9_10L-33	tpx2.L	30	G	A	rvc	AGGCTGGGACCATGGCTAGCTTTTTTTTTTTTTTTTTTTTTTTTTTTTTTTTTTTACATTTACACAGTTTATTACAGGGCATAATAAAAGCATAACGTATTCACATGGAAGACCTAAAAACAGGCTCCTCCAGGCCATTAATATCTAGTATTTACTTACGCCAGAATGCGTTCGCACAG
Chr9_10L-33	tpx2.L	30	G	T	fwd	CTGTGCGAACGCATTCTGGCGTAAGTAAATACTAGATATTAATGGCCTGGAGGTGCCTGTTTTTAGGTCTTCCATGTGAATACGTTATGCTTTTATTATGCCCTGTAATAAACTGTGTAAATGTAAAAAAAAAAAAAAAAAAAAAAAAAAAAAAAAAAAGCTAGCCATGGTCCCAGCCT
Chr9_10L-33	tpx2.L	30	G	T	rvc	AGGCTGGGACCATGGCTAGCTTTTTTTTTTTTTTTTTTTTTTTTTTTTTTTTTTTACATTTACACAGTTTATTACAGGGCATAATAAAAGCATAACGTATTCACATGGAAGACCTAAAAACAGGCACCTCCAGGCCATTAATATCTAGTATTTACTTACGCCAGAATGCGTTCGCACAG
Chr9_10L-33	tpx2.L	30	G	C	fwd	CTGTGCGAACGCATTCTGGCGTAAGTAAATACTAGATATTAATGGCCTGGAGGCGCCTGTTTTTAGGTCTTCCATGTGAATACGTTATGCTTTTATTATGCCCTGTAATAAACTGTGTAAATGTAAAAAAAAAAAAAAAAAAAAAAAAAAAAAAAAAAAGCTAGCCATGGTCCCAGCCT
Chr9_10L-33	tpx2.L	30	G	C	rvc	AGGCTGGGACCATGGCTAGCTTTTTTTTTTTTTTTTTTTTTTTTTTTTTTTTTTTACATTTACACAGTTTATTACAGGGCATAATAAAAGCATAACGTATTCACATGGAAGACCTAAAAACAGGCGCCTCCAGGCCATTAATATCTAGTATTTACTTACGCCAGAATGCGTTCGCACAG
Chr9_10L-33	tpx2.L	31	G	A	fwd	CTGTGCGAACGCATTCTGGCGTAAGTAAATACTAGATATTAATGGCCTGGAGGGACCTGTTTTTAGGTCTTCCATGTGAATACGTTATGCTTTTATTATGCCCTGTAATAAACTGTGTAAATGTAAAAAAAAAAAAAAAAAAAAAAAAAAAAAAAAAAAGCTAGCCATGGTCCCAGCCT
Chr9_10L-33	tpx2.L	31	G	A	rvc	AGGCTGGGACCATGGCTAGCTTTTTTTTTTTTTTTTTTTTTTTTTTTTTTTTTTTACATTTACACAGTTTATTACAGGGCATAATAAAAGCATAACGTATTCACATGGAAGACCTAAAAACAGGTCCCTCCAGGCCATTAATATCTAGTATTTACTTACGCCAGAATGCGTTCGCACAG
Chr9_10L-33	tpx2.L	31	G	T	fwd	CTGTGCGAACGCATTCTGGCGTAAGTAAATACTAGATATTAATGGCCTGGAGGGTCCTGTTTTTAGGTCTTCCATGTGAATACGTTATGCTTTTATTATGCCCTGTAATAAACTGTGTAAATGTAAAAAAAAAAAAAAAAAAAAAAAAAAAAAAAAAAAGCTAGCCATGGTCCCAGCCT
Chr9_10L-33	tpx2.L	31	G	T	rvc	AGGCTGGGACCATGGCTAGCTTTTTTTTTTTTTTTTTTTTTTTTTTTTTTTTTTTACATTTACACAGTTTATTACAGGGCATAATAAAAGCATAACGTATTCACATGGAAGACCTAAAAACAGGACCCTCCAGGCCATTAATATCTAGTATTTACTTACGCCAGAATGCGTTCGCACAG
Chr9_10L-33	tpx2.L	31	G	C	fwd	CTGTGCGAACGCATTCTGGCGTAAGTAAATACTAGATATTAATGGCCTGGAGGGCCCTGTTTTTAGGTCTTCCATGTGAATACGTTATGCTTTTATTATGCCCTGTAATAAACTGTGTAAATGTAAAAAAAAAAAAAAAAAAAAAAAAAAAAAAAAAAAGCTAGCCATGGTCCCAGCCT
Chr9_10L-33	tpx2.L	31	G	C	rvc	AGGCTGGGACCATGGCTAGCTTTTTTTTTTTTTTTTTTTTTTTTTTTTTTTTTTTACATTTACACAGTTTATTACAGGGCATAATAAAAGCATAACGTATTCACATGGAAGACCTAAAAACAGGGCCCTCCAGGCCATTAATATCTAGTATTTACTTACGCCAGAATGCGTTCGCACAG
Chr9_10L-33	tpx2.L	32	C	A	fwd	CTGTGCGAACGCATTCTGGCGTAAGTAAATACTAGATATTAATGGCCTGGAGGGGACTGTTTTTAGGTCTTCCATGTGAATACGTTATGCTTTTATTATGCCCTGTAATAAACTGTGTAAATGTAAAAAAAAAAAAAAAAAAAAAAAAAAAAAAAAAAAGCTAGCCATGGTCCCAGCCT
Chr9_10L-33	tpx2.L	32	C	A	rvc	AGGCTGGGACCATGGCTAGCTTTTTTTTTTTTTTTTTTTTTTTTTTTTTTTTTTTACATTTACACAGTTTATTACAGGGCATAATAAAAGCATAACGTATTCACATGGAAGACCTAAAAACAGTCCCCTCCAGGCCATTAATATCTAGTATTTACTTACGCCAGAATGCGTTCGCACAG
Chr9_10L-33	tpx2.L	32	C	T	fwd	CTGTGCGAACGCATTCTGGCGTAAGTAAATACTAGATATTAATGGCCTGGAGGGGTCTGTTTTTAGGTCTTCCATGTGAATACGTTATGCTTTTATTATGCCCTGTAATAAACTGTGTAAATGTAAAAAAAAAAAAAAAAAAAAAAAAAAAAAAAAAAAGCTAGCCATGGTCCCAGCCT
Chr9_10L-33	tpx2.L	32	C	T	rvc	AGGCTGGGACCATGGCTAGCTTTTTTTTTTTTTTTTTTTTTTTTTTTTTTTTTTTACATTTACACAGTTTATTACAGGGCATAATAAAAGCATAACGTATTCACATGGAAGACCTAAAAACAGACCCCTCCAGGCCATTAATATCTAGTATTTACTTACGCCAGAATGCGTTCGCACAG
Chr9_10L-33	tpx2.L	32	C	G	fwd	CTGTGCGAACGCATTCTGGCGTAAGTAAATACTAGATATTAATGGCCTGGAGGGGGCTGTTTTTAGGTCTTCCATGTGAATACGTTATGCTTTTATTATGCCCTGTAATAAACTGTGTAAATGTAAAAAAAAAAAAAAAAAAAAAAAAAAAAAAAAAAAGCTAGCCATGGTCCCAGCCT
Chr9_10L-33	tpx2.L	32	C	G	rvc	AGGCTGGGACCATGGCTAGCTTTTTTTTTTTTTTTTTTTTTTTTTTTTTTTTTTTACATTTACACAGTTTATTACAGGGCATAATAAAAGCATAACGTATTCACATGGAAGACCTAAAAACAGCCCCCTCCAGGCCATTAATATCTAGTATTTACTTACGCCAGAATGCGTTCGCACAG
Chr9_10L-33	tpx2.L	33	C	A	fwd	CTGTGCGAACGCATTCTGGCGTAAGTAAATACTAGATATTAATGGCCTGGAGGGGCATGTTTTTAGGTCTTCCATGTGAATACGTTATGCTTTTATTATGCCCTGTAATAAACTGTGTAAATGTAAAAAAAAAAAAAAAAAAAAAAAAAAAAAAAAAAAGCTAGCCATGGTCCCAGCCT
Chr9_10L-33	tpx2.L	33	C	A	rvc	AGGCTGGGACCATGGCTAGCTTTTTTTTTTTTTTTTTTTTTTTTTTTTTTTTTTTACATTTACACAGTTTATTACAGGGCATAATAAAAGCATAACGTATTCACATGGAAGACCTAAAAACATGCCCCTCCAGGCCATTAATATCTAGTATTTACTTACGCCAGAATGCGTTCGCACAG
Chr9_10L-33	tpx2.L	33	C	T	fwd	CTGTGCGAACGCATTCTGGCGTAAGTAAATACTAGATATTAATGGCCTGGAGGGGCTTGTTTTTAGGTCTTCCATGTGAATACGTTATGCTTTTATTATGCCCTGTAATAAACTGTGTAAATGTAAAAAAAAAAAAAAAAAAAAAAAAAAAAAAAAAAAGCTAGCCATGGTCCCAGCCT
Chr9_10L-33	tpx2.L	33	C	T	rvc	AGGCTGGGACCATGGCTAGCTTTTTTTTTTTTTTTTTTTTTTTTTTTTTTTTTTTACATTTACACAGTTTATTACAGGGCATAATAAAAGCATAACGTATTCACATGGAAGACCTAAAAACAAGCCCCTCCAGGCCATTAATATCTAGTATTTACTTACGCCAGAATGCGTTCGCACAG
Chr9_10L-33	tpx2.L	33	C	G	fwd	CTGTGCGAACGCATTCTGGCGTAAGTAAATACTAGATATTAATGGCCTGGAGGGGCGTGTTTTTAGGTCTTCCATGTGAATACGTTATGCTTTTATTATGCCCTGTAATAAACTGTGTAAATGTAAAAAAAAAAAAAAAAAAAAAAAAAAAAAAAAAAAGCTAGCCATGGTCCCAGCCT
Chr9_10L-33	tpx2.L	33	C	G	rvc	AGGCTGGGACCATGGCTAGCTTTTTTTTTTTTTTTTTTTTTTTTTTTTTTTTTTTACATTTACACAGTTTATTACAGGGCATAATAAAAGCATAACGTATTCACATGGAAGACCTAAAAACACGCCCCTCCAGGCCATTAATATCTAGTATTTACTTACGCCAGAATGCGTTCGCACAG
Chr9_10L-33	tpx2.L	34	T	A	fwd	CTGTGCGAACGCATTCTGGCGTAAGTAAATACTAGATATTAATGGCCTGGAGGGGCCAGTTTTTAGGTCTTCCATGTGAATACGTTATGCTTTTATTATGCCCTGTAATAAACTGTGTAAATGTAAAAAAAAAAAAAAAAAAAAAAAAAAAAAAAAAAAGCTAGCCATGGTCCCAGCCT
Chr9_10L-33	tpx2.L	34	T	A	rvc	AGGCTGGGACCATGGCTAGCTTTTTTTTTTTTTTTTTTTTTTTTTTTTTTTTTTTACATTTACACAGTTTATTACAGGGCATAATAAAAGCATAACGTATTCACATGGAAGACCTAAAAACTGGCCCCTCCAGGCCATTAATATCTAGTATTTACTTACGCCAGAATGCGTTCGCACAG
Chr9_10L-33	tpx2.L	34	T	G	fwd	CTGTGCGAACGCATTCTGGCGTAAGTAAATACTAGATATTAATGGCCTGGAGGGGCCGGTTTTTAGGTCTTCCATGTGAATACGTTATGCTTTTATTATGCCCTGTAATAAACTGTGTAAATGTAAAAAAAAAAAAAAAAAAAAAAAAAAAAAAAAAAAGCTAGCCATGGTCCCAGCCT
Chr9_10L-33	tpx2.L	34	T	G	rvc	AGGCTGGGACCATGGCTAGCTTTTTTTTTTTTTTTTTTTTTTTTTTTTTTTTTTTACATTTACACAGTTTATTACAGGGCATAATAAAAGCATAACGTATTCACATGGAAGACCTAAAAACCGGCCCCTCCAGGCCATTAATATCTAGTATTTACTTACGCCAGAATGCGTTCGCACAG
Chr9_10L-33	tpx2.L	34	T	C	fwd	CTGTGCGAACGCATTCTGGCGTAAGTAAATACTAGATATTAATGGCCTGGAGGGGCCCGTTTTTAGGTCTTCCATGTGAATACGTTATGCTTTTATTATGCCCTGTAATAAACTGTGTAAATGTAAAAAAAAAAAAAAAAAAAAAAAAAAAAAAAAAAAGCTAGCCATGGTCCCAGCCT
Chr9_10L-33	tpx2.L	34	T	C	rvc	AGGCTGGGACCATGGCTAGCTTTTTTTTTTTTTTTTTTTTTTTTTTTTTTTTTTTACATTTACACAGTTTATTACAGGGCATAATAAAAGCATAACGTATTCACATGGAAGACCTAAAAACGGGCCCCTCCAGGCCATTAATATCTAGTATTTACTTACGCCAGAATGCGTTCGCACAG
Chr9_10L-33	tpx2.L	35	G	A	fwd	CTGTGCGAACGCATTCTGGCGTAAGTAAATACTAGATATTAATGGCCTGGAGGGGCCTATTTTTAGGTCTTCCATGTGAATACGTTATGCTTTTATTATGCCCTGTAATAAACTGTGTAAATGTAAAAAAAAAAAAAAAAAAAAAAAAAAAAAAAAAAAGCTAGCCATGGTCCCAGCCT
Chr9_10L-33	tpx2.L	35	G	A	rvc	AGGCTGGGACCATGGCTAGCTTTTTTTTTTTTTTTTTTTTTTTTTTTTTTTTTTTACATTTACACAGTTTATTACAGGGCATAATAAAAGCATAACGTATTCACATGGAAGACCTAAAAATAGGCCCCTCCAGGCCATTAATATCTAGTATTTACTTACGCCAGAATGCGTTCGCACAG
Chr9_10L-33	tpx2.L	35	G	T	fwd	CTGTGCGAACGCATTCTGGCGTAAGTAAATACTAGATATTAATGGCCTGGAGGGGCCTTTTTTTAGGTCTTCCATGTGAATACGTTATGCTTTTATTATGCCCTGTAATAAACTGTGTAAATGTAAAAAAAAAAAAAAAAAAAAAAAAAAAAAAAAAAAGCTAGCCATGGTCCCAGCCT
Chr9_10L-33	tpx2.L	35	G	T	rvc	AGGCTGGGACCATGGCTAGCTTTTTTTTTTTTTTTTTTTTTTTTTTTTTTTTTTTACATTTACACAGTTTATTACAGGGCATAATAAAAGCATAACGTATTCACATGGAAGACCTAAAAAAAGGCCCCTCCAGGCCATTAATATCTAGTATTTACTTACGCCAGAATGCGTTCGCACAG
Chr9_10L-33	tpx2.L	35	G	C	fwd	CTGTGCGAACGCATTCTGGCGTAAGTAAATACTAGATATTAATGGCCTGGAGGGGCCTCTTTTTAGGTCTTCCATGTGAATACGTTATGCTTTTATTATGCCCTGTAATAAACTGTGTAAATGTAAAAAAAAAAAAAAAAAAAAAAAAAAAAAAAAAAAGCTAGCCATGGTCCCAGCCT
Chr9_10L-33	tpx2.L	35	G	C	rvc	AGGCTGGGACCATGGCTAGCTTTTTTTTTTTTTTTTTTTTTTTTTTTTTTTTTTTACATTTACACAGTTTATTACAGGGCATAATAAAAGCATAACGTATTCACATGGAAGACCTAAAAAGAGGCCCCTCCAGGCCATTAATATCTAGTATTTACTTACGCCAGAATGCGTTCGCACAG
Chr9_10L-33	tpx2.L	36	T	A	fwd	CTGTGCGAACGCATTCTGGCGTAAGTAAATACTAGATATTAATGGCCTGGAGGGGCCTGATTTTAGGTCTTCCATGTGAATACGTTATGCTTTTATTATGCCCTGTAATAAACTGTGTAAATGTAAAAAAAAAAAAAAAAAAAAAAAAAAAAAAAAAAAGCTAGCCATGGTCCCAGCCT
Chr9_10L-33	tpx2.L	36	T	A	rvc	AGGCTGGGACCATGGCTAGCTTTTTTTTTTTTTTTTTTTTTTTTTTTTTTTTTTTACATTTACACAGTTTATTACAGGGCATAATAAAAGCATAACGTATTCACATGGAAGACCTAAAATCAGGCCCCTCCAGGCCATTAATATCTAGTATTTACTTACGCCAGAATGCGTTCGCACAG
Chr9_10L-33	tpx2.L	36	T	G	fwd	CTGTGCGAACGCATTCTGGCGTAAGTAAATACTAGATATTAATGGCCTGGAGGGGCCTGGTTTTAGGTCTTCCATGTGAATACGTTATGCTTTTATTATGCCCTGTAATAAACTGTGTAAATGTAAAAAAAAAAAAAAAAAAAAAAAAAAAAAAAAAAAGCTAGCCATGGTCCCAGCCT
Chr9_10L-33	tpx2.L	36	T	G	rvc	AGGCTGGGACCATGGCTAGCTTTTTTTTTTTTTTTTTTTTTTTTTTTTTTTTTTTACATTTACACAGTTTATTACAGGGCATAATAAAAGCATAACGTATTCACATGGAAGACCTAAAACCAGGCCCCTCCAGGCCATTAATATCTAGTATTTACTTACGCCAGAATGCGTTCGCACAG
Chr9_10L-33	tpx2.L	36	T	C	fwd	CTGTGCGAACGCATTCTGGCGTAAGTAAATACTAGATATTAATGGCCTGGAGGGGCCTGCTTTTAGGTCTTCCATGTGAATACGTTATGCTTTTATTATGCCCTGTAATAAACTGTGTAAATGTAAAAAAAAAAAAAAAAAAAAAAAAAAAAAAAAAAAGCTAGCCATGGTCCCAGCCT
Chr9_10L-33	tpx2.L	36	T	C	rvc	AGGCTGGGACCATGGCTAGCTTTTTTTTTTTTTTTTTTTTTTTTTTTTTTTTTTTACATTTACACAGTTTATTACAGGGCATAATAAAAGCATAACGTATTCACATGGAAGACCTAAAAGCAGGCCCCTCCAGGCCATTAATATCTAGTATTTACTTACGCCAGAATGCGTTCGCACAG
Chr9_10L-33	tpx2.L	37	T	A	fwd	CTGTGCGAACGCATTCTGGCGTAAGTAAATACTAGATATTAATGGCCTGGAGGGGCCTGTATTTAGGTCTTCCATGTGAATACGTTATGCTTTTATTATGCCCTGTAATAAACTGTGTAAATGTAAAAAAAAAAAAAAAAAAAAAAAAAAAAAAAAAAAGCTAGCCATGGTCCCAGCCT
Chr9_10L-33	tpx2.L	37	T	A	rvc	AGGCTGGGACCATGGCTAGCTTTTTTTTTTTTTTTTTTTTTTTTTTTTTTTTTTTACATTTACACAGTTTATTACAGGGCATAATAAAAGCATAACGTATTCACATGGAAGACCTAAATACAGGCCCCTCCAGGCCATTAATATCTAGTATTTACTTACGCCAGAATGCGTTCGCACAG
Chr9_10L-33	tpx2.L	37	T	G	fwd	CTGTGCGAACGCATTCTGGCGTAAGTAAATACTAGATATTAATGGCCTGGAGGGGCCTGTGTTTAGGTCTTCCATGTGAATACGTTATGCTTTTATTATGCCCTGTAATAAACTGTGTAAATGTAAAAAAAAAAAAAAAAAAAAAAAAAAAAAAAAAAAGCTAGCCATGGTCCCAGCCT
Chr9_10L-33	tpx2.L	37	T	G	rvc	AGGCTGGGACCATGGCTAGCTTTTTTTTTTTTTTTTTTTTTTTTTTTTTTTTTTTACATTTACACAGTTTATTACAGGGCATAATAAAAGCATAACGTATTCACATGGAAGACCTAAACACAGGCCCCTCCAGGCCATTAATATCTAGTATTTACTTACGCCAGAATGCGTTCGCACAG
Chr9_10L-33	tpx2.L	37	T	C	fwd	CTGTGCGAACGCATTCTGGCGTAAGTAAATACTAGATATTAATGGCCTGGAGGGGCCTGTCTTTAGGTCTTCCATGTGAATACGTTATGCTTTTATTATGCCCTGTAATAAACTGTGTAAATGTAAAAAAAAAAAAAAAAAAAAAAAAAAAAAAAAAAAGCTAGCCATGGTCCCAGCCT
Chr9_10L-33	tpx2.L	37	T	C	rvc	AGGCTGGGACCATGGCTAGCTTTTTTTTTTTTTTTTTTTTTTTTTTTTTTTTTTTACATTTACACAGTTTATTACAGGGCATAATAAAAGCATAACGTATTCACATGGAAGACCTAAAGACAGGCCCCTCCAGGCCATTAATATCTAGTATTTACTTACGCCAGAATGCGTTCGCACAG
Chr9_10L-33	tpx2.L	38	T	A	fwd	CTGTGCGAACGCATTCTGGCGTAAGTAAATACTAGATATTAATGGCCTGGAGGGGCCTGTTATTAGGTCTTCCATGTGAATACGTTATGCTTTTATTATGCCCTGTAATAAACTGTGTAAATGTAAAAAAAAAAAAAAAAAAAAAAAAAAAAAAAAAAAGCTAGCCATGGTCCCAGCCT
Chr9_10L-33	tpx2.L	38	T	A	rvc	AGGCTGGGACCATGGCTAGCTTTTTTTTTTTTTTTTTTTTTTTTTTTTTTTTTTTACATTTACACAGTTTATTACAGGGCATAATAAAAGCATAACGTATTCACATGGAAGACCTAATAACAGGCCCCTCCAGGCCATTAATATCTAGTATTTACTTACGCCAGAATGCGTTCGCACAG
Chr9_10L-33	tpx2.L	38	T	G	fwd	CTGTGCGAACGCATTCTGGCGTAAGTAAATACTAGATATTAATGGCCTGGAGGGGCCTGTTGTTAGGTCTTCCATGTGAATACGTTATGCTTTTATTATGCCCTGTAATAAACTGTGTAAATGTAAAAAAAAAAAAAAAAAAAAAAAAAAAAAAAAAAAGCTAGCCATGGTCCCAGCCT
Chr9_10L-33	tpx2.L	38	T	G	rvc	AGGCTGGGACCATGGCTAGCTTTTTTTTTTTTTTTTTTTTTTTTTTTTTTTTTTTACATTTACACAGTTTATTACAGGGCATAATAAAAGCATAACGTATTCACATGGAAGACCTAACAACAGGCCCCTCCAGGCCATTAATATCTAGTATTTACTTACGCCAGAATGCGTTCGCACAG
Chr9_10L-33	tpx2.L	38	T	C	fwd	CTGTGCGAACGCATTCTGGCGTAAGTAAATACTAGATATTAATGGCCTGGAGGGGCCTGTTCTTAGGTCTTCCATGTGAATACGTTATGCTTTTATTATGCCCTGTAATAAACTGTGTAAATGTAAAAAAAAAAAAAAAAAAAAAAAAAAAAAAAAAAAGCTAGCCATGGTCCCAGCCT
Chr9_10L-33	tpx2.L	38	T	C	rvc	AGGCTGGGACCATGGCTAGCTTTTTTTTTTTTTTTTTTTTTTTTTTTTTTTTTTTACATTTACACAGTTTATTACAGGGCATAATAAAAGCATAACGTATTCACATGGAAGACCTAAGAACAGGCCCCTCCAGGCCATTAATATCTAGTATTTACTTACGCCAGAATGCGTTCGCACAG
Chr9_10L-33	tpx2.L	39	T	A	fwd	CTGTGCGAACGCATTCTGGCGTAAGTAAATACTAGATATTAATGGCCTGGAGGGGCCTGTTTATAGGTCTTCCATGTGAATACGTTATGCTTTTATTATGCCCTGTAATAAACTGTGTAAATGTAAAAAAAAAAAAAAAAAAAAAAAAAAAAAAAAAAAGCTAGCCATGGTCCCAGCCT
Chr9_10L-33	tpx2.L	39	T	A	rvc	AGGCTGGGACCATGGCTAGCTTTTTTTTTTTTTTTTTTTTTTTTTTTTTTTTTTTACATTTACACAGTTTATTACAGGGCATAATAAAAGCATAACGTATTCACATGGAAGACCTATAAACAGGCCCCTCCAGGCCATTAATATCTAGTATTTACTTACGCCAGAATGCGTTCGCACAG
Chr9_10L-33	tpx2.L	39	T	G	fwd	CTGTGCGAACGCATTCTGGCGTAAGTAAATACTAGATATTAATGGCCTGGAGGGGCCTGTTTGTAGGTCTTCCATGTGAATACGTTATGCTTTTATTATGCCCTGTAATAAACTGTGTAAATGTAAAAAAAAAAAAAAAAAAAAAAAAAAAAAAAAAAAGCTAGCCATGGTCCCAGCCT
Chr9_10L-33	tpx2.L	39	T	G	rvc	AGGCTGGGACCATGGCTAGCTTTTTTTTTTTTTTTTTTTTTTTTTTTTTTTTTTTACATTTACACAGTTTATTACAGGGCATAATAAAAGCATAACGTATTCACATGGAAGACCTACAAACAGGCCCCTCCAGGCCATTAATATCTAGTATTTACTTACGCCAGAATGCGTTCGCACAG
Chr9_10L-33	tpx2.L	39	T	C	fwd	CTGTGCGAACGCATTCTGGCGTAAGTAAATACTAGATATTAATGGCCTGGAGGGGCCTGTTTCTAGGTCTTCCATGTGAATACGTTATGCTTTTATTATGCCCTGTAATAAACTGTGTAAATGTAAAAAAAAAAAAAAAAAAAAAAAAAAAAAAAAAAAGCTAGCCATGGTCCCAGCCT
Chr9_10L-33	tpx2.L	39	T	C	rvc	AGGCTGGGACCATGGCTAGCTTTTTTTTTTTTTTTTTTTTTTTTTTTTTTTTTTTACATTTACACAGTTTATTACAGGGCATAATAAAAGCATAACGTATTCACATGGAAGACCTAGAAACAGGCCCCTCCAGGCCATTAATATCTAGTATTTACTTACGCCAGAATGCGTTCGCACAG
Chr9_10L-33	tpx2.L	40	T	A	fwd	CTGTGCGAACGCATTCTGGCGTAAGTAAATACTAGATATTAATGGCCTGGAGGGGCCTGTTTTAAGGTCTTCCATGTGAATACGTTATGCTTTTATTATGCCCTGTAATAAACTGTGTAAATGTAAAAAAAAAAAAAAAAAAAAAAAAAAAAAAAAAAAGCTAGCCATGGTCCCAGCCT
Chr9_10L-33	tpx2.L	40	T	A	rvc	AGGCTGGGACCATGGCTAGCTTTTTTTTTTTTTTTTTTTTTTTTTTTTTTTTTTTACATTTACACAGTTTATTACAGGGCATAATAAAAGCATAACGTATTCACATGGAAGACCTTAAAACAGGCCCCTCCAGGCCATTAATATCTAGTATTTACTTACGCCAGAATGCGTTCGCACAG
Chr9_10L-33	tpx2.L	40	T	G	fwd	CTGTGCGAACGCATTCTGGCGTAAGTAAATACTAGATATTAATGGCCTGGAGGGGCCTGTTTTGAGGTCTTCCATGTGAATACGTTATGCTTTTATTATGCCCTGTAATAAACTGTGTAAATGTAAAAAAAAAAAAAAAAAAAAAAAAAAAAAAAAAAAGCTAGCCATGGTCCCAGCCT
Chr9_10L-33	tpx2.L	40	T	G	rvc	AGGCTGGGACCATGGCTAGCTTTTTTTTTTTTTTTTTTTTTTTTTTTTTTTTTTTACATTTACACAGTTTATTACAGGGCATAATAAAAGCATAACGTATTCACATGGAAGACCTCAAAACAGGCCCCTCCAGGCCATTAATATCTAGTATTTACTTACGCCAGAATGCGTTCGCACAG
Chr9_10L-33	tpx2.L	40	T	C	fwd	CTGTGCGAACGCATTCTGGCGTAAGTAAATACTAGATATTAATGGCCTGGAGGGGCCTGTTTTCAGGTCTTCCATGTGAATACGTTATGCTTTTATTATGCCCTGTAATAAACTGTGTAAATGTAAAAAAAAAAAAAAAAAAAAAAAAAAAAAAAAAAAGCTAGCCATGGTCCCAGCCT
Chr9_10L-33	tpx2.L	40	T	C	rvc	AGGCTGGGACCATGGCTAGCTTTTTTTTTTTTTTTTTTTTTTTTTTTTTTTTTTTACATTTACACAGTTTATTACAGGGCATAATAAAAGCATAACGTATTCACATGGAAGACCTGAAAACAGGCCCCTCCAGGCCATTAATATCTAGTATTTACTTACGCCAGAATGCGTTCGCACAG
Chr9_10L-33	tpx2.L	41	A	T	fwd	CTGTGCGAACGCATTCTGGCGTAAGTAAATACTAGATATTAATGGCCTGGAGGGGCCTGTTTTTTGGTCTTCCATGTGAATACGTTATGCTTTTATTATGCCCTGTAATAAACTGTGTAAATGTAAAAAAAAAAAAAAAAAAAAAAAAAAAAAAAAAAAGCTAGCCATGGTCCCAGCCT
Chr9_10L-33	tpx2.L	41	A	T	rvc	AGGCTGGGACCATGGCTAGCTTTTTTTTTTTTTTTTTTTTTTTTTTTTTTTTTTTACATTTACACAGTTTATTACAGGGCATAATAAAAGCATAACGTATTCACATGGAAGACCAAAAAACAGGCCCCTCCAGGCCATTAATATCTAGTATTTACTTACGCCAGAATGCGTTCGCACAG
Chr9_10L-33	tpx2.L	41	A	G	fwd	CTGTGCGAACGCATTCTGGCGTAAGTAAATACTAGATATTAATGGCCTGGAGGGGCCTGTTTTTGGGTCTTCCATGTGAATACGTTATGCTTTTATTATGCCCTGTAATAAACTGTGTAAATGTAAAAAAAAAAAAAAAAAAAAAAAAAAAAAAAAAAAGCTAGCCATGGTCCCAGCCT
Chr9_10L-33	tpx2.L	41	A	G	rvc	AGGCTGGGACCATGGCTAGCTTTTTTTTTTTTTTTTTTTTTTTTTTTTTTTTTTTACATTTACACAGTTTATTACAGGGCATAATAAAAGCATAACGTATTCACATGGAAGACCCAAAAACAGGCCCCTCCAGGCCATTAATATCTAGTATTTACTTACGCCAGAATGCGTTCGCACAG
Chr9_10L-33	tpx2.L	41	A	C	fwd	CTGTGCGAACGCATTCTGGCGTAAGTAAATACTAGATATTAATGGCCTGGAGGGGCCTGTTTTTCGGTCTTCCATGTGAATACGTTATGCTTTTATTATGCCCTGTAATAAACTGTGTAAATGTAAAAAAAAAAAAAAAAAAAAAAAAAAAAAAAAAAAGCTAGCCATGGTCCCAGCCT
Chr9_10L-33	tpx2.L	41	A	C	rvc	AGGCTGGGACCATGGCTAGCTTTTTTTTTTTTTTTTTTTTTTTTTTTTTTTTTTTACATTTACACAGTTTATTACAGGGCATAATAAAAGCATAACGTATTCACATGGAAGACCGAAAAACAGGCCCCTCCAGGCCATTAATATCTAGTATTTACTTACGCCAGAATGCGTTCGCACAG
Chr9_10L-33	tpx2.L	42	G	A	fwd	CTGTGCGAACGCATTCTGGCGTAAGTAAATACTAGATATTAATGGCCTGGAGGGGCCTGTTTTTAAGTCTTCCATGTGAATACGTTATGCTTTTATTATGCCCTGTAATAAACTGTGTAAATGTAAAAAAAAAAAAAAAAAAAAAAAAAAAAAAAAAAAGCTAGCCATGGTCCCAGCCT
Chr9_10L-33	tpx2.L	42	G	A	rvc	AGGCTGGGACCATGGCTAGCTTTTTTTTTTTTTTTTTTTTTTTTTTTTTTTTTTTACATTTACACAGTTTATTACAGGGCATAATAAAAGCATAACGTATTCACATGGAAGACTTAAAAACAGGCCCCTCCAGGCCATTAATATCTAGTATTTACTTACGCCAGAATGCGTTCGCACAG
Chr9_10L-33	tpx2.L	42	G	T	fwd	CTGTGCGAACGCATTCTGGCGTAAGTAAATACTAGATATTAATGGCCTGGAGGGGCCTGTTTTTATGTCTTCCATGTGAATACGTTATGCTTTTATTATGCCCTGTAATAAACTGTGTAAATGTAAAAAAAAAAAAAAAAAAAAAAAAAAAAAAAAAAAGCTAGCCATGGTCCCAGCCT
Chr9_10L-33	tpx2.L	42	G	T	rvc	AGGCTGGGACCATGGCTAGCTTTTTTTTTTTTTTTTTTTTTTTTTTTTTTTTTTTACATTTACACAGTTTATTACAGGGCATAATAAAAGCATAACGTATTCACATGGAAGACATAAAAACAGGCCCCTCCAGGCCATTAATATCTAGTATTTACTTACGCCAGAATGCGTTCGCACAG
Chr9_10L-33	tpx2.L	42	G	C	fwd	CTGTGCGAACGCATTCTGGCGTAAGTAAATACTAGATATTAATGGCCTGGAGGGGCCTGTTTTTACGTCTTCCATGTGAATACGTTATGCTTTTATTATGCCCTGTAATAAACTGTGTAAATGTAAAAAAAAAAAAAAAAAAAAAAAAAAAAAAAAAAAGCTAGCCATGGTCCCAGCCT
Chr9_10L-33	tpx2.L	42	G	C	rvc	AGGCTGGGACCATGGCTAGCTTTTTTTTTTTTTTTTTTTTTTTTTTTTTTTTTTTACATTTACACAGTTTATTACAGGGCATAATAAAAGCATAACGTATTCACATGGAAGACGTAAAAACAGGCCCCTCCAGGCCATTAATATCTAGTATTTACTTACGCCAGAATGCGTTCGCACAG
Chr9_10L-33	tpx2.L	43	G	A	fwd	CTGTGCGAACGCATTCTGGCGTAAGTAAATACTAGATATTAATGGCCTGGAGGGGCCTGTTTTTAGATCTTCCATGTGAATACGTTATGCTTTTATTATGCCCTGTAATAAACTGTGTAAATGTAAAAAAAAAAAAAAAAAAAAAAAAAAAAAAAAAAAGCTAGCCATGGTCCCAGCCT
Chr9_10L-33	tpx2.L	43	G	A	rvc	AGGCTGGGACCATGGCTAGCTTTTTTTTTTTTTTTTTTTTTTTTTTTTTTTTTTTACATTTACACAGTTTATTACAGGGCATAATAAAAGCATAACGTATTCACATGGAAGATCTAAAAACAGGCCCCTCCAGGCCATTAATATCTAGTATTTACTTACGCCAGAATGCGTTCGCACAG
Chr9_10L-33	tpx2.L	43	G	T	fwd	CTGTGCGAACGCATTCTGGCGTAAGTAAATACTAGATATTAATGGCCTGGAGGGGCCTGTTTTTAGTTCTTCCATGTGAATACGTTATGCTTTTATTATGCCCTGTAATAAACTGTGTAAATGTAAAAAAAAAAAAAAAAAAAAAAAAAAAAAAAAAAAGCTAGCCATGGTCCCAGCCT
Chr9_10L-33	tpx2.L	43	G	T	rvc	AGGCTGGGACCATGGCTAGCTTTTTTTTTTTTTTTTTTTTTTTTTTTTTTTTTTTACATTTACACAGTTTATTACAGGGCATAATAAAAGCATAACGTATTCACATGGAAGAACTAAAAACAGGCCCCTCCAGGCCATTAATATCTAGTATTTACTTACGCCAGAATGCGTTCGCACAG
Chr9_10L-33	tpx2.L	43	G	C	fwd	CTGTGCGAACGCATTCTGGCGTAAGTAAATACTAGATATTAATGGCCTGGAGGGGCCTGTTTTTAGCTCTTCCATGTGAATACGTTATGCTTTTATTATGCCCTGTAATAAACTGTGTAAATGTAAAAAAAAAAAAAAAAAAAAAAAAAAAAAAAAAAAGCTAGCCATGGTCCCAGCCT
Chr9_10L-33	tpx2.L	43	G	C	rvc	AGGCTGGGACCATGGCTAGCTTTTTTTTTTTTTTTTTTTTTTTTTTTTTTTTTTTACATTTACACAGTTTATTACAGGGCATAATAAAAGCATAACGTATTCACATGGAAGAGCTAAAAACAGGCCCCTCCAGGCCATTAATATCTAGTATTTACTTACGCCAGAATGCGTTCGCACAG
Chr9_10L-33	tpx2.L	44	T	A	fwd	CTGTGCGAACGCATTCTGGCGTAAGTAAATACTAGATATTAATGGCCTGGAGGGGCCTGTTTTTAGGACTTCCATGTGAATACGTTATGCTTTTATTATGCCCTGTAATAAACTGTGTAAATGTAAAAAAAAAAAAAAAAAAAAAAAAAAAAAAAAAAAGCTAGCCATGGTCCCAGCCT
Chr9_10L-33	tpx2.L	44	T	A	rvc	AGGCTGGGACCATGGCTAGCTTTTTTTTTTTTTTTTTTTTTTTTTTTTTTTTTTTACATTTACACAGTTTATTACAGGGCATAATAAAAGCATAACGTATTCACATGGAAGTCCTAAAAACAGGCCCCTCCAGGCCATTAATATCTAGTATTTACTTACGCCAGAATGCGTTCGCACAG
Chr9_10L-33	tpx2.L	44	T	G	fwd	CTGTGCGAACGCATTCTGGCGTAAGTAAATACTAGATATTAATGGCCTGGAGGGGCCTGTTTTTAGGGCTTCCATGTGAATACGTTATGCTTTTATTATGCCCTGTAATAAACTGTGTAAATGTAAAAAAAAAAAAAAAAAAAAAAAAAAAAAAAAAAAGCTAGCCATGGTCCCAGCCT
Chr9_10L-33	tpx2.L	44	T	G	rvc	AGGCTGGGACCATGGCTAGCTTTTTTTTTTTTTTTTTTTTTTTTTTTTTTTTTTTACATTTACACAGTTTATTACAGGGCATAATAAAAGCATAACGTATTCACATGGAAGCCCTAAAAACAGGCCCCTCCAGGCCATTAATATCTAGTATTTACTTACGCCAGAATGCGTTCGCACAG
Chr9_10L-33	tpx2.L	44	T	C	fwd	CTGTGCGAACGCATTCTGGCGTAAGTAAATACTAGATATTAATGGCCTGGAGGGGCCTGTTTTTAGGCCTTCCATGTGAATACGTTATGCTTTTATTATGCCCTGTAATAAACTGTGTAAATGTAAAAAAAAAAAAAAAAAAAAAAAAAAAAAAAAAAAGCTAGCCATGGTCCCAGCCT
Chr9_10L-33	tpx2.L	44	T	C	rvc	AGGCTGGGACCATGGCTAGCTTTTTTTTTTTTTTTTTTTTTTTTTTTTTTTTTTTACATTTACACAGTTTATTACAGGGCATAATAAAAGCATAACGTATTCACATGGAAGGCCTAAAAACAGGCCCCTCCAGGCCATTAATATCTAGTATTTACTTACGCCAGAATGCGTTCGCACAG
Chr9_10L-33	tpx2.L	45	C	A	fwd	CTGTGCGAACGCATTCTGGCGTAAGTAAATACTAGATATTAATGGCCTGGAGGGGCCTGTTTTTAGGTATTCCATGTGAATACGTTATGCTTTTATTATGCCCTGTAATAAACTGTGTAAATGTAAAAAAAAAAAAAAAAAAAAAAAAAAAAAAAAAAAGCTAGCCATGGTCCCAGCCT
Chr9_10L-33	tpx2.L	45	C	A	rvc	AGGCTGGGACCATGGCTAGCTTTTTTTTTTTTTTTTTTTTTTTTTTTTTTTTTTTACATTTACACAGTTTATTACAGGGCATAATAAAAGCATAACGTATTCACATGGAATACCTAAAAACAGGCCCCTCCAGGCCATTAATATCTAGTATTTACTTACGCCAGAATGCGTTCGCACAG
Chr9_10L-33	tpx2.L	45	C	T	fwd	CTGTGCGAACGCATTCTGGCGTAAGTAAATACTAGATATTAATGGCCTGGAGGGGCCTGTTTTTAGGTTTTCCATGTGAATACGTTATGCTTTTATTATGCCCTGTAATAAACTGTGTAAATGTAAAAAAAAAAAAAAAAAAAAAAAAAAAAAAAAAAAGCTAGCCATGGTCCCAGCCT
Chr9_10L-33	tpx2.L	45	C	T	rvc	AGGCTGGGACCATGGCTAGCTTTTTTTTTTTTTTTTTTTTTTTTTTTTTTTTTTTACATTTACACAGTTTATTACAGGGCATAATAAAAGCATAACGTATTCACATGGAAAACCTAAAAACAGGCCCCTCCAGGCCATTAATATCTAGTATTTACTTACGCCAGAATGCGTTCGCACAG
Chr9_10L-33	tpx2.L	45	C	G	fwd	CTGTGCGAACGCATTCTGGCGTAAGTAAATACTAGATATTAATGGCCTGGAGGGGCCTGTTTTTAGGTGTTCCATGTGAATACGTTATGCTTTTATTATGCCCTGTAATAAACTGTGTAAATGTAAAAAAAAAAAAAAAAAAAAAAAAAAAAAAAAAAAGCTAGCCATGGTCCCAGCCT
Chr9_10L-33	tpx2.L	45	C	G	rvc	AGGCTGGGACCATGGCTAGCTTTTTTTTTTTTTTTTTTTTTTTTTTTTTTTTTTTACATTTACACAGTTTATTACAGGGCATAATAAAAGCATAACGTATTCACATGGAACACCTAAAAACAGGCCCCTCCAGGCCATTAATATCTAGTATTTACTTACGCCAGAATGCGTTCGCACAG
Chr9_10L-33	tpx2.L	46	T	A	fwd	CTGTGCGAACGCATTCTGGCGTAAGTAAATACTAGATATTAATGGCCTGGAGGGGCCTGTTTTTAGGTCATCCATGTGAATACGTTATGCTTTTATTATGCCCTGTAATAAACTGTGTAAATGTAAAAAAAAAAAAAAAAAAAAAAAAAAAAAAAAAAAGCTAGCCATGGTCCCAGCCT
Chr9_10L-33	tpx2.L	46	T	A	rvc	AGGCTGGGACCATGGCTAGCTTTTTTTTTTTTTTTTTTTTTTTTTTTTTTTTTTTACATTTACACAGTTTATTACAGGGCATAATAAAAGCATAACGTATTCACATGGATGACCTAAAAACAGGCCCCTCCAGGCCATTAATATCTAGTATTTACTTACGCCAGAATGCGTTCGCACAG
Chr9_10L-33	tpx2.L	46	T	G	fwd	CTGTGCGAACGCATTCTGGCGTAAGTAAATACTAGATATTAATGGCCTGGAGGGGCCTGTTTTTAGGTCGTCCATGTGAATACGTTATGCTTTTATTATGCCCTGTAATAAACTGTGTAAATGTAAAAAAAAAAAAAAAAAAAAAAAAAAAAAAAAAAAGCTAGCCATGGTCCCAGCCT
Chr9_10L-33	tpx2.L	46	T	G	rvc	AGGCTGGGACCATGGCTAGCTTTTTTTTTTTTTTTTTTTTTTTTTTTTTTTTTTTACATTTACACAGTTTATTACAGGGCATAATAAAAGCATAACGTATTCACATGGACGACCTAAAAACAGGCCCCTCCAGGCCATTAATATCTAGTATTTACTTACGCCAGAATGCGTTCGCACAG
Chr9_10L-33	tpx2.L	46	T	C	fwd	CTGTGCGAACGCATTCTGGCGTAAGTAAATACTAGATATTAATGGCCTGGAGGGGCCTGTTTTTAGGTCCTCCATGTGAATACGTTATGCTTTTATTATGCCCTGTAATAAACTGTGTAAATGTAAAAAAAAAAAAAAAAAAAAAAAAAAAAAAAAAAAGCTAGCCATGGTCCCAGCCT
Chr9_10L-33	tpx2.L	46	T	C	rvc	AGGCTGGGACCATGGCTAGCTTTTTTTTTTTTTTTTTTTTTTTTTTTTTTTTTTTACATTTACACAGTTTATTACAGGGCATAATAAAAGCATAACGTATTCACATGGAGGACCTAAAAACAGGCCCCTCCAGGCCATTAATATCTAGTATTTACTTACGCCAGAATGCGTTCGCACAG
Chr9_10L-33	tpx2.L	47	T	A	fwd	CTGTGCGAACGCATTCTGGCGTAAGTAAATACTAGATATTAATGGCCTGGAGGGGCCTGTTTTTAGGTCTACCATGTGAATACGTTATGCTTTTATTATGCCCTGTAATAAACTGTGTAAATGTAAAAAAAAAAAAAAAAAAAAAAAAAAAAAAAAAAAGCTAGCCATGGTCCCAGCCT
Chr9_10L-33	tpx2.L	47	T	A	rvc	AGGCTGGGACCATGGCTAGCTTTTTTTTTTTTTTTTTTTTTTTTTTTTTTTTTTTACATTTACACAGTTTATTACAGGGCATAATAAAAGCATAACGTATTCACATGGTAGACCTAAAAACAGGCCCCTCCAGGCCATTAATATCTAGTATTTACTTACGCCAGAATGCGTTCGCACAG
Chr9_10L-33	tpx2.L	47	T	G	fwd	CTGTGCGAACGCATTCTGGCGTAAGTAAATACTAGATATTAATGGCCTGGAGGGGCCTGTTTTTAGGTCTGCCATGTGAATACGTTATGCTTTTATTATGCCCTGTAATAAACTGTGTAAATGTAAAAAAAAAAAAAAAAAAAAAAAAAAAAAAAAAAAGCTAGCCATGGTCCCAGCCT
Chr9_10L-33	tpx2.L	47	T	G	rvc	AGGCTGGGACCATGGCTAGCTTTTTTTTTTTTTTTTTTTTTTTTTTTTTTTTTTTACATTTACACAGTTTATTACAGGGCATAATAAAAGCATAACGTATTCACATGGCAGACCTAAAAACAGGCCCCTCCAGGCCATTAATATCTAGTATTTACTTACGCCAGAATGCGTTCGCACAG
Chr9_10L-33	tpx2.L	47	T	C	fwd	CTGTGCGAACGCATTCTGGCGTAAGTAAATACTAGATATTAATGGCCTGGAGGGGCCTGTTTTTAGGTCTCCCATGTGAATACGTTATGCTTTTATTATGCCCTGTAATAAACTGTGTAAATGTAAAAAAAAAAAAAAAAAAAAAAAAAAAAAAAAAAAGCTAGCCATGGTCCCAGCCT
Chr9_10L-33	tpx2.L	47	T	C	rvc	AGGCTGGGACCATGGCTAGCTTTTTTTTTTTTTTTTTTTTTTTTTTTTTTTTTTTACATTTACACAGTTTATTACAGGGCATAATAAAAGCATAACGTATTCACATGGGAGACCTAAAAACAGGCCCCTCCAGGCCATTAATATCTAGTATTTACTTACGCCAGAATGCGTTCGCACAG
Chr9_10L-33	tpx2.L	48	C	A	fwd	CTGTGCGAACGCATTCTGGCGTAAGTAAATACTAGATATTAATGGCCTGGAGGGGCCTGTTTTTAGGTCTTACATGTGAATACGTTATGCTTTTATTATGCCCTGTAATAAACTGTGTAAATGTAAAAAAAAAAAAAAAAAAAAAAAAAAAAAAAAAAAGCTAGCCATGGTCCCAGCCT
Chr9_10L-33	tpx2.L	48	C	A	rvc	AGGCTGGGACCATGGCTAGCTTTTTTTTTTTTTTTTTTTTTTTTTTTTTTTTTTTACATTTACACAGTTTATTACAGGGCATAATAAAAGCATAACGTATTCACATGTAAGACCTAAAAACAGGCCCCTCCAGGCCATTAATATCTAGTATTTACTTACGCCAGAATGCGTTCGCACAG
Chr9_10L-33	tpx2.L	48	C	T	fwd	CTGTGCGAACGCATTCTGGCGTAAGTAAATACTAGATATTAATGGCCTGGAGGGGCCTGTTTTTAGGTCTTTCATGTGAATACGTTATGCTTTTATTATGCCCTGTAATAAACTGTGTAAATGTAAAAAAAAAAAAAAAAAAAAAAAAAAAAAAAAAAAGCTAGCCATGGTCCCAGCCT
Chr9_10L-33	tpx2.L	48	C	T	rvc	AGGCTGGGACCATGGCTAGCTTTTTTTTTTTTTTTTTTTTTTTTTTTTTTTTTTTACATTTACACAGTTTATTACAGGGCATAATAAAAGCATAACGTATTCACATGAAAGACCTAAAAACAGGCCCCTCCAGGCCATTAATATCTAGTATTTACTTACGCCAGAATGCGTTCGCACAG
Chr9_10L-33	tpx2.L	48	C	G	fwd	CTGTGCGAACGCATTCTGGCGTAAGTAAATACTAGATATTAATGGCCTGGAGGGGCCTGTTTTTAGGTCTTGCATGTGAATACGTTATGCTTTTATTATGCCCTGTAATAAACTGTGTAAATGTAAAAAAAAAAAAAAAAAAAAAAAAAAAAAAAAAAAGCTAGCCATGGTCCCAGCCT
Chr9_10L-33	tpx2.L	48	C	G	rvc	AGGCTGGGACCATGGCTAGCTTTTTTTTTTTTTTTTTTTTTTTTTTTTTTTTTTTACATTTACACAGTTTATTACAGGGCATAATAAAAGCATAACGTATTCACATGCAAGACCTAAAAACAGGCCCCTCCAGGCCATTAATATCTAGTATTTACTTACGCCAGAATGCGTTCGCACAG
Chr9_10L-33	tpx2.L	49	C	A	fwd	CTGTGCGAACGCATTCTGGCGTAAGTAAATACTAGATATTAATGGCCTGGAGGGGCCTGTTTTTAGGTCTTCAATGTGAATACGTTATGCTTTTATTATGCCCTGTAATAAACTGTGTAAATGTAAAAAAAAAAAAAAAAAAAAAAAAAAAAAAAAAAAGCTAGCCATGGTCCCAGCCT
Chr9_10L-33	tpx2.L	49	C	A	rvc	AGGCTGGGACCATGGCTAGCTTTTTTTTTTTTTTTTTTTTTTTTTTTTTTTTTTTACATTTACACAGTTTATTACAGGGCATAATAAAAGCATAACGTATTCACATTGAAGACCTAAAAACAGGCCCCTCCAGGCCATTAATATCTAGTATTTACTTACGCCAGAATGCGTTCGCACAG
Chr9_10L-33	tpx2.L	49	C	T	fwd	CTGTGCGAACGCATTCTGGCGTAAGTAAATACTAGATATTAATGGCCTGGAGGGGCCTGTTTTTAGGTCTTCTATGTGAATACGTTATGCTTTTATTATGCCCTGTAATAAACTGTGTAAATGTAAAAAAAAAAAAAAAAAAAAAAAAAAAAAAAAAAAGCTAGCCATGGTCCCAGCCT
Chr9_10L-33	tpx2.L	49	C	T	rvc	AGGCTGGGACCATGGCTAGCTTTTTTTTTTTTTTTTTTTTTTTTTTTTTTTTTTTACATTTACACAGTTTATTACAGGGCATAATAAAAGCATAACGTATTCACATAGAAGACCTAAAAACAGGCCCCTCCAGGCCATTAATATCTAGTATTTACTTACGCCAGAATGCGTTCGCACAG
Chr9_10L-33	tpx2.L	49	C	G	fwd	CTGTGCGAACGCATTCTGGCGTAAGTAAATACTAGATATTAATGGCCTGGAGGGGCCTGTTTTTAGGTCTTCGATGTGAATACGTTATGCTTTTATTATGCCCTGTAATAAACTGTGTAAATGTAAAAAAAAAAAAAAAAAAAAAAAAAAAAAAAAAAAGCTAGCCATGGTCCCAGCCT
Chr9_10L-33	tpx2.L	49	C	G	rvc	AGGCTGGGACCATGGCTAGCTTTTTTTTTTTTTTTTTTTTTTTTTTTTTTTTTTTACATTTACACAGTTTATTACAGGGCATAATAAAAGCATAACGTATTCACATCGAAGACCTAAAAACAGGCCCCTCCAGGCCATTAATATCTAGTATTTACTTACGCCAGAATGCGTTCGCACAG
Chr9_10L-33	tpx2.L	50	A	T	fwd	CTGTGCGAACGCATTCTGGCGTAAGTAAATACTAGATATTAATGGCCTGGAGGGGCCTGTTTTTAGGTCTTCCTTGTGAATACGTTATGCTTTTATTATGCCCTGTAATAAACTGTGTAAATGTAAAAAAAAAAAAAAAAAAAAAAAAAAAAAAAAAAAGCTAGCCATGGTCCCAGCCT
Chr9_10L-33	tpx2.L	50	A	T	rvc	AGGCTGGGACCATGGCTAGCTTTTTTTTTTTTTTTTTTTTTTTTTTTTTTTTTTTACATTTACACAGTTTATTACAGGGCATAATAAAAGCATAACGTATTCACAAGGAAGACCTAAAAACAGGCCCCTCCAGGCCATTAATATCTAGTATTTACTTACGCCAGAATGCGTTCGCACAG
Chr9_10L-33	tpx2.L	50	A	G	fwd	CTGTGCGAACGCATTCTGGCGTAAGTAAATACTAGATATTAATGGCCTGGAGGGGCCTGTTTTTAGGTCTTCCGTGTGAATACGTTATGCTTTTATTATGCCCTGTAATAAACTGTGTAAATGTAAAAAAAAAAAAAAAAAAAAAAAAAAAAAAAAAAAGCTAGCCATGGTCCCAGCCT
Chr9_10L-33	tpx2.L	50	A	G	rvc	AGGCTGGGACCATGGCTAGCTTTTTTTTTTTTTTTTTTTTTTTTTTTTTTTTTTTACATTTACACAGTTTATTACAGGGCATAATAAAAGCATAACGTATTCACACGGAAGACCTAAAAACAGGCCCCTCCAGGCCATTAATATCTAGTATTTACTTACGCCAGAATGCGTTCGCACAG
Chr9_10L-33	tpx2.L	50	A	C	fwd	CTGTGCGAACGCATTCTGGCGTAAGTAAATACTAGATATTAATGGCCTGGAGGGGCCTGTTTTTAGGTCTTCCCTGTGAATACGTTATGCTTTTATTATGCCCTGTAATAAACTGTGTAAATGTAAAAAAAAAAAAAAAAAAAAAAAAAAAAAAAAAAAGCTAGCCATGGTCCCAGCCT
Chr9_10L-33	tpx2.L	50	A	C	rvc	AGGCTGGGACCATGGCTAGCTTTTTTTTTTTTTTTTTTTTTTTTTTTTTTTTTTTACATTTACACAGTTTATTACAGGGCATAATAAAAGCATAACGTATTCACAGGGAAGACCTAAAAACAGGCCCCTCCAGGCCATTAATATCTAGTATTTACTTACGCCAGAATGCGTTCGCACAG
Chr9_10L-33	tpx2.L	51	T	A	fwd	CTGTGCGAACGCATTCTGGCGTAAGTAAATACTAGATATTAATGGCCTGGAGGGGCCTGTTTTTAGGTCTTCCAAGTGAATACGTTATGCTTTTATTATGCCCTGTAATAAACTGTGTAAATGTAAAAAAAAAAAAAAAAAAAAAAAAAAAAAAAAAAAGCTAGCCATGGTCCCAGCCT
Chr9_10L-33	tpx2.L	51	T	A	rvc	AGGCTGGGACCATGGCTAGCTTTTTTTTTTTTTTTTTTTTTTTTTTTTTTTTTTTACATTTACACAGTTTATTACAGGGCATAATAAAAGCATAACGTATTCACTTGGAAGACCTAAAAACAGGCCCCTCCAGGCCATTAATATCTAGTATTTACTTACGCCAGAATGCGTTCGCACAG
Chr9_10L-33	tpx2.L	51	T	G	fwd	CTGTGCGAACGCATTCTGGCGTAAGTAAATACTAGATATTAATGGCCTGGAGGGGCCTGTTTTTAGGTCTTCCAGGTGAATACGTTATGCTTTTATTATGCCCTGTAATAAACTGTGTAAATGTAAAAAAAAAAAAAAAAAAAAAAAAAAAAAAAAAAAGCTAGCCATGGTCCCAGCCT
Chr9_10L-33	tpx2.L	51	T	G	rvc	AGGCTGGGACCATGGCTAGCTTTTTTTTTTTTTTTTTTTTTTTTTTTTTTTTTTTACATTTACACAGTTTATTACAGGGCATAATAAAAGCATAACGTATTCACCTGGAAGACCTAAAAACAGGCCCCTCCAGGCCATTAATATCTAGTATTTACTTACGCCAGAATGCGTTCGCACAG
Chr9_10L-33	tpx2.L	51	T	C	fwd	CTGTGCGAACGCATTCTGGCGTAAGTAAATACTAGATATTAATGGCCTGGAGGGGCCTGTTTTTAGGTCTTCCACGTGAATACGTTATGCTTTTATTATGCCCTGTAATAAACTGTGTAAATGTAAAAAAAAAAAAAAAAAAAAAAAAAAAAAAAAAAAGCTAGCCATGGTCCCAGCCT
Chr9_10L-33	tpx2.L	51	T	C	rvc	AGGCTGGGACCATGGCTAGCTTTTTTTTTTTTTTTTTTTTTTTTTTTTTTTTTTTACATTTACACAGTTTATTACAGGGCATAATAAAAGCATAACGTATTCACGTGGAAGACCTAAAAACAGGCCCCTCCAGGCCATTAATATCTAGTATTTACTTACGCCAGAATGCGTTCGCACAG
Chr9_10L-33	tpx2.L	52	G	A	fwd	CTGTGCGAACGCATTCTGGCGTAAGTAAATACTAGATATTAATGGCCTGGAGGGGCCTGTTTTTAGGTCTTCCATATGAATACGTTATGCTTTTATTATGCCCTGTAATAAACTGTGTAAATGTAAAAAAAAAAAAAAAAAAAAAAAAAAAAAAAAAAAGCTAGCCATGGTCCCAGCCT
Chr9_10L-33	tpx2.L	52	G	A	rvc	AGGCTGGGACCATGGCTAGCTTTTTTTTTTTTTTTTTTTTTTTTTTTTTTTTTTTACATTTACACAGTTTATTACAGGGCATAATAAAAGCATAACGTATTCATATGGAAGACCTAAAAACAGGCCCCTCCAGGCCATTAATATCTAGTATTTACTTACGCCAGAATGCGTTCGCACAG
Chr9_10L-33	tpx2.L	52	G	T	fwd	CTGTGCGAACGCATTCTGGCGTAAGTAAATACTAGATATTAATGGCCTGGAGGGGCCTGTTTTTAGGTCTTCCATTTGAATACGTTATGCTTTTATTATGCCCTGTAATAAACTGTGTAAATGTAAAAAAAAAAAAAAAAAAAAAAAAAAAAAAAAAAAGCTAGCCATGGTCCCAGCCT
Chr9_10L-33	tpx2.L	52	G	T	rvc	AGGCTGGGACCATGGCTAGCTTTTTTTTTTTTTTTTTTTTTTTTTTTTTTTTTTTACATTTACACAGTTTATTACAGGGCATAATAAAAGCATAACGTATTCAAATGGAAGACCTAAAAACAGGCCCCTCCAGGCCATTAATATCTAGTATTTACTTACGCCAGAATGCGTTCGCACAG
Chr9_10L-33	tpx2.L	52	G	C	fwd	CTGTGCGAACGCATTCTGGCGTAAGTAAATACTAGATATTAATGGCCTGGAGGGGCCTGTTTTTAGGTCTTCCATCTGAATACGTTATGCTTTTATTATGCCCTGTAATAAACTGTGTAAATGTAAAAAAAAAAAAAAAAAAAAAAAAAAAAAAAAAAAGCTAGCCATGGTCCCAGCCT
Chr9_10L-33	tpx2.L	52	G	C	rvc	AGGCTGGGACCATGGCTAGCTTTTTTTTTTTTTTTTTTTTTTTTTTTTTTTTTTTACATTTACACAGTTTATTACAGGGCATAATAAAAGCATAACGTATTCAGATGGAAGACCTAAAAACAGGCCCCTCCAGGCCATTAATATCTAGTATTTACTTACGCCAGAATGCGTTCGCACAG
Chr9_10L-33	tpx2.L	53	T	A	fwd	CTGTGCGAACGCATTCTGGCGTAAGTAAATACTAGATATTAATGGCCTGGAGGGGCCTGTTTTTAGGTCTTCCATGAGAATACGTTATGCTTTTATTATGCCCTGTAATAAACTGTGTAAATGTAAAAAAAAAAAAAAAAAAAAAAAAAAAAAAAAAAAGCTAGCCATGGTCCCAGCCT
Chr9_10L-33	tpx2.L	53	T	A	rvc	AGGCTGGGACCATGGCTAGCTTTTTTTTTTTTTTTTTTTTTTTTTTTTTTTTTTTACATTTACACAGTTTATTACAGGGCATAATAAAAGCATAACGTATTCTCATGGAAGACCTAAAAACAGGCCCCTCCAGGCCATTAATATCTAGTATTTACTTACGCCAGAATGCGTTCGCACAG
Chr9_10L-33	tpx2.L	53	T	G	fwd	CTGTGCGAACGCATTCTGGCGTAAGTAAATACTAGATATTAATGGCCTGGAGGGGCCTGTTTTTAGGTCTTCCATGGGAATACGTTATGCTTTTATTATGCCCTGTAATAAACTGTGTAAATGTAAAAAAAAAAAAAAAAAAAAAAAAAAAAAAAAAAAGCTAGCCATGGTCCCAGCCT
Chr9_10L-33	tpx2.L	53	T	G	rvc	AGGCTGGGACCATGGCTAGCTTTTTTTTTTTTTTTTTTTTTTTTTTTTTTTTTTTACATTTACACAGTTTATTACAGGGCATAATAAAAGCATAACGTATTCCCATGGAAGACCTAAAAACAGGCCCCTCCAGGCCATTAATATCTAGTATTTACTTACGCCAGAATGCGTTCGCACAG
Chr9_10L-33	tpx2.L	53	T	C	fwd	CTGTGCGAACGCATTCTGGCGTAAGTAAATACTAGATATTAATGGCCTGGAGGGGCCTGTTTTTAGGTCTTCCATGCGAATACGTTATGCTTTTATTATGCCCTGTAATAAACTGTGTAAATGTAAAAAAAAAAAAAAAAAAAAAAAAAAAAAAAAAAAGCTAGCCATGGTCCCAGCCT
Chr9_10L-33	tpx2.L	53	T	C	rvc	AGGCTGGGACCATGGCTAGCTTTTTTTTTTTTTTTTTTTTTTTTTTTTTTTTTTTACATTTACACAGTTTATTACAGGGCATAATAAAAGCATAACGTATTCGCATGGAAGACCTAAAAACAGGCCCCTCCAGGCCATTAATATCTAGTATTTACTTACGCCAGAATGCGTTCGCACAG
Chr9_10L-33	tpx2.L	54	G	A	fwd	CTGTGCGAACGCATTCTGGCGTAAGTAAATACTAGATATTAATGGCCTGGAGGGGCCTGTTTTTAGGTCTTCCATGTAAATACGTTATGCTTTTATTATGCCCTGTAATAAACTGTGTAAATGTAAAAAAAAAAAAAAAAAAAAAAAAAAAAAAAAAAAGCTAGCCATGGTCCCAGCCT
Chr9_10L-33	tpx2.L	54	G	A	rvc	AGGCTGGGACCATGGCTAGCTTTTTTTTTTTTTTTTTTTTTTTTTTTTTTTTTTTACATTTACACAGTTTATTACAGGGCATAATAAAAGCATAACGTATTTACATGGAAGACCTAAAAACAGGCCCCTCCAGGCCATTAATATCTAGTATTTACTTACGCCAGAATGCGTTCGCACAG
Chr9_10L-33	tpx2.L	54	G	T	fwd	CTGTGCGAACGCATTCTGGCGTAAGTAAATACTAGATATTAATGGCCTGGAGGGGCCTGTTTTTAGGTCTTCCATGTTAATACGTTATGCTTTTATTATGCCCTGTAATAAACTGTGTAAATGTAAAAAAAAAAAAAAAAAAAAAAAAAAAAAAAAAAAGCTAGCCATGGTCCCAGCCT
Chr9_10L-33	tpx2.L	54	G	T	rvc	AGGCTGGGACCATGGCTAGCTTTTTTTTTTTTTTTTTTTTTTTTTTTTTTTTTTTACATTTACACAGTTTATTACAGGGCATAATAAAAGCATAACGTATTAACATGGAAGACCTAAAAACAGGCCCCTCCAGGCCATTAATATCTAGTATTTACTTACGCCAGAATGCGTTCGCACAG
Chr9_10L-33	tpx2.L	54	G	C	fwd	CTGTGCGAACGCATTCTGGCGTAAGTAAATACTAGATATTAATGGCCTGGAGGGGCCTGTTTTTAGGTCTTCCATGTCAATACGTTATGCTTTTATTATGCCCTGTAATAAACTGTGTAAATGTAAAAAAAAAAAAAAAAAAAAAAAAAAAAAAAAAAAGCTAGCCATGGTCCCAGCCT
Chr9_10L-33	tpx2.L	54	G	C	rvc	AGGCTGGGACCATGGCTAGCTTTTTTTTTTTTTTTTTTTTTTTTTTTTTTTTTTTACATTTACACAGTTTATTACAGGGCATAATAAAAGCATAACGTATTGACATGGAAGACCTAAAAACAGGCCCCTCCAGGCCATTAATATCTAGTATTTACTTACGCCAGAATGCGTTCGCACAG
Chr9_10L-33	tpx2.L	55	A	T	fwd	CTGTGCGAACGCATTCTGGCGTAAGTAAATACTAGATATTAATGGCCTGGAGGGGCCTGTTTTTAGGTCTTCCATGTGTATACGTTATGCTTTTATTATGCCCTGTAATAAACTGTGTAAATGTAAAAAAAAAAAAAAAAAAAAAAAAAAAAAAAAAAAGCTAGCCATGGTCCCAGCCT
Chr9_10L-33	tpx2.L	55	A	T	rvc	AGGCTGGGACCATGGCTAGCTTTTTTTTTTTTTTTTTTTTTTTTTTTTTTTTTTTACATTTACACAGTTTATTACAGGGCATAATAAAAGCATAACGTATACACATGGAAGACCTAAAAACAGGCCCCTCCAGGCCATTAATATCTAGTATTTACTTACGCCAGAATGCGTTCGCACAG
Chr9_10L-33	tpx2.L	55	A	G	fwd	CTGTGCGAACGCATTCTGGCGTAAGTAAATACTAGATATTAATGGCCTGGAGGGGCCTGTTTTTAGGTCTTCCATGTGGATACGTTATGCTTTTATTATGCCCTGTAATAAACTGTGTAAATGTAAAAAAAAAAAAAAAAAAAAAAAAAAAAAAAAAAAGCTAGCCATGGTCCCAGCCT
Chr9_10L-33	tpx2.L	55	A	G	rvc	AGGCTGGGACCATGGCTAGCTTTTTTTTTTTTTTTTTTTTTTTTTTTTTTTTTTTACATTTACACAGTTTATTACAGGGCATAATAAAAGCATAACGTATCCACATGGAAGACCTAAAAACAGGCCCCTCCAGGCCATTAATATCTAGTATTTACTTACGCCAGAATGCGTTCGCACAG
Chr9_10L-33	tpx2.L	55	A	C	fwd	CTGTGCGAACGCATTCTGGCGTAAGTAAATACTAGATATTAATGGCCTGGAGGGGCCTGTTTTTAGGTCTTCCATGTGCATACGTTATGCTTTTATTATGCCCTGTAATAAACTGTGTAAATGTAAAAAAAAAAAAAAAAAAAAAAAAAAAAAAAAAAAGCTAGCCATGGTCCCAGCCT
Chr9_10L-33	tpx2.L	55	A	C	rvc	AGGCTGGGACCATGGCTAGCTTTTTTTTTTTTTTTTTTTTTTTTTTTTTTTTTTTACATTTACACAGTTTATTACAGGGCATAATAAAAGCATAACGTATGCACATGGAAGACCTAAAAACAGGCCCCTCCAGGCCATTAATATCTAGTATTTACTTACGCCAGAATGCGTTCGCACAG
Chr9_10L-33	tpx2.L	56	A	T	fwd	CTGTGCGAACGCATTCTGGCGTAAGTAAATACTAGATATTAATGGCCTGGAGGGGCCTGTTTTTAGGTCTTCCATGTGATTACGTTATGCTTTTATTATGCCCTGTAATAAACTGTGTAAATGTAAAAAAAAAAAAAAAAAAAAAAAAAAAAAAAAAAAGCTAGCCATGGTCCCAGCCT
Chr9_10L-33	tpx2.L	56	A	T	rvc	AGGCTGGGACCATGGCTAGCTTTTTTTTTTTTTTTTTTTTTTTTTTTTTTTTTTTACATTTACACAGTTTATTACAGGGCATAATAAAAGCATAACGTAATCACATGGAAGACCTAAAAACAGGCCCCTCCAGGCCATTAATATCTAGTATTTACTTACGCCAGAATGCGTTCGCACAG
Chr9_10L-33	tpx2.L	56	A	G	fwd	CTGTGCGAACGCATTCTGGCGTAAGTAAATACTAGATATTAATGGCCTGGAGGGGCCTGTTTTTAGGTCTTCCATGTGAGTACGTTATGCTTTTATTATGCCCTGTAATAAACTGTGTAAATGTAAAAAAAAAAAAAAAAAAAAAAAAAAAAAAAAAAAGCTAGCCATGGTCCCAGCCT
Chr9_10L-33	tpx2.L	56	A	G	rvc	AGGCTGGGACCATGGCTAGCTTTTTTTTTTTTTTTTTTTTTTTTTTTTTTTTTTTACATTTACACAGTTTATTACAGGGCATAATAAAAGCATAACGTACTCACATGGAAGACCTAAAAACAGGCCCCTCCAGGCCATTAATATCTAGTATTTACTTACGCCAGAATGCGTTCGCACAG
Chr9_10L-33	tpx2.L	56	A	C	fwd	CTGTGCGAACGCATTCTGGCGTAAGTAAATACTAGATATTAATGGCCTGGAGGGGCCTGTTTTTAGGTCTTCCATGTGACTACGTTATGCTTTTATTATGCCCTGTAATAAACTGTGTAAATGTAAAAAAAAAAAAAAAAAAAAAAAAAAAAAAAAAAAGCTAGCCATGGTCCCAGCCT
Chr9_10L-33	tpx2.L	56	A	C	rvc	AGGCTGGGACCATGGCTAGCTTTTTTTTTTTTTTTTTTTTTTTTTTTTTTTTTTTACATTTACACAGTTTATTACAGGGCATAATAAAAGCATAACGTAGTCACATGGAAGACCTAAAAACAGGCCCCTCCAGGCCATTAATATCTAGTATTTACTTACGCCAGAATGCGTTCGCACAG
Chr9_10L-33	tpx2.L	57	T	A	fwd	CTGTGCGAACGCATTCTGGCGTAAGTAAATACTAGATATTAATGGCCTGGAGGGGCCTGTTTTTAGGTCTTCCATGTGAAAACGTTATGCTTTTATTATGCCCTGTAATAAACTGTGTAAATGTAAAAAAAAAAAAAAAAAAAAAAAAAAAAAAAAAAAGCTAGCCATGGTCCCAGCCT
Chr9_10L-33	tpx2.L	57	T	A	rvc	AGGCTGGGACCATGGCTAGCTTTTTTTTTTTTTTTTTTTTTTTTTTTTTTTTTTTACATTTACACAGTTTATTACAGGGCATAATAAAAGCATAACGTTTTCACATGGAAGACCTAAAAACAGGCCCCTCCAGGCCATTAATATCTAGTATTTACTTACGCCAGAATGCGTTCGCACAG
Chr9_10L-33	tpx2.L	57	T	G	fwd	CTGTGCGAACGCATTCTGGCGTAAGTAAATACTAGATATTAATGGCCTGGAGGGGCCTGTTTTTAGGTCTTCCATGTGAAGACGTTATGCTTTTATTATGCCCTGTAATAAACTGTGTAAATGTAAAAAAAAAAAAAAAAAAAAAAAAAAAAAAAAAAAGCTAGCCATGGTCCCAGCCT
Chr9_10L-33	tpx2.L	57	T	G	rvc	AGGCTGGGACCATGGCTAGCTTTTTTTTTTTTTTTTTTTTTTTTTTTTTTTTTTTACATTTACACAGTTTATTACAGGGCATAATAAAAGCATAACGTCTTCACATGGAAGACCTAAAAACAGGCCCCTCCAGGCCATTAATATCTAGTATTTACTTACGCCAGAATGCGTTCGCACAG
Chr9_10L-33	tpx2.L	57	T	C	fwd	CTGTGCGAACGCATTCTGGCGTAAGTAAATACTAGATATTAATGGCCTGGAGGGGCCTGTTTTTAGGTCTTCCATGTGAACACGTTATGCTTTTATTATGCCCTGTAATAAACTGTGTAAATGTAAAAAAAAAAAAAAAAAAAAAAAAAAAAAAAAAAAGCTAGCCATGGTCCCAGCCT
Chr9_10L-33	tpx2.L	57	T	C	rvc	AGGCTGGGACCATGGCTAGCTTTTTTTTTTTTTTTTTTTTTTTTTTTTTTTTTTTACATTTACACAGTTTATTACAGGGCATAATAAAAGCATAACGTGTTCACATGGAAGACCTAAAAACAGGCCCCTCCAGGCCATTAATATCTAGTATTTACTTACGCCAGAATGCGTTCGCACAG
Chr9_10L-33	tpx2.L	58	A	T	fwd	CTGTGCGAACGCATTCTGGCGTAAGTAAATACTAGATATTAATGGCCTGGAGGGGCCTGTTTTTAGGTCTTCCATGTGAATTCGTTATGCTTTTATTATGCCCTGTAATAAACTGTGTAAATGTAAAAAAAAAAAAAAAAAAAAAAAAAAAAAAAAAAAGCTAGCCATGGTCCCAGCCT
Chr9_10L-33	tpx2.L	58	A	T	rvc	AGGCTGGGACCATGGCTAGCTTTTTTTTTTTTTTTTTTTTTTTTTTTTTTTTTTTACATTTACACAGTTTATTACAGGGCATAATAAAAGCATAACGAATTCACATGGAAGACCTAAAAACAGGCCCCTCCAGGCCATTAATATCTAGTATTTACTTACGCCAGAATGCGTTCGCACAG
Chr9_10L-33	tpx2.L	58	A	G	fwd	CTGTGCGAACGCATTCTGGCGTAAGTAAATACTAGATATTAATGGCCTGGAGGGGCCTGTTTTTAGGTCTTCCATGTGAATGCGTTATGCTTTTATTATGCCCTGTAATAAACTGTGTAAATGTAAAAAAAAAAAAAAAAAAAAAAAAAAAAAAAAAAAGCTAGCCATGGTCCCAGCCT
Chr9_10L-33	tpx2.L	58	A	G	rvc	AGGCTGGGACCATGGCTAGCTTTTTTTTTTTTTTTTTTTTTTTTTTTTTTTTTTTACATTTACACAGTTTATTACAGGGCATAATAAAAGCATAACGCATTCACATGGAAGACCTAAAAACAGGCCCCTCCAGGCCATTAATATCTAGTATTTACTTACGCCAGAATGCGTTCGCACAG
Chr9_10L-33	tpx2.L	58	A	C	fwd	CTGTGCGAACGCATTCTGGCGTAAGTAAATACTAGATATTAATGGCCTGGAGGGGCCTGTTTTTAGGTCTTCCATGTGAATCCGTTATGCTTTTATTATGCCCTGTAATAAACTGTGTAAATGTAAAAAAAAAAAAAAAAAAAAAAAAAAAAAAAAAAAGCTAGCCATGGTCCCAGCCT
Chr9_10L-33	tpx2.L	58	A	C	rvc	AGGCTGGGACCATGGCTAGCTTTTTTTTTTTTTTTTTTTTTTTTTTTTTTTTTTTACATTTACACAGTTTATTACAGGGCATAATAAAAGCATAACGGATTCACATGGAAGACCTAAAAACAGGCCCCTCCAGGCCATTAATATCTAGTATTTACTTACGCCAGAATGCGTTCGCACAG
Chr9_10L-33	tpx2.L	59	C	A	fwd	CTGTGCGAACGCATTCTGGCGTAAGTAAATACTAGATATTAATGGCCTGGAGGGGCCTGTTTTTAGGTCTTCCATGTGAATAAGTTATGCTTTTATTATGCCCTGTAATAAACTGTGTAAATGTAAAAAAAAAAAAAAAAAAAAAAAAAAAAAAAAAAAGCTAGCCATGGTCCCAGCCT
Chr9_10L-33	tpx2.L	59	C	A	rvc	AGGCTGGGACCATGGCTAGCTTTTTTTTTTTTTTTTTTTTTTTTTTTTTTTTTTTACATTTACACAGTTTATTACAGGGCATAATAAAAGCATAACTTATTCACATGGAAGACCTAAAAACAGGCCCCTCCAGGCCATTAATATCTAGTATTTACTTACGCCAGAATGCGTTCGCACAG
Chr9_10L-33	tpx2.L	59	C	T	fwd	CTGTGCGAACGCATTCTGGCGTAAGTAAATACTAGATATTAATGGCCTGGAGGGGCCTGTTTTTAGGTCTTCCATGTGAATATGTTATGCTTTTATTATGCCCTGTAATAAACTGTGTAAATGTAAAAAAAAAAAAAAAAAAAAAAAAAAAAAAAAAAAGCTAGCCATGGTCCCAGCCT
Chr9_10L-33	tpx2.L	59	C	T	rvc	AGGCTGGGACCATGGCTAGCTTTTTTTTTTTTTTTTTTTTTTTTTTTTTTTTTTTACATTTACACAGTTTATTACAGGGCATAATAAAAGCATAACATATTCACATGGAAGACCTAAAAACAGGCCCCTCCAGGCCATTAATATCTAGTATTTACTTACGCCAGAATGCGTTCGCACAG
Chr9_10L-33	tpx2.L	59	C	G	fwd	CTGTGCGAACGCATTCTGGCGTAAGTAAATACTAGATATTAATGGCCTGGAGGGGCCTGTTTTTAGGTCTTCCATGTGAATAGGTTATGCTTTTATTATGCCCTGTAATAAACTGTGTAAATGTAAAAAAAAAAAAAAAAAAAAAAAAAAAAAAAAAAAGCTAGCCATGGTCCCAGCCT
Chr9_10L-33	tpx2.L	59	C	G	rvc	AGGCTGGGACCATGGCTAGCTTTTTTTTTTTTTTTTTTTTTTTTTTTTTTTTTTTACATTTACACAGTTTATTACAGGGCATAATAAAAGCATAACCTATTCACATGGAAGACCTAAAAACAGGCCCCTCCAGGCCATTAATATCTAGTATTTACTTACGCCAGAATGCGTTCGCACAG
Chr9_10L-33	tpx2.L	60	G	A	fwd	CTGTGCGAACGCATTCTGGCGTAAGTAAATACTAGATATTAATGGCCTGGAGGGGCCTGTTTTTAGGTCTTCCATGTGAATACATTATGCTTTTATTATGCCCTGTAATAAACTGTGTAAATGTAAAAAAAAAAAAAAAAAAAAAAAAAAAAAAAAAAAGCTAGCCATGGTCCCAGCCT
Chr9_10L-33	tpx2.L	60	G	A	rvc	AGGCTGGGACCATGGCTAGCTTTTTTTTTTTTTTTTTTTTTTTTTTTTTTTTTTTACATTTACACAGTTTATTACAGGGCATAATAAAAGCATAATGTATTCACATGGAAGACCTAAAAACAGGCCCCTCCAGGCCATTAATATCTAGTATTTACTTACGCCAGAATGCGTTCGCACAG
Chr9_10L-33	tpx2.L	60	G	T	fwd	CTGTGCGAACGCATTCTGGCGTAAGTAAATACTAGATATTAATGGCCTGGAGGGGCCTGTTTTTAGGTCTTCCATGTGAATACTTTATGCTTTTATTATGCCCTGTAATAAACTGTGTAAATGTAAAAAAAAAAAAAAAAAAAAAAAAAAAAAAAAAAAGCTAGCCATGGTCCCAGCCT
Chr9_10L-33	tpx2.L	60	G	T	rvc	AGGCTGGGACCATGGCTAGCTTTTTTTTTTTTTTTTTTTTTTTTTTTTTTTTTTTACATTTACACAGTTTATTACAGGGCATAATAAAAGCATAAAGTATTCACATGGAAGACCTAAAAACAGGCCCCTCCAGGCCATTAATATCTAGTATTTACTTACGCCAGAATGCGTTCGCACAG
Chr9_10L-33	tpx2.L	60	G	C	fwd	CTGTGCGAACGCATTCTGGCGTAAGTAAATACTAGATATTAATGGCCTGGAGGGGCCTGTTTTTAGGTCTTCCATGTGAATACCTTATGCTTTTATTATGCCCTGTAATAAACTGTGTAAATGTAAAAAAAAAAAAAAAAAAAAAAAAAAAAAAAAAAAGCTAGCCATGGTCCCAGCCT
Chr9_10L-33	tpx2.L	60	G	C	rvc	AGGCTGGGACCATGGCTAGCTTTTTTTTTTTTTTTTTTTTTTTTTTTTTTTTTTTACATTTACACAGTTTATTACAGGGCATAATAAAAGCATAAGGTATTCACATGGAAGACCTAAAAACAGGCCCCTCCAGGCCATTAATATCTAGTATTTACTTACGCCAGAATGCGTTCGCACAG
Chr9_10L-33	tpx2.L	61	T	A	fwd	CTGTGCGAACGCATTCTGGCGTAAGTAAATACTAGATATTAATGGCCTGGAGGGGCCTGTTTTTAGGTCTTCCATGTGAATACGATATGCTTTTATTATGCCCTGTAATAAACTGTGTAAATGTAAAAAAAAAAAAAAAAAAAAAAAAAAAAAAAAAAAGCTAGCCATGGTCCCAGCCT
Chr9_10L-33	tpx2.L	61	T	A	rvc	AGGCTGGGACCATGGCTAGCTTTTTTTTTTTTTTTTTTTTTTTTTTTTTTTTTTTACATTTACACAGTTTATTACAGGGCATAATAAAAGCATATCGTATTCACATGGAAGACCTAAAAACAGGCCCCTCCAGGCCATTAATATCTAGTATTTACTTACGCCAGAATGCGTTCGCACAG
Chr9_10L-33	tpx2.L	61	T	G	fwd	CTGTGCGAACGCATTCTGGCGTAAGTAAATACTAGATATTAATGGCCTGGAGGGGCCTGTTTTTAGGTCTTCCATGTGAATACGGTATGCTTTTATTATGCCCTGTAATAAACTGTGTAAATGTAAAAAAAAAAAAAAAAAAAAAAAAAAAAAAAAAAAGCTAGCCATGGTCCCAGCCT
Chr9_10L-33	tpx2.L	61	T	G	rvc	AGGCTGGGACCATGGCTAGCTTTTTTTTTTTTTTTTTTTTTTTTTTTTTTTTTTTACATTTACACAGTTTATTACAGGGCATAATAAAAGCATACCGTATTCACATGGAAGACCTAAAAACAGGCCCCTCCAGGCCATTAATATCTAGTATTTACTTACGCCAGAATGCGTTCGCACAG
Chr9_10L-33	tpx2.L	61	T	C	fwd	CTGTGCGAACGCATTCTGGCGTAAGTAAATACTAGATATTAATGGCCTGGAGGGGCCTGTTTTTAGGTCTTCCATGTGAATACGCTATGCTTTTATTATGCCCTGTAATAAACTGTGTAAATGTAAAAAAAAAAAAAAAAAAAAAAAAAAAAAAAAAAAGCTAGCCATGGTCCCAGCCT
Chr9_10L-33	tpx2.L	61	T	C	rvc	AGGCTGGGACCATGGCTAGCTTTTTTTTTTTTTTTTTTTTTTTTTTTTTTTTTTTACATTTACACAGTTTATTACAGGGCATAATAAAAGCATAGCGTATTCACATGGAAGACCTAAAAACAGGCCCCTCCAGGCCATTAATATCTAGTATTTACTTACGCCAGAATGCGTTCGCACAG
Chr9_10L-33	tpx2.L	62	T	A	fwd	CTGTGCGAACGCATTCTGGCGTAAGTAAATACTAGATATTAATGGCCTGGAGGGGCCTGTTTTTAGGTCTTCCATGTGAATACGTAATGCTTTTATTATGCCCTGTAATAAACTGTGTAAATGTAAAAAAAAAAAAAAAAAAAAAAAAAAAAAAAAAAAGCTAGCCATGGTCCCAGCCT
Chr9_10L-33	tpx2.L	62	T	A	rvc	AGGCTGGGACCATGGCTAGCTTTTTTTTTTTTTTTTTTTTTTTTTTTTTTTTTTTACATTTACACAGTTTATTACAGGGCATAATAAAAGCATTACGTATTCACATGGAAGACCTAAAAACAGGCCCCTCCAGGCCATTAATATCTAGTATTTACTTACGCCAGAATGCGTTCGCACAG
Chr9_10L-33	tpx2.L	62	T	G	fwd	CTGTGCGAACGCATTCTGGCGTAAGTAAATACTAGATATTAATGGCCTGGAGGGGCCTGTTTTTAGGTCTTCCATGTGAATACGTGATGCTTTTATTATGCCCTGTAATAAACTGTGTAAATGTAAAAAAAAAAAAAAAAAAAAAAAAAAAAAAAAAAAGCTAGCCATGGTCCCAGCCT
Chr9_10L-33	tpx2.L	62	T	G	rvc	AGGCTGGGACCATGGCTAGCTTTTTTTTTTTTTTTTTTTTTTTTTTTTTTTTTTTACATTTACACAGTTTATTACAGGGCATAATAAAAGCATCACGTATTCACATGGAAGACCTAAAAACAGGCCCCTCCAGGCCATTAATATCTAGTATTTACTTACGCCAGAATGCGTTCGCACAG
Chr9_10L-33	tpx2.L	62	T	C	fwd	CTGTGCGAACGCATTCTGGCGTAAGTAAATACTAGATATTAATGGCCTGGAGGGGCCTGTTTTTAGGTCTTCCATGTGAATACGTCATGCTTTTATTATGCCCTGTAATAAACTGTGTAAATGTAAAAAAAAAAAAAAAAAAAAAAAAAAAAAAAAAAAGCTAGCCATGGTCCCAGCCT
Chr9_10L-33	tpx2.L	62	T	C	rvc	AGGCTGGGACCATGGCTAGCTTTTTTTTTTTTTTTTTTTTTTTTTTTTTTTTTTTACATTTACACAGTTTATTACAGGGCATAATAAAAGCATGACGTATTCACATGGAAGACCTAAAAACAGGCCCCTCCAGGCCATTAATATCTAGTATTTACTTACGCCAGAATGCGTTCGCACAG
Chr9_10L-33	tpx2.L	63	A	T	fwd	CTGTGCGAACGCATTCTGGCGTAAGTAAATACTAGATATTAATGGCCTGGAGGGGCCTGTTTTTAGGTCTTCCATGTGAATACGTTTTGCTTTTATTATGCCCTGTAATAAACTGTGTAAATGTAAAAAAAAAAAAAAAAAAAAAAAAAAAAAAAAAAAGCTAGCCATGGTCCCAGCCT
Chr9_10L-33	tpx2.L	63	A	T	rvc	AGGCTGGGACCATGGCTAGCTTTTTTTTTTTTTTTTTTTTTTTTTTTTTTTTTTTACATTTACACAGTTTATTACAGGGCATAATAAAAGCAAAACGTATTCACATGGAAGACCTAAAAACAGGCCCCTCCAGGCCATTAATATCTAGTATTTACTTACGCCAGAATGCGTTCGCACAG
Chr9_10L-33	tpx2.L	63	A	G	fwd	CTGTGCGAACGCATTCTGGCGTAAGTAAATACTAGATATTAATGGCCTGGAGGGGCCTGTTTTTAGGTCTTCCATGTGAATACGTTGTGCTTTTATTATGCCCTGTAATAAACTGTGTAAATGTAAAAAAAAAAAAAAAAAAAAAAAAAAAAAAAAAAAGCTAGCCATGGTCCCAGCCT
Chr9_10L-33	tpx2.L	63	A	G	rvc	AGGCTGGGACCATGGCTAGCTTTTTTTTTTTTTTTTTTTTTTTTTTTTTTTTTTTACATTTACACAGTTTATTACAGGGCATAATAAAAGCACAACGTATTCACATGGAAGACCTAAAAACAGGCCCCTCCAGGCCATTAATATCTAGTATTTACTTACGCCAGAATGCGTTCGCACAG
Chr9_10L-33	tpx2.L	63	A	C	fwd	CTGTGCGAACGCATTCTGGCGTAAGTAAATACTAGATATTAATGGCCTGGAGGGGCCTGTTTTTAGGTCTTCCATGTGAATACGTTCTGCTTTTATTATGCCCTGTAATAAACTGTGTAAATGTAAAAAAAAAAAAAAAAAAAAAAAAAAAAAAAAAAAGCTAGCCATGGTCCCAGCCT
Chr9_10L-33	tpx2.L	63	A	C	rvc	AGGCTGGGACCATGGCTAGCTTTTTTTTTTTTTTTTTTTTTTTTTTTTTTTTTTTACATTTACACAGTTTATTACAGGGCATAATAAAAGCAGAACGTATTCACATGGAAGACCTAAAAACAGGCCCCTCCAGGCCATTAATATCTAGTATTTACTTACGCCAGAATGCGTTCGCACAG
Chr9_10L-33	tpx2.L	64	T	A	fwd	CTGTGCGAACGCATTCTGGCGTAAGTAAATACTAGATATTAATGGCCTGGAGGGGCCTGTTTTTAGGTCTTCCATGTGAATACGTTAAGCTTTTATTATGCCCTGTAATAAACTGTGTAAATGTAAAAAAAAAAAAAAAAAAAAAAAAAAAAAAAAAAAGCTAGCCATGGTCCCAGCCT
Chr9_10L-33	tpx2.L	64	T	A	rvc	AGGCTGGGACCATGGCTAGCTTTTTTTTTTTTTTTTTTTTTTTTTTTTTTTTTTTACATTTACACAGTTTATTACAGGGCATAATAAAAGCTTAACGTATTCACATGGAAGACCTAAAAACAGGCCCCTCCAGGCCATTAATATCTAGTATTTACTTACGCCAGAATGCGTTCGCACAG
Chr9_10L-33	tpx2.L	64	T	G	fwd	CTGTGCGAACGCATTCTGGCGTAAGTAAATACTAGATATTAATGGCCTGGAGGGGCCTGTTTTTAGGTCTTCCATGTGAATACGTTAGGCTTTTATTATGCCCTGTAATAAACTGTGTAAATGTAAAAAAAAAAAAAAAAAAAAAAAAAAAAAAAAAAAGCTAGCCATGGTCCCAGCCT
Chr9_10L-33	tpx2.L	64	T	G	rvc	AGGCTGGGACCATGGCTAGCTTTTTTTTTTTTTTTTTTTTTTTTTTTTTTTTTTTACATTTACACAGTTTATTACAGGGCATAATAAAAGCCTAACGTATTCACATGGAAGACCTAAAAACAGGCCCCTCCAGGCCATTAATATCTAGTATTTACTTACGCCAGAATGCGTTCGCACAG
Chr9_10L-33	tpx2.L	64	T	C	fwd	CTGTGCGAACGCATTCTGGCGTAAGTAAATACTAGATATTAATGGCCTGGAGGGGCCTGTTTTTAGGTCTTCCATGTGAATACGTTACGCTTTTATTATGCCCTGTAATAAACTGTGTAAATGTAAAAAAAAAAAAAAAAAAAAAAAAAAAAAAAAAAAGCTAGCCATGGTCCCAGCCT
Chr9_10L-33	tpx2.L	64	T	C	rvc	AGGCTGGGACCATGGCTAGCTTTTTTTTTTTTTTTTTTTTTTTTTTTTTTTTTTTACATTTACACAGTTTATTACAGGGCATAATAAAAGCGTAACGTATTCACATGGAAGACCTAAAAACAGGCCCCTCCAGGCCATTAATATCTAGTATTTACTTACGCCAGAATGCGTTCGCACAG
Chr9_10L-33	tpx2.L	65	G	A	fwd	CTGTGCGAACGCATTCTGGCGTAAGTAAATACTAGATATTAATGGCCTGGAGGGGCCTGTTTTTAGGTCTTCCATGTGAATACGTTATACTTTTATTATGCCCTGTAATAAACTGTGTAAATGTAAAAAAAAAAAAAAAAAAAAAAAAAAAAAAAAAAAGCTAGCCATGGTCCCAGCCT
Chr9_10L-33	tpx2.L	65	G	A	rvc	AGGCTGGGACCATGGCTAGCTTTTTTTTTTTTTTTTTTTTTTTTTTTTTTTTTTTACATTTACACAGTTTATTACAGGGCATAATAAAAGTATAACGTATTCACATGGAAGACCTAAAAACAGGCCCCTCCAGGCCATTAATATCTAGTATTTACTTACGCCAGAATGCGTTCGCACAG
Chr9_10L-33	tpx2.L	65	G	T	fwd	CTGTGCGAACGCATTCTGGCGTAAGTAAATACTAGATATTAATGGCCTGGAGGGGCCTGTTTTTAGGTCTTCCATGTGAATACGTTATTCTTTTATTATGCCCTGTAATAAACTGTGTAAATGTAAAAAAAAAAAAAAAAAAAAAAAAAAAAAAAAAAAGCTAGCCATGGTCCCAGCCT
Chr9_10L-33	tpx2.L	65	G	T	rvc	AGGCTGGGACCATGGCTAGCTTTTTTTTTTTTTTTTTTTTTTTTTTTTTTTTTTTACATTTACACAGTTTATTACAGGGCATAATAAAAGAATAACGTATTCACATGGAAGACCTAAAAACAGGCCCCTCCAGGCCATTAATATCTAGTATTTACTTACGCCAGAATGCGTTCGCACAG
Chr9_10L-33	tpx2.L	65	G	C	fwd	CTGTGCGAACGCATTCTGGCGTAAGTAAATACTAGATATTAATGGCCTGGAGGGGCCTGTTTTTAGGTCTTCCATGTGAATACGTTATCCTTTTATTATGCCCTGTAATAAACTGTGTAAATGTAAAAAAAAAAAAAAAAAAAAAAAAAAAAAAAAAAAGCTAGCCATGGTCCCAGCCT
Chr9_10L-33	tpx2.L	65	G	C	rvc	AGGCTGGGACCATGGCTAGCTTTTTTTTTTTTTTTTTTTTTTTTTTTTTTTTTTTACATTTACACAGTTTATTACAGGGCATAATAAAAGGATAACGTATTCACATGGAAGACCTAAAAACAGGCCCCTCCAGGCCATTAATATCTAGTATTTACTTACGCCAGAATGCGTTCGCACAG
Chr9_10L-33	tpx2.L	66	C	A	fwd	CTGTGCGAACGCATTCTGGCGTAAGTAAATACTAGATATTAATGGCCTGGAGGGGCCTGTTTTTAGGTCTTCCATGTGAATACGTTATGATTTTATTATGCCCTGTAATAAACTGTGTAAATGTAAAAAAAAAAAAAAAAAAAAAAAAAAAAAAAAAAAGCTAGCCATGGTCCCAGCCT
Chr9_10L-33	tpx2.L	66	C	A	rvc	AGGCTGGGACCATGGCTAGCTTTTTTTTTTTTTTTTTTTTTTTTTTTTTTTTTTTACATTTACACAGTTTATTACAGGGCATAATAAAATCATAACGTATTCACATGGAAGACCTAAAAACAGGCCCCTCCAGGCCATTAATATCTAGTATTTACTTACGCCAGAATGCGTTCGCACAG
Chr9_10L-33	tpx2.L	66	C	T	fwd	CTGTGCGAACGCATTCTGGCGTAAGTAAATACTAGATATTAATGGCCTGGAGGGGCCTGTTTTTAGGTCTTCCATGTGAATACGTTATGTTTTTATTATGCCCTGTAATAAACTGTGTAAATGTAAAAAAAAAAAAAAAAAAAAAAAAAAAAAAAAAAAGCTAGCCATGGTCCCAGCCT
Chr9_10L-33	tpx2.L	66	C	T	rvc	AGGCTGGGACCATGGCTAGCTTTTTTTTTTTTTTTTTTTTTTTTTTTTTTTTTTTACATTTACACAGTTTATTACAGGGCATAATAAAAACATAACGTATTCACATGGAAGACCTAAAAACAGGCCCCTCCAGGCCATTAATATCTAGTATTTACTTACGCCAGAATGCGTTCGCACAG
Chr9_10L-33	tpx2.L	66	C	G	fwd	CTGTGCGAACGCATTCTGGCGTAAGTAAATACTAGATATTAATGGCCTGGAGGGGCCTGTTTTTAGGTCTTCCATGTGAATACGTTATGGTTTTATTATGCCCTGTAATAAACTGTGTAAATGTAAAAAAAAAAAAAAAAAAAAAAAAAAAAAAAAAAAGCTAGCCATGGTCCCAGCCT
Chr9_10L-33	tpx2.L	66	C	G	rvc	AGGCTGGGACCATGGCTAGCTTTTTTTTTTTTTTTTTTTTTTTTTTTTTTTTTTTACATTTACACAGTTTATTACAGGGCATAATAAAACCATAACGTATTCACATGGAAGACCTAAAAACAGGCCCCTCCAGGCCATTAATATCTAGTATTTACTTACGCCAGAATGCGTTCGCACAG
Chr9_10L-33	tpx2.L	67	T	A	fwd	CTGTGCGAACGCATTCTGGCGTAAGTAAATACTAGATATTAATGGCCTGGAGGGGCCTGTTTTTAGGTCTTCCATGTGAATACGTTATGCATTTATTATGCCCTGTAATAAACTGTGTAAATGTAAAAAAAAAAAAAAAAAAAAAAAAAAAAAAAAAAAGCTAGCCATGGTCCCAGCCT
Chr9_10L-33	tpx2.L	67	T	A	rvc	AGGCTGGGACCATGGCTAGCTTTTTTTTTTTTTTTTTTTTTTTTTTTTTTTTTTTACATTTACACAGTTTATTACAGGGCATAATAAATGCATAACGTATTCACATGGAAGACCTAAAAACAGGCCCCTCCAGGCCATTAATATCTAGTATTTACTTACGCCAGAATGCGTTCGCACAG
Chr9_10L-33	tpx2.L	67	T	G	fwd	CTGTGCGAACGCATTCTGGCGTAAGTAAATACTAGATATTAATGGCCTGGAGGGGCCTGTTTTTAGGTCTTCCATGTGAATACGTTATGCGTTTATTATGCCCTGTAATAAACTGTGTAAATGTAAAAAAAAAAAAAAAAAAAAAAAAAAAAAAAAAAAGCTAGCCATGGTCCCAGCCT
Chr9_10L-33	tpx2.L	67	T	G	rvc	AGGCTGGGACCATGGCTAGCTTTTTTTTTTTTTTTTTTTTTTTTTTTTTTTTTTTACATTTACACAGTTTATTACAGGGCATAATAAACGCATAACGTATTCACATGGAAGACCTAAAAACAGGCCCCTCCAGGCCATTAATATCTAGTATTTACTTACGCCAGAATGCGTTCGCACAG
Chr9_10L-33	tpx2.L	67	T	C	fwd	CTGTGCGAACGCATTCTGGCGTAAGTAAATACTAGATATTAATGGCCTGGAGGGGCCTGTTTTTAGGTCTTCCATGTGAATACGTTATGCCTTTATTATGCCCTGTAATAAACTGTGTAAATGTAAAAAAAAAAAAAAAAAAAAAAAAAAAAAAAAAAAGCTAGCCATGGTCCCAGCCT
Chr9_10L-33	tpx2.L	67	T	C	rvc	AGGCTGGGACCATGGCTAGCTTTTTTTTTTTTTTTTTTTTTTTTTTTTTTTTTTTACATTTACACAGTTTATTACAGGGCATAATAAAGGCATAACGTATTCACATGGAAGACCTAAAAACAGGCCCCTCCAGGCCATTAATATCTAGTATTTACTTACGCCAGAATGCGTTCGCACAG
Chr9_10L-33	tpx2.L	68	T	A	fwd	CTGTGCGAACGCATTCTGGCGTAAGTAAATACTAGATATTAATGGCCTGGAGGGGCCTGTTTTTAGGTCTTCCATGTGAATACGTTATGCTATTATTATGCCCTGTAATAAACTGTGTAAATGTAAAAAAAAAAAAAAAAAAAAAAAAAAAAAAAAAAAGCTAGCCATGGTCCCAGCCT
Chr9_10L-33	tpx2.L	68	T	A	rvc	AGGCTGGGACCATGGCTAGCTTTTTTTTTTTTTTTTTTTTTTTTTTTTTTTTTTTACATTTACACAGTTTATTACAGGGCATAATAATAGCATAACGTATTCACATGGAAGACCTAAAAACAGGCCCCTCCAGGCCATTAATATCTAGTATTTACTTACGCCAGAATGCGTTCGCACAG
Chr9_10L-33	tpx2.L	68	T	G	fwd	CTGTGCGAACGCATTCTGGCGTAAGTAAATACTAGATATTAATGGCCTGGAGGGGCCTGTTTTTAGGTCTTCCATGTGAATACGTTATGCTGTTATTATGCCCTGTAATAAACTGTGTAAATGTAAAAAAAAAAAAAAAAAAAAAAAAAAAAAAAAAAAGCTAGCCATGGTCCCAGCCT
Chr9_10L-33	tpx2.L	68	T	G	rvc	AGGCTGGGACCATGGCTAGCTTTTTTTTTTTTTTTTTTTTTTTTTTTTTTTTTTTACATTTACACAGTTTATTACAGGGCATAATAACAGCATAACGTATTCACATGGAAGACCTAAAAACAGGCCCCTCCAGGCCATTAATATCTAGTATTTACTTACGCCAGAATGCGTTCGCACAG
Chr9_10L-33	tpx2.L	68	T	C	fwd	CTGTGCGAACGCATTCTGGCGTAAGTAAATACTAGATATTAATGGCCTGGAGGGGCCTGTTTTTAGGTCTTCCATGTGAATACGTTATGCTCTTATTATGCCCTGTAATAAACTGTGTAAATGTAAAAAAAAAAAAAAAAAAAAAAAAAAAAAAAAAAAGCTAGCCATGGTCCCAGCCT
Chr9_10L-33	tpx2.L	68	T	C	rvc	AGGCTGGGACCATGGCTAGCTTTTTTTTTTTTTTTTTTTTTTTTTTTTTTTTTTTACATTTACACAGTTTATTACAGGGCATAATAAGAGCATAACGTATTCACATGGAAGACCTAAAAACAGGCCCCTCCAGGCCATTAATATCTAGTATTTACTTACGCCAGAATGCGTTCGCACAG
Chr9_10L-33	tpx2.L	69	T	A	fwd	CTGTGCGAACGCATTCTGGCGTAAGTAAATACTAGATATTAATGGCCTGGAGGGGCCTGTTTTTAGGTCTTCCATGTGAATACGTTATGCTTATATTATGCCCTGTAATAAACTGTGTAAATGTAAAAAAAAAAAAAAAAAAAAAAAAAAAAAAAAAAAGCTAGCCATGGTCCCAGCCT
Chr9_10L-33	tpx2.L	69	T	A	rvc	AGGCTGGGACCATGGCTAGCTTTTTTTTTTTTTTTTTTTTTTTTTTTTTTTTTTTACATTTACACAGTTTATTACAGGGCATAATATAAGCATAACGTATTCACATGGAAGACCTAAAAACAGGCCCCTCCAGGCCATTAATATCTAGTATTTACTTACGCCAGAATGCGTTCGCACAG
Chr9_10L-33	tpx2.L	69	T	G	fwd	CTGTGCGAACGCATTCTGGCGTAAGTAAATACTAGATATTAATGGCCTGGAGGGGCCTGTTTTTAGGTCTTCCATGTGAATACGTTATGCTTGTATTATGCCCTGTAATAAACTGTGTAAATGTAAAAAAAAAAAAAAAAAAAAAAAAAAAAAAAAAAAGCTAGCCATGGTCCCAGCCT
Chr9_10L-33	tpx2.L	69	T	G	rvc	AGGCTGGGACCATGGCTAGCTTTTTTTTTTTTTTTTTTTTTTTTTTTTTTTTTTTACATTTACACAGTTTATTACAGGGCATAATACAAGCATAACGTATTCACATGGAAGACCTAAAAACAGGCCCCTCCAGGCCATTAATATCTAGTATTTACTTACGCCAGAATGCGTTCGCACAG
Chr9_10L-33	tpx2.L	69	T	C	fwd	CTGTGCGAACGCATTCTGGCGTAAGTAAATACTAGATATTAATGGCCTGGAGGGGCCTGTTTTTAGGTCTTCCATGTGAATACGTTATGCTTCTATTATGCCCTGTAATAAACTGTGTAAATGTAAAAAAAAAAAAAAAAAAAAAAAAAAAAAAAAAAAGCTAGCCATGGTCCCAGCCT
Chr9_10L-33	tpx2.L	69	T	C	rvc	AGGCTGGGACCATGGCTAGCTTTTTTTTTTTTTTTTTTTTTTTTTTTTTTTTTTTACATTTACACAGTTTATTACAGGGCATAATAGAAGCATAACGTATTCACATGGAAGACCTAAAAACAGGCCCCTCCAGGCCATTAATATCTAGTATTTACTTACGCCAGAATGCGTTCGCACAG
Chr9_10L-33	tpx2.L	70	T	A	fwd	CTGTGCGAACGCATTCTGGCGTAAGTAAATACTAGATATTAATGGCCTGGAGGGGCCTGTTTTTAGGTCTTCCATGTGAATACGTTATGCTTTAATTATGCCCTGTAATAAACTGTGTAAATGTAAAAAAAAAAAAAAAAAAAAAAAAAAAAAAAAAAAGCTAGCCATGGTCCCAGCCT
Chr9_10L-33	tpx2.L	70	T	A	rvc	AGGCTGGGACCATGGCTAGCTTTTTTTTTTTTTTTTTTTTTTTTTTTTTTTTTTTACATTTACACAGTTTATTACAGGGCATAATTAAAGCATAACGTATTCACATGGAAGACCTAAAAACAGGCCCCTCCAGGCCATTAATATCTAGTATTTACTTACGCCAGAATGCGTTCGCACAG
Chr9_10L-33	tpx2.L	70	T	G	fwd	CTGTGCGAACGCATTCTGGCGTAAGTAAATACTAGATATTAATGGCCTGGAGGGGCCTGTTTTTAGGTCTTCCATGTGAATACGTTATGCTTTGATTATGCCCTGTAATAAACTGTGTAAATGTAAAAAAAAAAAAAAAAAAAAAAAAAAAAAAAAAAAGCTAGCCATGGTCCCAGCCT
Chr9_10L-33	tpx2.L	70	T	G	rvc	AGGCTGGGACCATGGCTAGCTTTTTTTTTTTTTTTTTTTTTTTTTTTTTTTTTTTACATTTACACAGTTTATTACAGGGCATAATCAAAGCATAACGTATTCACATGGAAGACCTAAAAACAGGCCCCTCCAGGCCATTAATATCTAGTATTTACTTACGCCAGAATGCGTTCGCACAG
Chr9_10L-33	tpx2.L	70	T	C	fwd	CTGTGCGAACGCATTCTGGCGTAAGTAAATACTAGATATTAATGGCCTGGAGGGGCCTGTTTTTAGGTCTTCCATGTGAATACGTTATGCTTTCATTATGCCCTGTAATAAACTGTGTAAATGTAAAAAAAAAAAAAAAAAAAAAAAAAAAAAAAAAAAGCTAGCCATGGTCCCAGCCT
Chr9_10L-33	tpx2.L	70	T	C	rvc	AGGCTGGGACCATGGCTAGCTTTTTTTTTTTTTTTTTTTTTTTTTTTTTTTTTTTACATTTACACAGTTTATTACAGGGCATAATGAAAGCATAACGTATTCACATGGAAGACCTAAAAACAGGCCCCTCCAGGCCATTAATATCTAGTATTTACTTACGCCAGAATGCGTTCGCACAG
Chr9_10L-33	tpx2.L	71	A	T	fwd	CTGTGCGAACGCATTCTGGCGTAAGTAAATACTAGATATTAATGGCCTGGAGGGGCCTGTTTTTAGGTCTTCCATGTGAATACGTTATGCTTTTTTTATGCCCTGTAATAAACTGTGTAAATGTAAAAAAAAAAAAAAAAAAAAAAAAAAAAAAAAAAAGCTAGCCATGGTCCCAGCCT
Chr9_10L-33	tpx2.L	71	A	T	rvc	AGGCTGGGACCATGGCTAGCTTTTTTTTTTTTTTTTTTTTTTTTTTTTTTTTTTTACATTTACACAGTTTATTACAGGGCATAAAAAAAGCATAACGTATTCACATGGAAGACCTAAAAACAGGCCCCTCCAGGCCATTAATATCTAGTATTTACTTACGCCAGAATGCGTTCGCACAG
Chr9_10L-33	tpx2.L	71	A	G	fwd	CTGTGCGAACGCATTCTGGCGTAAGTAAATACTAGATATTAATGGCCTGGAGGGGCCTGTTTTTAGGTCTTCCATGTGAATACGTTATGCTTTTGTTATGCCCTGTAATAAACTGTGTAAATGTAAAAAAAAAAAAAAAAAAAAAAAAAAAAAAAAAAAGCTAGCCATGGTCCCAGCCT
Chr9_10L-33	tpx2.L	71	A	G	rvc	AGGCTGGGACCATGGCTAGCTTTTTTTTTTTTTTTTTTTTTTTTTTTTTTTTTTTACATTTACACAGTTTATTACAGGGCATAACAAAAGCATAACGTATTCACATGGAAGACCTAAAAACAGGCCCCTCCAGGCCATTAATATCTAGTATTTACTTACGCCAGAATGCGTTCGCACAG
Chr9_10L-33	tpx2.L	71	A	C	fwd	CTGTGCGAACGCATTCTGGCGTAAGTAAATACTAGATATTAATGGCCTGGAGGGGCCTGTTTTTAGGTCTTCCATGTGAATACGTTATGCTTTTCTTATGCCCTGTAATAAACTGTGTAAATGTAAAAAAAAAAAAAAAAAAAAAAAAAAAAAAAAAAAGCTAGCCATGGTCCCAGCCT
Chr9_10L-33	tpx2.L	71	A	C	rvc	AGGCTGGGACCATGGCTAGCTTTTTTTTTTTTTTTTTTTTTTTTTTTTTTTTTTTACATTTACACAGTTTATTACAGGGCATAAGAAAAGCATAACGTATTCACATGGAAGACCTAAAAACAGGCCCCTCCAGGCCATTAATATCTAGTATTTACTTACGCCAGAATGCGTTCGCACAG
Chr9_10L-33	tpx2.L	72	T	A	fwd	CTGTGCGAACGCATTCTGGCGTAAGTAAATACTAGATATTAATGGCCTGGAGGGGCCTGTTTTTAGGTCTTCCATGTGAATACGTTATGCTTTTAATATGCCCTGTAATAAACTGTGTAAATGTAAAAAAAAAAAAAAAAAAAAAAAAAAAAAAAAAAAGCTAGCCATGGTCCCAGCCT
Chr9_10L-33	tpx2.L	72	T	A	rvc	AGGCTGGGACCATGGCTAGCTTTTTTTTTTTTTTTTTTTTTTTTTTTTTTTTTTTACATTTACACAGTTTATTACAGGGCATATTAAAAGCATAACGTATTCACATGGAAGACCTAAAAACAGGCCCCTCCAGGCCATTAATATCTAGTATTTACTTACGCCAGAATGCGTTCGCACAG
Chr9_10L-33	tpx2.L	72	T	G	fwd	CTGTGCGAACGCATTCTGGCGTAAGTAAATACTAGATATTAATGGCCTGGAGGGGCCTGTTTTTAGGTCTTCCATGTGAATACGTTATGCTTTTAGTATGCCCTGTAATAAACTGTGTAAATGTAAAAAAAAAAAAAAAAAAAAAAAAAAAAAAAAAAAGCTAGCCATGGTCCCAGCCT
Chr9_10L-33	tpx2.L	72	T	G	rvc	AGGCTGGGACCATGGCTAGCTTTTTTTTTTTTTTTTTTTTTTTTTTTTTTTTTTTACATTTACACAGTTTATTACAGGGCATACTAAAAGCATAACGTATTCACATGGAAGACCTAAAAACAGGCCCCTCCAGGCCATTAATATCTAGTATTTACTTACGCCAGAATGCGTTCGCACAG
Chr9_10L-33	tpx2.L	72	T	C	fwd	CTGTGCGAACGCATTCTGGCGTAAGTAAATACTAGATATTAATGGCCTGGAGGGGCCTGTTTTTAGGTCTTCCATGTGAATACGTTATGCTTTTACTATGCCCTGTAATAAACTGTGTAAATGTAAAAAAAAAAAAAAAAAAAAAAAAAAAAAAAAAAAGCTAGCCATGGTCCCAGCCT
Chr9_10L-33	tpx2.L	72	T	C	rvc	AGGCTGGGACCATGGCTAGCTTTTTTTTTTTTTTTTTTTTTTTTTTTTTTTTTTTACATTTACACAGTTTATTACAGGGCATAGTAAAAGCATAACGTATTCACATGGAAGACCTAAAAACAGGCCCCTCCAGGCCATTAATATCTAGTATTTACTTACGCCAGAATGCGTTCGCACAG
Chr9_10L-33	tpx2.L	73	T	A	fwd	CTGTGCGAACGCATTCTGGCGTAAGTAAATACTAGATATTAATGGCCTGGAGGGGCCTGTTTTTAGGTCTTCCATGTGAATACGTTATGCTTTTATAATGCCCTGTAATAAACTGTGTAAATGTAAAAAAAAAAAAAAAAAAAAAAAAAAAAAAAAAAAGCTAGCCATGGTCCCAGCCT
Chr9_10L-33	tpx2.L	73	T	A	rvc	AGGCTGGGACCATGGCTAGCTTTTTTTTTTTTTTTTTTTTTTTTTTTTTTTTTTTACATTTACACAGTTTATTACAGGGCATTATAAAAGCATAACGTATTCACATGGAAGACCTAAAAACAGGCCCCTCCAGGCCATTAATATCTAGTATTTACTTACGCCAGAATGCGTTCGCACAG
Chr9_10L-33	tpx2.L	73	T	G	fwd	CTGTGCGAACGCATTCTGGCGTAAGTAAATACTAGATATTAATGGCCTGGAGGGGCCTGTTTTTAGGTCTTCCATGTGAATACGTTATGCTTTTATGATGCCCTGTAATAAACTGTGTAAATGTAAAAAAAAAAAAAAAAAAAAAAAAAAAAAAAAAAAGCTAGCCATGGTCCCAGCCT
Chr9_10L-33	tpx2.L	73	T	G	rvc	AGGCTGGGACCATGGCTAGCTTTTTTTTTTTTTTTTTTTTTTTTTTTTTTTTTTTACATTTACACAGTTTATTACAGGGCATCATAAAAGCATAACGTATTCACATGGAAGACCTAAAAACAGGCCCCTCCAGGCCATTAATATCTAGTATTTACTTACGCCAGAATGCGTTCGCACAG
Chr9_10L-33	tpx2.L	73	T	C	fwd	CTGTGCGAACGCATTCTGGCGTAAGTAAATACTAGATATTAATGGCCTGGAGGGGCCTGTTTTTAGGTCTTCCATGTGAATACGTTATGCTTTTATCATGCCCTGTAATAAACTGTGTAAATGTAAAAAAAAAAAAAAAAAAAAAAAAAAAAAAAAAAAGCTAGCCATGGTCCCAGCCT
Chr9_10L-33	tpx2.L	73	T	C	rvc	AGGCTGGGACCATGGCTAGCTTTTTTTTTTTTTTTTTTTTTTTTTTTTTTTTTTTACATTTACACAGTTTATTACAGGGCATGATAAAAGCATAACGTATTCACATGGAAGACCTAAAAACAGGCCCCTCCAGGCCATTAATATCTAGTATTTACTTACGCCAGAATGCGTTCGCACAG
Chr9_10L-33	tpx2.L	74	A	T	fwd	CTGTGCGAACGCATTCTGGCGTAAGTAAATACTAGATATTAATGGCCTGGAGGGGCCTGTTTTTAGGTCTTCCATGTGAATACGTTATGCTTTTATTTTGCCCTGTAATAAACTGTGTAAATGTAAAAAAAAAAAAAAAAAAAAAAAAAAAAAAAAAAAGCTAGCCATGGTCCCAGCCT
Chr9_10L-33	tpx2.L	74	A	T	rvc	AGGCTGGGACCATGGCTAGCTTTTTTTTTTTTTTTTTTTTTTTTTTTTTTTTTTTACATTTACACAGTTTATTACAGGGCAAAATAAAAGCATAACGTATTCACATGGAAGACCTAAAAACAGGCCCCTCCAGGCCATTAATATCTAGTATTTACTTACGCCAGAATGCGTTCGCACAG
Chr9_10L-33	tpx2.L	74	A	G	fwd	CTGTGCGAACGCATTCTGGCGTAAGTAAATACTAGATATTAATGGCCTGGAGGGGCCTGTTTTTAGGTCTTCCATGTGAATACGTTATGCTTTTATTGTGCCCTGTAATAAACTGTGTAAATGTAAAAAAAAAAAAAAAAAAAAAAAAAAAAAAAAAAAGCTAGCCATGGTCCCAGCCT
Chr9_10L-33	tpx2.L	74	A	G	rvc	AGGCTGGGACCATGGCTAGCTTTTTTTTTTTTTTTTTTTTTTTTTTTTTTTTTTTACATTTACACAGTTTATTACAGGGCACAATAAAAGCATAACGTATTCACATGGAAGACCTAAAAACAGGCCCCTCCAGGCCATTAATATCTAGTATTTACTTACGCCAGAATGCGTTCGCACAG
Chr9_10L-33	tpx2.L	74	A	C	fwd	CTGTGCGAACGCATTCTGGCGTAAGTAAATACTAGATATTAATGGCCTGGAGGGGCCTGTTTTTAGGTCTTCCATGTGAATACGTTATGCTTTTATTCTGCCCTGTAATAAACTGTGTAAATGTAAAAAAAAAAAAAAAAAAAAAAAAAAAAAAAAAAAGCTAGCCATGGTCCCAGCCT
Chr9_10L-33	tpx2.L	74	A	C	rvc	AGGCTGGGACCATGGCTAGCTTTTTTTTTTTTTTTTTTTTTTTTTTTTTTTTTTTACATTTACACAGTTTATTACAGGGCAGAATAAAAGCATAACGTATTCACATGGAAGACCTAAAAACAGGCCCCTCCAGGCCATTAATATCTAGTATTTACTTACGCCAGAATGCGTTCGCACAG
Chr9_10L-33	tpx2.L	75	T	A	fwd	CTGTGCGAACGCATTCTGGCGTAAGTAAATACTAGATATTAATGGCCTGGAGGGGCCTGTTTTTAGGTCTTCCATGTGAATACGTTATGCTTTTATTAAGCCCTGTAATAAACTGTGTAAATGTAAAAAAAAAAAAAAAAAAAAAAAAAAAAAAAAAAAGCTAGCCATGGTCCCAGCCT
Chr9_10L-33	tpx2.L	75	T	A	rvc	AGGCTGGGACCATGGCTAGCTTTTTTTTTTTTTTTTTTTTTTTTTTTTTTTTTTTACATTTACACAGTTTATTACAGGGCTTAATAAAAGCATAACGTATTCACATGGAAGACCTAAAAACAGGCCCCTCCAGGCCATTAATATCTAGTATTTACTTACGCCAGAATGCGTTCGCACAG
Chr9_10L-33	tpx2.L	75	T	G	fwd	CTGTGCGAACGCATTCTGGCGTAAGTAAATACTAGATATTAATGGCCTGGAGGGGCCTGTTTTTAGGTCTTCCATGTGAATACGTTATGCTTTTATTAGGCCCTGTAATAAACTGTGTAAATGTAAAAAAAAAAAAAAAAAAAAAAAAAAAAAAAAAAAGCTAGCCATGGTCCCAGCCT
Chr9_10L-33	tpx2.L	75	T	G	rvc	AGGCTGGGACCATGGCTAGCTTTTTTTTTTTTTTTTTTTTTTTTTTTTTTTTTTTACATTTACACAGTTTATTACAGGGCCTAATAAAAGCATAACGTATTCACATGGAAGACCTAAAAACAGGCCCCTCCAGGCCATTAATATCTAGTATTTACTTACGCCAGAATGCGTTCGCACAG
Chr9_10L-33	tpx2.L	75	T	C	fwd	CTGTGCGAACGCATTCTGGCGTAAGTAAATACTAGATATTAATGGCCTGGAGGGGCCTGTTTTTAGGTCTTCCATGTGAATACGTTATGCTTTTATTACGCCCTGTAATAAACTGTGTAAATGTAAAAAAAAAAAAAAAAAAAAAAAAAAAAAAAAAAAGCTAGCCATGGTCCCAGCCT
Chr9_10L-33	tpx2.L	75	T	C	rvc	AGGCTGGGACCATGGCTAGCTTTTTTTTTTTTTTTTTTTTTTTTTTTTTTTTTTTACATTTACACAGTTTATTACAGGGCGTAATAAAAGCATAACGTATTCACATGGAAGACCTAAAAACAGGCCCCTCCAGGCCATTAATATCTAGTATTTACTTACGCCAGAATGCGTTCGCACAG
Chr9_10L-33	tpx2.L	76	G	A	fwd	CTGTGCGAACGCATTCTGGCGTAAGTAAATACTAGATATTAATGGCCTGGAGGGGCCTGTTTTTAGGTCTTCCATGTGAATACGTTATGCTTTTATTATACCCTGTAATAAACTGTGTAAATGTAAAAAAAAAAAAAAAAAAAAAAAAAAAAAAAAAAAGCTAGCCATGGTCCCAGCCT
Chr9_10L-33	tpx2.L	76	G	A	rvc	AGGCTGGGACCATGGCTAGCTTTTTTTTTTTTTTTTTTTTTTTTTTTTTTTTTTTACATTTACACAGTTTATTACAGGGTATAATAAAAGCATAACGTATTCACATGGAAGACCTAAAAACAGGCCCCTCCAGGCCATTAATATCTAGTATTTACTTACGCCAGAATGCGTTCGCACAG
Chr9_10L-33	tpx2.L	76	G	T	fwd	CTGTGCGAACGCATTCTGGCGTAAGTAAATACTAGATATTAATGGCCTGGAGGGGCCTGTTTTTAGGTCTTCCATGTGAATACGTTATGCTTTTATTATTCCCTGTAATAAACTGTGTAAATGTAAAAAAAAAAAAAAAAAAAAAAAAAAAAAAAAAAAGCTAGCCATGGTCCCAGCCT
Chr9_10L-33	tpx2.L	76	G	T	rvc	AGGCTGGGACCATGGCTAGCTTTTTTTTTTTTTTTTTTTTTTTTTTTTTTTTTTTACATTTACACAGTTTATTACAGGGAATAATAAAAGCATAACGTATTCACATGGAAGACCTAAAAACAGGCCCCTCCAGGCCATTAATATCTAGTATTTACTTACGCCAGAATGCGTTCGCACAG
Chr9_10L-33	tpx2.L	76	G	C	fwd	CTGTGCGAACGCATTCTGGCGTAAGTAAATACTAGATATTAATGGCCTGGAGGGGCCTGTTTTTAGGTCTTCCATGTGAATACGTTATGCTTTTATTATCCCCTGTAATAAACTGTGTAAATGTAAAAAAAAAAAAAAAAAAAAAAAAAAAAAAAAAAAGCTAGCCATGGTCCCAGCCT
Chr9_10L-33	tpx2.L	76	G	C	rvc	AGGCTGGGACCATGGCTAGCTTTTTTTTTTTTTTTTTTTTTTTTTTTTTTTTTTTACATTTACACAGTTTATTACAGGGGATAATAAAAGCATAACGTATTCACATGGAAGACCTAAAAACAGGCCCCTCCAGGCCATTAATATCTAGTATTTACTTACGCCAGAATGCGTTCGCACAG
Chr9_10L-33	tpx2.L	77	C	A	fwd	CTGTGCGAACGCATTCTGGCGTAAGTAAATACTAGATATTAATGGCCTGGAGGGGCCTGTTTTTAGGTCTTCCATGTGAATACGTTATGCTTTTATTATGACCTGTAATAAACTGTGTAAATGTAAAAAAAAAAAAAAAAAAAAAAAAAAAAAAAAAAAGCTAGCCATGGTCCCAGCCT
Chr9_10L-33	tpx2.L	77	C	A	rvc	AGGCTGGGACCATGGCTAGCTTTTTTTTTTTTTTTTTTTTTTTTTTTTTTTTTTTACATTTACACAGTTTATTACAGGTCATAATAAAAGCATAACGTATTCACATGGAAGACCTAAAAACAGGCCCCTCCAGGCCATTAATATCTAGTATTTACTTACGCCAGAATGCGTTCGCACAG
Chr9_10L-33	tpx2.L	77	C	T	fwd	CTGTGCGAACGCATTCTGGCGTAAGTAAATACTAGATATTAATGGCCTGGAGGGGCCTGTTTTTAGGTCTTCCATGTGAATACGTTATGCTTTTATTATGTCCTGTAATAAACTGTGTAAATGTAAAAAAAAAAAAAAAAAAAAAAAAAAAAAAAAAAAGCTAGCCATGGTCCCAGCCT
Chr9_10L-33	tpx2.L	77	C	T	rvc	AGGCTGGGACCATGGCTAGCTTTTTTTTTTTTTTTTTTTTTTTTTTTTTTTTTTTACATTTACACAGTTTATTACAGGACATAATAAAAGCATAACGTATTCACATGGAAGACCTAAAAACAGGCCCCTCCAGGCCATTAATATCTAGTATTTACTTACGCCAGAATGCGTTCGCACAG
Chr9_10L-33	tpx2.L	77	C	G	fwd	CTGTGCGAACGCATTCTGGCGTAAGTAAATACTAGATATTAATGGCCTGGAGGGGCCTGTTTTTAGGTCTTCCATGTGAATACGTTATGCTTTTATTATGGCCTGTAATAAACTGTGTAAATGTAAAAAAAAAAAAAAAAAAAAAAAAAAAAAAAAAAAGCTAGCCATGGTCCCAGCCT
Chr9_10L-33	tpx2.L	77	C	G	rvc	AGGCTGGGACCATGGCTAGCTTTTTTTTTTTTTTTTTTTTTTTTTTTTTTTTTTTACATTTACACAGTTTATTACAGGCCATAATAAAAGCATAACGTATTCACATGGAAGACCTAAAAACAGGCCCCTCCAGGCCATTAATATCTAGTATTTACTTACGCCAGAATGCGTTCGCACAG
Chr9_10L-33	tpx2.L	78	C	A	fwd	CTGTGCGAACGCATTCTGGCGTAAGTAAATACTAGATATTAATGGCCTGGAGGGGCCTGTTTTTAGGTCTTCCATGTGAATACGTTATGCTTTTATTATGCACTGTAATAAACTGTGTAAATGTAAAAAAAAAAAAAAAAAAAAAAAAAAAAAAAAAAAGCTAGCCATGGTCCCAGCCT
Chr9_10L-33	tpx2.L	78	C	A	rvc	AGGCTGGGACCATGGCTAGCTTTTTTTTTTTTTTTTTTTTTTTTTTTTTTTTTTTACATTTACACAGTTTATTACAGTGCATAATAAAAGCATAACGTATTCACATGGAAGACCTAAAAACAGGCCCCTCCAGGCCATTAATATCTAGTATTTACTTACGCCAGAATGCGTTCGCACAG
Chr9_10L-33	tpx2.L	78	C	T	fwd	CTGTGCGAACGCATTCTGGCGTAAGTAAATACTAGATATTAATGGCCTGGAGGGGCCTGTTTTTAGGTCTTCCATGTGAATACGTTATGCTTTTATTATGCTCTGTAATAAACTGTGTAAATGTAAAAAAAAAAAAAAAAAAAAAAAAAAAAAAAAAAAGCTAGCCATGGTCCCAGCCT
Chr9_10L-33	tpx2.L	78	C	T	rvc	AGGCTGGGACCATGGCTAGCTTTTTTTTTTTTTTTTTTTTTTTTTTTTTTTTTTTACATTTACACAGTTTATTACAGAGCATAATAAAAGCATAACGTATTCACATGGAAGACCTAAAAACAGGCCCCTCCAGGCCATTAATATCTAGTATTTACTTACGCCAGAATGCGTTCGCACAG
Chr9_10L-33	tpx2.L	78	C	G	fwd	CTGTGCGAACGCATTCTGGCGTAAGTAAATACTAGATATTAATGGCCTGGAGGGGCCTGTTTTTAGGTCTTCCATGTGAATACGTTATGCTTTTATTATGCGCTGTAATAAACTGTGTAAATGTAAAAAAAAAAAAAAAAAAAAAAAAAAAAAAAAAAAGCTAGCCATGGTCCCAGCCT
Chr9_10L-33	tpx2.L	78	C	G	rvc	AGGCTGGGACCATGGCTAGCTTTTTTTTTTTTTTTTTTTTTTTTTTTTTTTTTTTACATTTACACAGTTTATTACAGCGCATAATAAAAGCATAACGTATTCACATGGAAGACCTAAAAACAGGCCCCTCCAGGCCATTAATATCTAGTATTTACTTACGCCAGAATGCGTTCGCACAG
Chr9_10L-33	tpx2.L	79	C	A	fwd	CTGTGCGAACGCATTCTGGCGTAAGTAAATACTAGATATTAATGGCCTGGAGGGGCCTGTTTTTAGGTCTTCCATGTGAATACGTTATGCTTTTATTATGCCATGTAATAAACTGTGTAAATGTAAAAAAAAAAAAAAAAAAAAAAAAAAAAAAAAAAAGCTAGCCATGGTCCCAGCCT
Chr9_10L-33	tpx2.L	79	C	A	rvc	AGGCTGGGACCATGGCTAGCTTTTTTTTTTTTTTTTTTTTTTTTTTTTTTTTTTTACATTTACACAGTTTATTACATGGCATAATAAAAGCATAACGTATTCACATGGAAGACCTAAAAACAGGCCCCTCCAGGCCATTAATATCTAGTATTTACTTACGCCAGAATGCGTTCGCACAG
Chr9_10L-33	tpx2.L	79	C	T	fwd	CTGTGCGAACGCATTCTGGCGTAAGTAAATACTAGATATTAATGGCCTGGAGGGGCCTGTTTTTAGGTCTTCCATGTGAATACGTTATGCTTTTATTATGCCTTGTAATAAACTGTGTAAATGTAAAAAAAAAAAAAAAAAAAAAAAAAAAAAAAAAAAGCTAGCCATGGTCCCAGCCT
Chr9_10L-33	tpx2.L	79	C	T	rvc	AGGCTGGGACCATGGCTAGCTTTTTTTTTTTTTTTTTTTTTTTTTTTTTTTTTTTACATTTACACAGTTTATTACAAGGCATAATAAAAGCATAACGTATTCACATGGAAGACCTAAAAACAGGCCCCTCCAGGCCATTAATATCTAGTATTTACTTACGCCAGAATGCGTTCGCACAG
Chr9_10L-33	tpx2.L	79	C	G	fwd	CTGTGCGAACGCATTCTGGCGTAAGTAAATACTAGATATTAATGGCCTGGAGGGGCCTGTTTTTAGGTCTTCCATGTGAATACGTTATGCTTTTATTATGCCGTGTAATAAACTGTGTAAATGTAAAAAAAAAAAAAAAAAAAAAAAAAAAAAAAAAAAGCTAGCCATGGTCCCAGCCT
Chr9_10L-33	tpx2.L	79	C	G	rvc	AGGCTGGGACCATGGCTAGCTTTTTTTTTTTTTTTTTTTTTTTTTTTTTTTTTTTACATTTACACAGTTTATTACACGGCATAATAAAAGCATAACGTATTCACATGGAAGACCTAAAAACAGGCCCCTCCAGGCCATTAATATCTAGTATTTACTTACGCCAGAATGCGTTCGCACAG
Chr9_10L-33	tpx2.L	80	T	A	fwd	CTGTGCGAACGCATTCTGGCGTAAGTAAATACTAGATATTAATGGCCTGGAGGGGCCTGTTTTTAGGTCTTCCATGTGAATACGTTATGCTTTTATTATGCCCAGTAATAAACTGTGTAAATGTAAAAAAAAAAAAAAAAAAAAAAAAAAAAAAAAAAAGCTAGCCATGGTCCCAGCCT
Chr9_10L-33	tpx2.L	80	T	A	rvc	AGGCTGGGACCATGGCTAGCTTTTTTTTTTTTTTTTTTTTTTTTTTTTTTTTTTTACATTTACACAGTTTATTACTGGGCATAATAAAAGCATAACGTATTCACATGGAAGACCTAAAAACAGGCCCCTCCAGGCCATTAATATCTAGTATTTACTTACGCCAGAATGCGTTCGCACAG
Chr9_10L-33	tpx2.L	80	T	G	fwd	CTGTGCGAACGCATTCTGGCGTAAGTAAATACTAGATATTAATGGCCTGGAGGGGCCTGTTTTTAGGTCTTCCATGTGAATACGTTATGCTTTTATTATGCCCGGTAATAAACTGTGTAAATGTAAAAAAAAAAAAAAAAAAAAAAAAAAAAAAAAAAAGCTAGCCATGGTCCCAGCCT
Chr9_10L-33	tpx2.L	80	T	G	rvc	AGGCTGGGACCATGGCTAGCTTTTTTTTTTTTTTTTTTTTTTTTTTTTTTTTTTTACATTTACACAGTTTATTACCGGGCATAATAAAAGCATAACGTATTCACATGGAAGACCTAAAAACAGGCCCCTCCAGGCCATTAATATCTAGTATTTACTTACGCCAGAATGCGTTCGCACAG
Chr9_10L-33	tpx2.L	80	T	C	fwd	CTGTGCGAACGCATTCTGGCGTAAGTAAATACTAGATATTAATGGCCTGGAGGGGCCTGTTTTTAGGTCTTCCATGTGAATACGTTATGCTTTTATTATGCCCCGTAATAAACTGTGTAAATGTAAAAAAAAAAAAAAAAAAAAAAAAAAAAAAAAAAAGCTAGCCATGGTCCCAGCCT
Chr9_10L-33	tpx2.L	80	T	C	rvc	AGGCTGGGACCATGGCTAGCTTTTTTTTTTTTTTTTTTTTTTTTTTTTTTTTTTTACATTTACACAGTTTATTACGGGGCATAATAAAAGCATAACGTATTCACATGGAAGACCTAAAAACAGGCCCCTCCAGGCCATTAATATCTAGTATTTACTTACGCCAGAATGCGTTCGCACAG
Chr9_10L-33	tpx2.L	81	G	A	fwd	CTGTGCGAACGCATTCTGGCGTAAGTAAATACTAGATATTAATGGCCTGGAGGGGCCTGTTTTTAGGTCTTCCATGTGAATACGTTATGCTTTTATTATGCCCTATAATAAACTGTGTAAATGTAAAAAAAAAAAAAAAAAAAAAAAAAAAAAAAAAAAGCTAGCCATGGTCCCAGCCT
Chr9_10L-33	tpx2.L	81	G	A	rvc	AGGCTGGGACCATGGCTAGCTTTTTTTTTTTTTTTTTTTTTTTTTTTTTTTTTTTACATTTACACAGTTTATTATAGGGCATAATAAAAGCATAACGTATTCACATGGAAGACCTAAAAACAGGCCCCTCCAGGCCATTAATATCTAGTATTTACTTACGCCAGAATGCGTTCGCACAG
Chr9_10L-33	tpx2.L	81	G	T	fwd	CTGTGCGAACGCATTCTGGCGTAAGTAAATACTAGATATTAATGGCCTGGAGGGGCCTGTTTTTAGGTCTTCCATGTGAATACGTTATGCTTTTATTATGCCCTTTAATAAACTGTGTAAATGTAAAAAAAAAAAAAAAAAAAAAAAAAAAAAAAAAAAGCTAGCCATGGTCCCAGCCT
Chr9_10L-33	tpx2.L	81	G	T	rvc	AGGCTGGGACCATGGCTAGCTTTTTTTTTTTTTTTTTTTTTTTTTTTTTTTTTTTACATTTACACAGTTTATTAAAGGGCATAATAAAAGCATAACGTATTCACATGGAAGACCTAAAAACAGGCCCCTCCAGGCCATTAATATCTAGTATTTACTTACGCCAGAATGCGTTCGCACAG
Chr9_10L-33	tpx2.L	81	G	C	fwd	CTGTGCGAACGCATTCTGGCGTAAGTAAATACTAGATATTAATGGCCTGGAGGGGCCTGTTTTTAGGTCTTCCATGTGAATACGTTATGCTTTTATTATGCCCTCTAATAAACTGTGTAAATGTAAAAAAAAAAAAAAAAAAAAAAAAAAAAAAAAAAAGCTAGCCATGGTCCCAGCCT
Chr9_10L-33	tpx2.L	81	G	C	rvc	AGGCTGGGACCATGGCTAGCTTTTTTTTTTTTTTTTTTTTTTTTTTTTTTTTTTTACATTTACACAGTTTATTAGAGGGCATAATAAAAGCATAACGTATTCACATGGAAGACCTAAAAACAGGCCCCTCCAGGCCATTAATATCTAGTATTTACTTACGCCAGAATGCGTTCGCACAG
Chr9_10L-33	tpx2.L	82	T	A	fwd	CTGTGCGAACGCATTCTGGCGTAAGTAAATACTAGATATTAATGGCCTGGAGGGGCCTGTTTTTAGGTCTTCCATGTGAATACGTTATGCTTTTATTATGCCCTGAAATAAACTGTGTAAATGTAAAAAAAAAAAAAAAAAAAAAAAAAAAAAAAAAAAGCTAGCCATGGTCCCAGCCT
Chr9_10L-33	tpx2.L	82	T	A	rvc	AGGCTGGGACCATGGCTAGCTTTTTTTTTTTTTTTTTTTTTTTTTTTTTTTTTTTACATTTACACAGTTTATTTCAGGGCATAATAAAAGCATAACGTATTCACATGGAAGACCTAAAAACAGGCCCCTCCAGGCCATTAATATCTAGTATTTACTTACGCCAGAATGCGTTCGCACAG
Chr9_10L-33	tpx2.L	82	T	G	fwd	CTGTGCGAACGCATTCTGGCGTAAGTAAATACTAGATATTAATGGCCTGGAGGGGCCTGTTTTTAGGTCTTCCATGTGAATACGTTATGCTTTTATTATGCCCTGGAATAAACTGTGTAAATGTAAAAAAAAAAAAAAAAAAAAAAAAAAAAAAAAAAAGCTAGCCATGGTCCCAGCCT
Chr9_10L-33	tpx2.L	82	T	G	rvc	AGGCTGGGACCATGGCTAGCTTTTTTTTTTTTTTTTTTTTTTTTTTTTTTTTTTTACATTTACACAGTTTATTCCAGGGCATAATAAAAGCATAACGTATTCACATGGAAGACCTAAAAACAGGCCCCTCCAGGCCATTAATATCTAGTATTTACTTACGCCAGAATGCGTTCGCACAG
Chr9_10L-33	tpx2.L	82	T	C	fwd	CTGTGCGAACGCATTCTGGCGTAAGTAAATACTAGATATTAATGGCCTGGAGGGGCCTGTTTTTAGGTCTTCCATGTGAATACGTTATGCTTTTATTATGCCCTGCAATAAACTGTGTAAATGTAAAAAAAAAAAAAAAAAAAAAAAAAAAAAAAAAAAGCTAGCCATGGTCCCAGCCT
Chr9_10L-33	tpx2.L	82	T	C	rvc	AGGCTGGGACCATGGCTAGCTTTTTTTTTTTTTTTTTTTTTTTTTTTTTTTTTTTACATTTACACAGTTTATTGCAGGGCATAATAAAAGCATAACGTATTCACATGGAAGACCTAAAAACAGGCCCCTCCAGGCCATTAATATCTAGTATTTACTTACGCCAGAATGCGTTCGCACAG
Chr9_10L-33	tpx2.L	83	A	T	fwd	CTGTGCGAACGCATTCTGGCGTAAGTAAATACTAGATATTAATGGCCTGGAGGGGCCTGTTTTTAGGTCTTCCATGTGAATACGTTATGCTTTTATTATGCCCTGTTATAAACTGTGTAAATGTAAAAAAAAAAAAAAAAAAAAAAAAAAAAAAAAAAAGCTAGCCATGGTCCCAGCCT
Chr9_10L-33	tpx2.L	83	A	T	rvc	AGGCTGGGACCATGGCTAGCTTTTTTTTTTTTTTTTTTTTTTTTTTTTTTTTTTTACATTTACACAGTTTATAACAGGGCATAATAAAAGCATAACGTATTCACATGGAAGACCTAAAAACAGGCCCCTCCAGGCCATTAATATCTAGTATTTACTTACGCCAGAATGCGTTCGCACAG
Chr9_10L-33	tpx2.L	83	A	G	fwd	CTGTGCGAACGCATTCTGGCGTAAGTAAATACTAGATATTAATGGCCTGGAGGGGCCTGTTTTTAGGTCTTCCATGTGAATACGTTATGCTTTTATTATGCCCTGTGATAAACTGTGTAAATGTAAAAAAAAAAAAAAAAAAAAAAAAAAAAAAAAAAAGCTAGCCATGGTCCCAGCCT
Chr9_10L-33	tpx2.L	83	A	G	rvc	AGGCTGGGACCATGGCTAGCTTTTTTTTTTTTTTTTTTTTTTTTTTTTTTTTTTTACATTTACACAGTTTATCACAGGGCATAATAAAAGCATAACGTATTCACATGGAAGACCTAAAAACAGGCCCCTCCAGGCCATTAATATCTAGTATTTACTTACGCCAGAATGCGTTCGCACAG
Chr9_10L-33	tpx2.L	83	A	C	fwd	CTGTGCGAACGCATTCTGGCGTAAGTAAATACTAGATATTAATGGCCTGGAGGGGCCTGTTTTTAGGTCTTCCATGTGAATACGTTATGCTTTTATTATGCCCTGTCATAAACTGTGTAAATGTAAAAAAAAAAAAAAAAAAAAAAAAAAAAAAAAAAAGCTAGCCATGGTCCCAGCCT
Chr9_10L-33	tpx2.L	83	A	C	rvc	AGGCTGGGACCATGGCTAGCTTTTTTTTTTTTTTTTTTTTTTTTTTTTTTTTTTTACATTTACACAGTTTATGACAGGGCATAATAAAAGCATAACGTATTCACATGGAAGACCTAAAAACAGGCCCCTCCAGGCCATTAATATCTAGTATTTACTTACGCCAGAATGCGTTCGCACAG
Chr9_10L-33	tpx2.L	84	A	T	fwd	CTGTGCGAACGCATTCTGGCGTAAGTAAATACTAGATATTAATGGCCTGGAGGGGCCTGTTTTTAGGTCTTCCATGTGAATACGTTATGCTTTTATTATGCCCTGTATTAAACTGTGTAAATGTAAAAAAAAAAAAAAAAAAAAAAAAAAAAAAAAAAAGCTAGCCATGGTCCCAGCCT
Chr9_10L-33	tpx2.L	84	A	T	rvc	AGGCTGGGACCATGGCTAGCTTTTTTTTTTTTTTTTTTTTTTTTTTTTTTTTTTTACATTTACACAGTTTAATACAGGGCATAATAAAAGCATAACGTATTCACATGGAAGACCTAAAAACAGGCCCCTCCAGGCCATTAATATCTAGTATTTACTTACGCCAGAATGCGTTCGCACAG
Chr9_10L-33	tpx2.L	84	A	G	fwd	CTGTGCGAACGCATTCTGGCGTAAGTAAATACTAGATATTAATGGCCTGGAGGGGCCTGTTTTTAGGTCTTCCATGTGAATACGTTATGCTTTTATTATGCCCTGTAGTAAACTGTGTAAATGTAAAAAAAAAAAAAAAAAAAAAAAAAAAAAAAAAAAGCTAGCCATGGTCCCAGCCT
Chr9_10L-33	tpx2.L	84	A	G	rvc	AGGCTGGGACCATGGCTAGCTTTTTTTTTTTTTTTTTTTTTTTTTTTTTTTTTTTACATTTACACAGTTTACTACAGGGCATAATAAAAGCATAACGTATTCACATGGAAGACCTAAAAACAGGCCCCTCCAGGCCATTAATATCTAGTATTTACTTACGCCAGAATGCGTTCGCACAG
Chr9_10L-33	tpx2.L	84	A	C	fwd	CTGTGCGAACGCATTCTGGCGTAAGTAAATACTAGATATTAATGGCCTGGAGGGGCCTGTTTTTAGGTCTTCCATGTGAATACGTTATGCTTTTATTATGCCCTGTACTAAACTGTGTAAATGTAAAAAAAAAAAAAAAAAAAAAAAAAAAAAAAAAAAGCTAGCCATGGTCCCAGCCT
Chr9_10L-33	tpx2.L	84	A	C	rvc	AGGCTGGGACCATGGCTAGCTTTTTTTTTTTTTTTTTTTTTTTTTTTTTTTTTTTACATTTACACAGTTTAGTACAGGGCATAATAAAAGCATAACGTATTCACATGGAAGACCTAAAAACAGGCCCCTCCAGGCCATTAATATCTAGTATTTACTTACGCCAGAATGCGTTCGCACAG
Chr9_10L-33	tpx2.L	85	T	A	fwd	CTGTGCGAACGCATTCTGGCGTAAGTAAATACTAGATATTAATGGCCTGGAGGGGCCTGTTTTTAGGTCTTCCATGTGAATACGTTATGCTTTTATTATGCCCTGTAAAAAACTGTGTAAATGTAAAAAAAAAAAAAAAAAAAAAAAAAAAAAAAAAAAGCTAGCCATGGTCCCAGCCT
Chr9_10L-33	tpx2.L	85	T	A	rvc	AGGCTGGGACCATGGCTAGCTTTTTTTTTTTTTTTTTTTTTTTTTTTTTTTTTTTACATTTACACAGTTTTTTACAGGGCATAATAAAAGCATAACGTATTCACATGGAAGACCTAAAAACAGGCCCCTCCAGGCCATTAATATCTAGTATTTACTTACGCCAGAATGCGTTCGCACAG
Chr9_10L-33	tpx2.L	85	T	G	fwd	CTGTGCGAACGCATTCTGGCGTAAGTAAATACTAGATATTAATGGCCTGGAGGGGCCTGTTTTTAGGTCTTCCATGTGAATACGTTATGCTTTTATTATGCCCTGTAAGAAACTGTGTAAATGTAAAAAAAAAAAAAAAAAAAAAAAAAAAAAAAAAAAGCTAGCCATGGTCCCAGCCT
Chr9_10L-33	tpx2.L	85	T	G	rvc	AGGCTGGGACCATGGCTAGCTTTTTTTTTTTTTTTTTTTTTTTTTTTTTTTTTTTACATTTACACAGTTTCTTACAGGGCATAATAAAAGCATAACGTATTCACATGGAAGACCTAAAAACAGGCCCCTCCAGGCCATTAATATCTAGTATTTACTTACGCCAGAATGCGTTCGCACAG
Chr9_10L-33	tpx2.L	85	T	C	fwd	CTGTGCGAACGCATTCTGGCGTAAGTAAATACTAGATATTAATGGCCTGGAGGGGCCTGTTTTTAGGTCTTCCATGTGAATACGTTATGCTTTTATTATGCCCTGTAACAAACTGTGTAAATGTAAAAAAAAAAAAAAAAAAAAAAAAAAAAAAAAAAAGCTAGCCATGGTCCCAGCCT
Chr9_10L-33	tpx2.L	85	T	C	rvc	AGGCTGGGACCATGGCTAGCTTTTTTTTTTTTTTTTTTTTTTTTTTTTTTTTTTTACATTTACACAGTTTGTTACAGGGCATAATAAAAGCATAACGTATTCACATGGAAGACCTAAAAACAGGCCCCTCCAGGCCATTAATATCTAGTATTTACTTACGCCAGAATGCGTTCGCACAG
Chr9_10L-33	tpx2.L	86	A	T	fwd	CTGTGCGAACGCATTCTGGCGTAAGTAAATACTAGATATTAATGGCCTGGAGGGGCCTGTTTTTAGGTCTTCCATGTGAATACGTTATGCTTTTATTATGCCCTGTAATTAACTGTGTAAATGTAAAAAAAAAAAAAAAAAAAAAAAAAAAAAAAAAAAGCTAGCCATGGTCCCAGCCT
Chr9_10L-33	tpx2.L	86	A	T	rvc	AGGCTGGGACCATGGCTAGCTTTTTTTTTTTTTTTTTTTTTTTTTTTTTTTTTTTACATTTACACAGTTAATTACAGGGCATAATAAAAGCATAACGTATTCACATGGAAGACCTAAAAACAGGCCCCTCCAGGCCATTAATATCTAGTATTTACTTACGCCAGAATGCGTTCGCACAG
Chr9_10L-33	tpx2.L	86	A	G	fwd	CTGTGCGAACGCATTCTGGCGTAAGTAAATACTAGATATTAATGGCCTGGAGGGGCCTGTTTTTAGGTCTTCCATGTGAATACGTTATGCTTTTATTATGCCCTGTAATGAACTGTGTAAATGTAAAAAAAAAAAAAAAAAAAAAAAAAAAAAAAAAAAGCTAGCCATGGTCCCAGCCT
Chr9_10L-33	tpx2.L	86	A	G	rvc	AGGCTGGGACCATGGCTAGCTTTTTTTTTTTTTTTTTTTTTTTTTTTTTTTTTTTACATTTACACAGTTCATTACAGGGCATAATAAAAGCATAACGTATTCACATGGAAGACCTAAAAACAGGCCCCTCCAGGCCATTAATATCTAGTATTTACTTACGCCAGAATGCGTTCGCACAG
Chr9_10L-33	tpx2.L	86	A	C	fwd	CTGTGCGAACGCATTCTGGCGTAAGTAAATACTAGATATTAATGGCCTGGAGGGGCCTGTTTTTAGGTCTTCCATGTGAATACGTTATGCTTTTATTATGCCCTGTAATCAACTGTGTAAATGTAAAAAAAAAAAAAAAAAAAAAAAAAAAAAAAAAAAGCTAGCCATGGTCCCAGCCT
Chr9_10L-33	tpx2.L	86	A	C	rvc	AGGCTGGGACCATGGCTAGCTTTTTTTTTTTTTTTTTTTTTTTTTTTTTTTTTTTACATTTACACAGTTGATTACAGGGCATAATAAAAGCATAACGTATTCACATGGAAGACCTAAAAACAGGCCCCTCCAGGCCATTAATATCTAGTATTTACTTACGCCAGAATGCGTTCGCACAG
Chr9_10L-33	tpx2.L	87	A	T	fwd	CTGTGCGAACGCATTCTGGCGTAAGTAAATACTAGATATTAATGGCCTGGAGGGGCCTGTTTTTAGGTCTTCCATGTGAATACGTTATGCTTTTATTATGCCCTGTAATATACTGTGTAAATGTAAAAAAAAAAAAAAAAAAAAAAAAAAAAAAAAAAAGCTAGCCATGGTCCCAGCCT
Chr9_10L-33	tpx2.L	87	A	T	rvc	AGGCTGGGACCATGGCTAGCTTTTTTTTTTTTTTTTTTTTTTTTTTTTTTTTTTTACATTTACACAGTATATTACAGGGCATAATAAAAGCATAACGTATTCACATGGAAGACCTAAAAACAGGCCCCTCCAGGCCATTAATATCTAGTATTTACTTACGCCAGAATGCGTTCGCACAG
Chr9_10L-33	tpx2.L	87	A	G	fwd	CTGTGCGAACGCATTCTGGCGTAAGTAAATACTAGATATTAATGGCCTGGAGGGGCCTGTTTTTAGGTCTTCCATGTGAATACGTTATGCTTTTATTATGCCCTGTAATAGACTGTGTAAATGTAAAAAAAAAAAAAAAAAAAAAAAAAAAAAAAAAAAGCTAGCCATGGTCCCAGCCT
Chr9_10L-33	tpx2.L	87	A	G	rvc	AGGCTGGGACCATGGCTAGCTTTTTTTTTTTTTTTTTTTTTTTTTTTTTTTTTTTACATTTACACAGTCTATTACAGGGCATAATAAAAGCATAACGTATTCACATGGAAGACCTAAAAACAGGCCCCTCCAGGCCATTAATATCTAGTATTTACTTACGCCAGAATGCGTTCGCACAG
Chr9_10L-33	tpx2.L	87	A	C	fwd	CTGTGCGAACGCATTCTGGCGTAAGTAAATACTAGATATTAATGGCCTGGAGGGGCCTGTTTTTAGGTCTTCCATGTGAATACGTTATGCTTTTATTATGCCCTGTAATACACTGTGTAAATGTAAAAAAAAAAAAAAAAAAAAAAAAAAAAAAAAAAAGCTAGCCATGGTCCCAGCCT
Chr9_10L-33	tpx2.L	87	A	C	rvc	AGGCTGGGACCATGGCTAGCTTTTTTTTTTTTTTTTTTTTTTTTTTTTTTTTTTTACATTTACACAGTGTATTACAGGGCATAATAAAAGCATAACGTATTCACATGGAAGACCTAAAAACAGGCCCCTCCAGGCCATTAATATCTAGTATTTACTTACGCCAGAATGCGTTCGCACAG
Chr9_10L-33	tpx2.L	88	A	T	fwd	CTGTGCGAACGCATTCTGGCGTAAGTAAATACTAGATATTAATGGCCTGGAGGGGCCTGTTTTTAGGTCTTCCATGTGAATACGTTATGCTTTTATTATGCCCTGTAATAATCTGTGTAAATGTAAAAAAAAAAAAAAAAAAAAAAAAAAAAAAAAAAAGCTAGCCATGGTCCCAGCCT
Chr9_10L-33	tpx2.L	88	A	T	rvc	AGGCTGGGACCATGGCTAGCTTTTTTTTTTTTTTTTTTTTTTTTTTTTTTTTTTTACATTTACACAGATTATTACAGGGCATAATAAAAGCATAACGTATTCACATGGAAGACCTAAAAACAGGCCCCTCCAGGCCATTAATATCTAGTATTTACTTACGCCAGAATGCGTTCGCACAG
Chr9_10L-33	tpx2.L	88	A	G	fwd	CTGTGCGAACGCATTCTGGCGTAAGTAAATACTAGATATTAATGGCCTGGAGGGGCCTGTTTTTAGGTCTTCCATGTGAATACGTTATGCTTTTATTATGCCCTGTAATAAGCTGTGTAAATGTAAAAAAAAAAAAAAAAAAAAAAAAAAAAAAAAAAAGCTAGCCATGGTCCCAGCCT
Chr9_10L-33	tpx2.L	88	A	G	rvc	AGGCTGGGACCATGGCTAGCTTTTTTTTTTTTTTTTTTTTTTTTTTTTTTTTTTTACATTTACACAGCTTATTACAGGGCATAATAAAAGCATAACGTATTCACATGGAAGACCTAAAAACAGGCCCCTCCAGGCCATTAATATCTAGTATTTACTTACGCCAGAATGCGTTCGCACAG
Chr9_10L-33	tpx2.L	88	A	C	fwd	CTGTGCGAACGCATTCTGGCGTAAGTAAATACTAGATATTAATGGCCTGGAGGGGCCTGTTTTTAGGTCTTCCATGTGAATACGTTATGCTTTTATTATGCCCTGTAATAACCTGTGTAAATGTAAAAAAAAAAAAAAAAAAAAAAAAAAAAAAAAAAAGCTAGCCATGGTCCCAGCCT
Chr9_10L-33	tpx2.L	88	A	C	rvc	AGGCTGGGACCATGGCTAGCTTTTTTTTTTTTTTTTTTTTTTTTTTTTTTTTTTTACATTTACACAGGTTATTACAGGGCATAATAAAAGCATAACGTATTCACATGGAAGACCTAAAAACAGGCCCCTCCAGGCCATTAATATCTAGTATTTACTTACGCCAGAATGCGTTCGCACAG
Chr9_10L-33	tpx2.L	89	C	A	fwd	CTGTGCGAACGCATTCTGGCGTAAGTAAATACTAGATATTAATGGCCTGGAGGGGCCTGTTTTTAGGTCTTCCATGTGAATACGTTATGCTTTTATTATGCCCTGTAATAAAATGTGTAAATGTAAAAAAAAAAAAAAAAAAAAAAAAAAAAAAAAAAAGCTAGCCATGGTCCCAGCCT
Chr9_10L-33	tpx2.L	89	C	A	rvc	AGGCTGGGACCATGGCTAGCTTTTTTTTTTTTTTTTTTTTTTTTTTTTTTTTTTTACATTTACACATTTTATTACAGGGCATAATAAAAGCATAACGTATTCACATGGAAGACCTAAAAACAGGCCCCTCCAGGCCATTAATATCTAGTATTTACTTACGCCAGAATGCGTTCGCACAG
Chr9_10L-33	tpx2.L	89	C	T	fwd	CTGTGCGAACGCATTCTGGCGTAAGTAAATACTAGATATTAATGGCCTGGAGGGGCCTGTTTTTAGGTCTTCCATGTGAATACGTTATGCTTTTATTATGCCCTGTAATAAATTGTGTAAATGTAAAAAAAAAAAAAAAAAAAAAAAAAAAAAAAAAAAGCTAGCCATGGTCCCAGCCT
Chr9_10L-33	tpx2.L	89	C	T	rvc	AGGCTGGGACCATGGCTAGCTTTTTTTTTTTTTTTTTTTTTTTTTTTTTTTTTTTACATTTACACAATTTATTACAGGGCATAATAAAAGCATAACGTATTCACATGGAAGACCTAAAAACAGGCCCCTCCAGGCCATTAATATCTAGTATTTACTTACGCCAGAATGCGTTCGCACAG
Chr9_10L-33	tpx2.L	89	C	G	fwd	CTGTGCGAACGCATTCTGGCGTAAGTAAATACTAGATATTAATGGCCTGGAGGGGCCTGTTTTTAGGTCTTCCATGTGAATACGTTATGCTTTTATTATGCCCTGTAATAAAGTGTGTAAATGTAAAAAAAAAAAAAAAAAAAAAAAAAAAAAAAAAAAGCTAGCCATGGTCCCAGCCT
Chr9_10L-33	tpx2.L	89	C	G	rvc	AGGCTGGGACCATGGCTAGCTTTTTTTTTTTTTTTTTTTTTTTTTTTTTTTTTTTACATTTACACACTTTATTACAGGGCATAATAAAAGCATAACGTATTCACATGGAAGACCTAAAAACAGGCCCCTCCAGGCCATTAATATCTAGTATTTACTTACGCCAGAATGCGTTCGCACAG
Chr9_10L-33	tpx2.L	90	T	A	fwd	CTGTGCGAACGCATTCTGGCGTAAGTAAATACTAGATATTAATGGCCTGGAGGGGCCTGTTTTTAGGTCTTCCATGTGAATACGTTATGCTTTTATTATGCCCTGTAATAAACAGTGTAAATGTAAAAAAAAAAAAAAAAAAAAAAAAAAAAAAAAAAAGCTAGCCATGGTCCCAGCCT
Chr9_10L-33	tpx2.L	90	T	A	rvc	AGGCTGGGACCATGGCTAGCTTTTTTTTTTTTTTTTTTTTTTTTTTTTTTTTTTTACATTTACACTGTTTATTACAGGGCATAATAAAAGCATAACGTATTCACATGGAAGACCTAAAAACAGGCCCCTCCAGGCCATTAATATCTAGTATTTACTTACGCCAGAATGCGTTCGCACAG
Chr9_10L-33	tpx2.L	90	T	G	fwd	CTGTGCGAACGCATTCTGGCGTAAGTAAATACTAGATATTAATGGCCTGGAGGGGCCTGTTTTTAGGTCTTCCATGTGAATACGTTATGCTTTTATTATGCCCTGTAATAAACGGTGTAAATGTAAAAAAAAAAAAAAAAAAAAAAAAAAAAAAAAAAAGCTAGCCATGGTCCCAGCCT
Chr9_10L-33	tpx2.L	90	T	G	rvc	AGGCTGGGACCATGGCTAGCTTTTTTTTTTTTTTTTTTTTTTTTTTTTTTTTTTTACATTTACACCGTTTATTACAGGGCATAATAAAAGCATAACGTATTCACATGGAAGACCTAAAAACAGGCCCCTCCAGGCCATTAATATCTAGTATTTACTTACGCCAGAATGCGTTCGCACAG
Chr9_10L-33	tpx2.L	90	T	C	fwd	CTGTGCGAACGCATTCTGGCGTAAGTAAATACTAGATATTAATGGCCTGGAGGGGCCTGTTTTTAGGTCTTCCATGTGAATACGTTATGCTTTTATTATGCCCTGTAATAAACCGTGTAAATGTAAAAAAAAAAAAAAAAAAAAAAAAAAAAAAAAAAAGCTAGCCATGGTCCCAGCCT
Chr9_10L-33	tpx2.L	90	T	C	rvc	AGGCTGGGACCATGGCTAGCTTTTTTTTTTTTTTTTTTTTTTTTTTTTTTTTTTTACATTTACACGGTTTATTACAGGGCATAATAAAAGCATAACGTATTCACATGGAAGACCTAAAAACAGGCCCCTCCAGGCCATTAATATCTAGTATTTACTTACGCCAGAATGCGTTCGCACAG
Chr9_10L-33	tpx2.L	91	G	A	fwd	CTGTGCGAACGCATTCTGGCGTAAGTAAATACTAGATATTAATGGCCTGGAGGGGCCTGTTTTTAGGTCTTCCATGTGAATACGTTATGCTTTTATTATGCCCTGTAATAAACTATGTAAATGTAAAAAAAAAAAAAAAAAAAAAAAAAAAAAAAAAAAGCTAGCCATGGTCCCAGCCT
Chr9_10L-33	tpx2.L	91	G	A	rvc	AGGCTGGGACCATGGCTAGCTTTTTTTTTTTTTTTTTTTTTTTTTTTTTTTTTTTACATTTACATAGTTTATTACAGGGCATAATAAAAGCATAACGTATTCACATGGAAGACCTAAAAACAGGCCCCTCCAGGCCATTAATATCTAGTATTTACTTACGCCAGAATGCGTTCGCACAG
Chr9_10L-33	tpx2.L	91	G	T	fwd	CTGTGCGAACGCATTCTGGCGTAAGTAAATACTAGATATTAATGGCCTGGAGGGGCCTGTTTTTAGGTCTTCCATGTGAATACGTTATGCTTTTATTATGCCCTGTAATAAACTTTGTAAATGTAAAAAAAAAAAAAAAAAAAAAAAAAAAAAAAAAAAGCTAGCCATGGTCCCAGCCT
Chr9_10L-33	tpx2.L	91	G	T	rvc	AGGCTGGGACCATGGCTAGCTTTTTTTTTTTTTTTTTTTTTTTTTTTTTTTTTTTACATTTACAAAGTTTATTACAGGGCATAATAAAAGCATAACGTATTCACATGGAAGACCTAAAAACAGGCCCCTCCAGGCCATTAATATCTAGTATTTACTTACGCCAGAATGCGTTCGCACAG
Chr9_10L-33	tpx2.L	91	G	C	fwd	CTGTGCGAACGCATTCTGGCGTAAGTAAATACTAGATATTAATGGCCTGGAGGGGCCTGTTTTTAGGTCTTCCATGTGAATACGTTATGCTTTTATTATGCCCTGTAATAAACTCTGTAAATGTAAAAAAAAAAAAAAAAAAAAAAAAAAAAAAAAAAAGCTAGCCATGGTCCCAGCCT
Chr9_10L-33	tpx2.L	91	G	C	rvc	AGGCTGGGACCATGGCTAGCTTTTTTTTTTTTTTTTTTTTTTTTTTTTTTTTTTTACATTTACAGAGTTTATTACAGGGCATAATAAAAGCATAACGTATTCACATGGAAGACCTAAAAACAGGCCCCTCCAGGCCATTAATATCTAGTATTTACTTACGCCAGAATGCGTTCGCACAG
Chr9_10L-33	tpx2.L	92	T	A	fwd	CTGTGCGAACGCATTCTGGCGTAAGTAAATACTAGATATTAATGGCCTGGAGGGGCCTGTTTTTAGGTCTTCCATGTGAATACGTTATGCTTTTATTATGCCCTGTAATAAACTGAGTAAATGTAAAAAAAAAAAAAAAAAAAAAAAAAAAAAAAAAAAGCTAGCCATGGTCCCAGCCT
Chr9_10L-33	tpx2.L	92	T	A	rvc	AGGCTGGGACCATGGCTAGCTTTTTTTTTTTTTTTTTTTTTTTTTTTTTTTTTTTACATTTACTCAGTTTATTACAGGGCATAATAAAAGCATAACGTATTCACATGGAAGACCTAAAAACAGGCCCCTCCAGGCCATTAATATCTAGTATTTACTTACGCCAGAATGCGTTCGCACAG
Chr9_10L-33	tpx2.L	92	T	G	fwd	CTGTGCGAACGCATTCTGGCGTAAGTAAATACTAGATATTAATGGCCTGGAGGGGCCTGTTTTTAGGTCTTCCATGTGAATACGTTATGCTTTTATTATGCCCTGTAATAAACTGGGTAAATGTAAAAAAAAAAAAAAAAAAAAAAAAAAAAAAAAAAAGCTAGCCATGGTCCCAGCCT
Chr9_10L-33	tpx2.L	92	T	G	rvc	AGGCTGGGACCATGGCTAGCTTTTTTTTTTTTTTTTTTTTTTTTTTTTTTTTTTTACATTTACCCAGTTTATTACAGGGCATAATAAAAGCATAACGTATTCACATGGAAGACCTAAAAACAGGCCCCTCCAGGCCATTAATATCTAGTATTTACTTACGCCAGAATGCGTTCGCACAG
Chr9_10L-33	tpx2.L	92	T	C	fwd	CTGTGCGAACGCATTCTGGCGTAAGTAAATACTAGATATTAATGGCCTGGAGGGGCCTGTTTTTAGGTCTTCCATGTGAATACGTTATGCTTTTATTATGCCCTGTAATAAACTGCGTAAATGTAAAAAAAAAAAAAAAAAAAAAAAAAAAAAAAAAAAGCTAGCCATGGTCCCAGCCT
Chr9_10L-33	tpx2.L	92	T	C	rvc	AGGCTGGGACCATGGCTAGCTTTTTTTTTTTTTTTTTTTTTTTTTTTTTTTTTTTACATTTACGCAGTTTATTACAGGGCATAATAAAAGCATAACGTATTCACATGGAAGACCTAAAAACAGGCCCCTCCAGGCCATTAATATCTAGTATTTACTTACGCCAGAATGCGTTCGCACAG
Chr9_10L-33	tpx2.L	93	G	A	fwd	CTGTGCGAACGCATTCTGGCGTAAGTAAATACTAGATATTAATGGCCTGGAGGGGCCTGTTTTTAGGTCTTCCATGTGAATACGTTATGCTTTTATTATGCCCTGTAATAAACTGTATAAATGTAAAAAAAAAAAAAAAAAAAAAAAAAAAAAAAAAAAGCTAGCCATGGTCCCAGCCT
Chr9_10L-33	tpx2.L	93	G	A	rvc	AGGCTGGGACCATGGCTAGCTTTTTTTTTTTTTTTTTTTTTTTTTTTTTTTTTTTACATTTATACAGTTTATTACAGGGCATAATAAAAGCATAACGTATTCACATGGAAGACCTAAAAACAGGCCCCTCCAGGCCATTAATATCTAGTATTTACTTACGCCAGAATGCGTTCGCACAG
Chr9_10L-33	tpx2.L	93	G	T	fwd	CTGTGCGAACGCATTCTGGCGTAAGTAAATACTAGATATTAATGGCCTGGAGGGGCCTGTTTTTAGGTCTTCCATGTGAATACGTTATGCTTTTATTATGCCCTGTAATAAACTGTTTAAATGTAAAAAAAAAAAAAAAAAAAAAAAAAAAAAAAAAAAGCTAGCCATGGTCCCAGCCT
Chr9_10L-33	tpx2.L	93	G	T	rvc	AGGCTGGGACCATGGCTAGCTTTTTTTTTTTTTTTTTTTTTTTTTTTTTTTTTTTACATTTAAACAGTTTATTACAGGGCATAATAAAAGCATAACGTATTCACATGGAAGACCTAAAAACAGGCCCCTCCAGGCCATTAATATCTAGTATTTACTTACGCCAGAATGCGTTCGCACAG
Chr9_10L-33	tpx2.L	93	G	C	fwd	CTGTGCGAACGCATTCTGGCGTAAGTAAATACTAGATATTAATGGCCTGGAGGGGCCTGTTTTTAGGTCTTCCATGTGAATACGTTATGCTTTTATTATGCCCTGTAATAAACTGTCTAAATGTAAAAAAAAAAAAAAAAAAAAAAAAAAAAAAAAAAAGCTAGCCATGGTCCCAGCCT
Chr9_10L-33	tpx2.L	93	G	C	rvc	AGGCTGGGACCATGGCTAGCTTTTTTTTTTTTTTTTTTTTTTTTTTTTTTTTTTTACATTTAGACAGTTTATTACAGGGCATAATAAAAGCATAACGTATTCACATGGAAGACCTAAAAACAGGCCCCTCCAGGCCATTAATATCTAGTATTTACTTACGCCAGAATGCGTTCGCACAG
Chr9_10L-33	tpx2.L	94	T	A	fwd	CTGTGCGAACGCATTCTGGCGTAAGTAAATACTAGATATTAATGGCCTGGAGGGGCCTGTTTTTAGGTCTTCCATGTGAATACGTTATGCTTTTATTATGCCCTGTAATAAACTGTGAAAATGTAAAAAAAAAAAAAAAAAAAAAAAAAAAAAAAAAAAGCTAGCCATGGTCCCAGCCT
Chr9_10L-33	tpx2.L	94	T	A	rvc	AGGCTGGGACCATGGCTAGCTTTTTTTTTTTTTTTTTTTTTTTTTTTTTTTTTTTACATTTTCACAGTTTATTACAGGGCATAATAAAAGCATAACGTATTCACATGGAAGACCTAAAAACAGGCCCCTCCAGGCCATTAATATCTAGTATTTACTTACGCCAGAATGCGTTCGCACAG
Chr9_10L-33	tpx2.L	94	T	G	fwd	CTGTGCGAACGCATTCTGGCGTAAGTAAATACTAGATATTAATGGCCTGGAGGGGCCTGTTTTTAGGTCTTCCATGTGAATACGTTATGCTTTTATTATGCCCTGTAATAAACTGTGGAAATGTAAAAAAAAAAAAAAAAAAAAAAAAAAAAAAAAAAAGCTAGCCATGGTCCCAGCCT
Chr9_10L-33	tpx2.L	94	T	G	rvc	AGGCTGGGACCATGGCTAGCTTTTTTTTTTTTTTTTTTTTTTTTTTTTTTTTTTTACATTTCCACAGTTTATTACAGGGCATAATAAAAGCATAACGTATTCACATGGAAGACCTAAAAACAGGCCCCTCCAGGCCATTAATATCTAGTATTTACTTACGCCAGAATGCGTTCGCACAG
Chr9_10L-33	tpx2.L	94	T	C	fwd	CTGTGCGAACGCATTCTGGCGTAAGTAAATACTAGATATTAATGGCCTGGAGGGGCCTGTTTTTAGGTCTTCCATGTGAATACGTTATGCTTTTATTATGCCCTGTAATAAACTGTGCAAATGTAAAAAAAAAAAAAAAAAAAAAAAAAAAAAAAAAAAGCTAGCCATGGTCCCAGCCT
Chr9_10L-33	tpx2.L	94	T	C	rvc	AGGCTGGGACCATGGCTAGCTTTTTTTTTTTTTTTTTTTTTTTTTTTTTTTTTTTACATTTGCACAGTTTATTACAGGGCATAATAAAAGCATAACGTATTCACATGGAAGACCTAAAAACAGGCCCCTCCAGGCCATTAATATCTAGTATTTACTTACGCCAGAATGCGTTCGCACAG
Chr9_10L-33	tpx2.L	95	A	T	fwd	CTGTGCGAACGCATTCTGGCGTAAGTAAATACTAGATATTAATGGCCTGGAGGGGCCTGTTTTTAGGTCTTCCATGTGAATACGTTATGCTTTTATTATGCCCTGTAATAAACTGTGTTAATGTAAAAAAAAAAAAAAAAAAAAAAAAAAAAAAAAAAAGCTAGCCATGGTCCCAGCCT
Chr9_10L-33	tpx2.L	95	A	T	rvc	AGGCTGGGACCATGGCTAGCTTTTTTTTTTTTTTTTTTTTTTTTTTTTTTTTTTTACATTAACACAGTTTATTACAGGGCATAATAAAAGCATAACGTATTCACATGGAAGACCTAAAAACAGGCCCCTCCAGGCCATTAATATCTAGTATTTACTTACGCCAGAATGCGTTCGCACAG
Chr9_10L-33	tpx2.L	95	A	G	fwd	CTGTGCGAACGCATTCTGGCGTAAGTAAATACTAGATATTAATGGCCTGGAGGGGCCTGTTTTTAGGTCTTCCATGTGAATACGTTATGCTTTTATTATGCCCTGTAATAAACTGTGTGAATGTAAAAAAAAAAAAAAAAAAAAAAAAAAAAAAAAAAAGCTAGCCATGGTCCCAGCCT
Chr9_10L-33	tpx2.L	95	A	G	rvc	AGGCTGGGACCATGGCTAGCTTTTTTTTTTTTTTTTTTTTTTTTTTTTTTTTTTTACATTCACACAGTTTATTACAGGGCATAATAAAAGCATAACGTATTCACATGGAAGACCTAAAAACAGGCCCCTCCAGGCCATTAATATCTAGTATTTACTTACGCCAGAATGCGTTCGCACAG
Chr9_10L-33	tpx2.L	95	A	C	fwd	CTGTGCGAACGCATTCTGGCGTAAGTAAATACTAGATATTAATGGCCTGGAGGGGCCTGTTTTTAGGTCTTCCATGTGAATACGTTATGCTTTTATTATGCCCTGTAATAAACTGTGTCAATGTAAAAAAAAAAAAAAAAAAAAAAAAAAAAAAAAAAAGCTAGCCATGGTCCCAGCCT
Chr9_10L-33	tpx2.L	95	A	C	rvc	AGGCTGGGACCATGGCTAGCTTTTTTTTTTTTTTTTTTTTTTTTTTTTTTTTTTTACATTGACACAGTTTATTACAGGGCATAATAAAAGCATAACGTATTCACATGGAAGACCTAAAAACAGGCCCCTCCAGGCCATTAATATCTAGTATTTACTTACGCCAGAATGCGTTCGCACAG
Chr9_10L-33	tpx2.L	96	A	T	fwd	CTGTGCGAACGCATTCTGGCGTAAGTAAATACTAGATATTAATGGCCTGGAGGGGCCTGTTTTTAGGTCTTCCATGTGAATACGTTATGCTTTTATTATGCCCTGTAATAAACTGTGTATATGTAAAAAAAAAAAAAAAAAAAAAAAAAAAAAAAAAAAGCTAGCCATGGTCCCAGCCT
Chr9_10L-33	tpx2.L	96	A	T	rvc	AGGCTGGGACCATGGCTAGCTTTTTTTTTTTTTTTTTTTTTTTTTTTTTTTTTTTACATATACACAGTTTATTACAGGGCATAATAAAAGCATAACGTATTCACATGGAAGACCTAAAAACAGGCCCCTCCAGGCCATTAATATCTAGTATTTACTTACGCCAGAATGCGTTCGCACAG
Chr9_10L-33	tpx2.L	96	A	G	fwd	CTGTGCGAACGCATTCTGGCGTAAGTAAATACTAGATATTAATGGCCTGGAGGGGCCTGTTTTTAGGTCTTCCATGTGAATACGTTATGCTTTTATTATGCCCTGTAATAAACTGTGTAGATGTAAAAAAAAAAAAAAAAAAAAAAAAAAAAAAAAAAAGCTAGCCATGGTCCCAGCCT
Chr9_10L-33	tpx2.L	96	A	G	rvc	AGGCTGGGACCATGGCTAGCTTTTTTTTTTTTTTTTTTTTTTTTTTTTTTTTTTTACATCTACACAGTTTATTACAGGGCATAATAAAAGCATAACGTATTCACATGGAAGACCTAAAAACAGGCCCCTCCAGGCCATTAATATCTAGTATTTACTTACGCCAGAATGCGTTCGCACAG
Chr9_10L-33	tpx2.L	96	A	C	fwd	CTGTGCGAACGCATTCTGGCGTAAGTAAATACTAGATATTAATGGCCTGGAGGGGCCTGTTTTTAGGTCTTCCATGTGAATACGTTATGCTTTTATTATGCCCTGTAATAAACTGTGTACATGTAAAAAAAAAAAAAAAAAAAAAAAAAAAAAAAAAAAGCTAGCCATGGTCCCAGCCT
Chr9_10L-33	tpx2.L	96	A	C	rvc	AGGCTGGGACCATGGCTAGCTTTTTTTTTTTTTTTTTTTTTTTTTTTTTTTTTTTACATGTACACAGTTTATTACAGGGCATAATAAAAGCATAACGTATTCACATGGAAGACCTAAAAACAGGCCCCTCCAGGCCATTAATATCTAGTATTTACTTACGCCAGAATGCGTTCGCACAG
Chr9_10L-33	tpx2.L	97	A	T	fwd	CTGTGCGAACGCATTCTGGCGTAAGTAAATACTAGATATTAATGGCCTGGAGGGGCCTGTTTTTAGGTCTTCCATGTGAATACGTTATGCTTTTATTATGCCCTGTAATAAACTGTGTAATTGTAAAAAAAAAAAAAAAAAAAAAAAAAAAAAAAAAAAGCTAGCCATGGTCCCAGCCT
Chr9_10L-33	tpx2.L	97	A	T	rvc	AGGCTGGGACCATGGCTAGCTTTTTTTTTTTTTTTTTTTTTTTTTTTTTTTTTTTACAATTACACAGTTTATTACAGGGCATAATAAAAGCATAACGTATTCACATGGAAGACCTAAAAACAGGCCCCTCCAGGCCATTAATATCTAGTATTTACTTACGCCAGAATGCGTTCGCACAG
Chr9_10L-33	tpx2.L	97	A	G	fwd	CTGTGCGAACGCATTCTGGCGTAAGTAAATACTAGATATTAATGGCCTGGAGGGGCCTGTTTTTAGGTCTTCCATGTGAATACGTTATGCTTTTATTATGCCCTGTAATAAACTGTGTAAGTGTAAAAAAAAAAAAAAAAAAAAAAAAAAAAAAAAAAAGCTAGCCATGGTCCCAGCCT
Chr9_10L-33	tpx2.L	97	A	G	rvc	AGGCTGGGACCATGGCTAGCTTTTTTTTTTTTTTTTTTTTTTTTTTTTTTTTTTTACACTTACACAGTTTATTACAGGGCATAATAAAAGCATAACGTATTCACATGGAAGACCTAAAAACAGGCCCCTCCAGGCCATTAATATCTAGTATTTACTTACGCCAGAATGCGTTCGCACAG
Chr9_10L-33	tpx2.L	97	A	C	fwd	CTGTGCGAACGCATTCTGGCGTAAGTAAATACTAGATATTAATGGCCTGGAGGGGCCTGTTTTTAGGTCTTCCATGTGAATACGTTATGCTTTTATTATGCCCTGTAATAAACTGTGTAACTGTAAAAAAAAAAAAAAAAAAAAAAAAAAAAAAAAAAAGCTAGCCATGGTCCCAGCCT
Chr9_10L-33	tpx2.L	97	A	C	rvc	AGGCTGGGACCATGGCTAGCTTTTTTTTTTTTTTTTTTTTTTTTTTTTTTTTTTTACAGTTACACAGTTTATTACAGGGCATAATAAAAGCATAACGTATTCACATGGAAGACCTAAAAACAGGCCCCTCCAGGCCATTAATATCTAGTATTTACTTACGCCAGAATGCGTTCGCACAG
Chr9_10L-33	tpx2.L	98	T	A	fwd	CTGTGCGAACGCATTCTGGCGTAAGTAAATACTAGATATTAATGGCCTGGAGGGGCCTGTTTTTAGGTCTTCCATGTGAATACGTTATGCTTTTATTATGCCCTGTAATAAACTGTGTAAAAGTAAAAAAAAAAAAAAAAAAAAAAAAAAAAAAAAAAAGCTAGCCATGGTCCCAGCCT
Chr9_10L-33	tpx2.L	98	T	A	rvc	AGGCTGGGACCATGGCTAGCTTTTTTTTTTTTTTTTTTTTTTTTTTTTTTTTTTTACTTTTACACAGTTTATTACAGGGCATAATAAAAGCATAACGTATTCACATGGAAGACCTAAAAACAGGCCCCTCCAGGCCATTAATATCTAGTATTTACTTACGCCAGAATGCGTTCGCACAG
Chr9_10L-33	tpx2.L	98	T	G	fwd	CTGTGCGAACGCATTCTGGCGTAAGTAAATACTAGATATTAATGGCCTGGAGGGGCCTGTTTTTAGGTCTTCCATGTGAATACGTTATGCTTTTATTATGCCCTGTAATAAACTGTGTAAAGGTAAAAAAAAAAAAAAAAAAAAAAAAAAAAAAAAAAAGCTAGCCATGGTCCCAGCCT
Chr9_10L-33	tpx2.L	98	T	G	rvc	AGGCTGGGACCATGGCTAGCTTTTTTTTTTTTTTTTTTTTTTTTTTTTTTTTTTTACCTTTACACAGTTTATTACAGGGCATAATAAAAGCATAACGTATTCACATGGAAGACCTAAAAACAGGCCCCTCCAGGCCATTAATATCTAGTATTTACTTACGCCAGAATGCGTTCGCACAG
Chr9_10L-33	tpx2.L	98	T	C	fwd	CTGTGCGAACGCATTCTGGCGTAAGTAAATACTAGATATTAATGGCCTGGAGGGGCCTGTTTTTAGGTCTTCCATGTGAATACGTTATGCTTTTATTATGCCCTGTAATAAACTGTGTAAACGTAAAAAAAAAAAAAAAAAAAAAAAAAAAAAAAAAAAGCTAGCCATGGTCCCAGCCT
Chr9_10L-33	tpx2.L	98	T	C	rvc	AGGCTGGGACCATGGCTAGCTTTTTTTTTTTTTTTTTTTTTTTTTTTTTTTTTTTACGTTTACACAGTTTATTACAGGGCATAATAAAAGCATAACGTATTCACATGGAAGACCTAAAAACAGGCCCCTCCAGGCCATTAATATCTAGTATTTACTTACGCCAGAATGCGTTCGCACAG
Chr9_10L-33	tpx2.L	99	G	A	fwd	CTGTGCGAACGCATTCTGGCGTAAGTAAATACTAGATATTAATGGCCTGGAGGGGCCTGTTTTTAGGTCTTCCATGTGAATACGTTATGCTTTTATTATGCCCTGTAATAAACTGTGTAAATATAAAAAAAAAAAAAAAAAAAAAAAAAAAAAAAAAAAGCTAGCCATGGTCCCAGCCT
Chr9_10L-33	tpx2.L	99	G	A	rvc	AGGCTGGGACCATGGCTAGCTTTTTTTTTTTTTTTTTTTTTTTTTTTTTTTTTTTATATTTACACAGTTTATTACAGGGCATAATAAAAGCATAACGTATTCACATGGAAGACCTAAAAACAGGCCCCTCCAGGCCATTAATATCTAGTATTTACTTACGCCAGAATGCGTTCGCACAG
Chr9_10L-33	tpx2.L	99	G	T	fwd	CTGTGCGAACGCATTCTGGCGTAAGTAAATACTAGATATTAATGGCCTGGAGGGGCCTGTTTTTAGGTCTTCCATGTGAATACGTTATGCTTTTATTATGCCCTGTAATAAACTGTGTAAATTTAAAAAAAAAAAAAAAAAAAAAAAAAAAAAAAAAAAGCTAGCCATGGTCCCAGCCT
Chr9_10L-33	tpx2.L	99	G	T	rvc	AGGCTGGGACCATGGCTAGCTTTTTTTTTTTTTTTTTTTTTTTTTTTTTTTTTTTAAATTTACACAGTTTATTACAGGGCATAATAAAAGCATAACGTATTCACATGGAAGACCTAAAAACAGGCCCCTCCAGGCCATTAATATCTAGTATTTACTTACGCCAGAATGCGTTCGCACAG
Chr9_10L-33	tpx2.L	99	G	C	fwd	CTGTGCGAACGCATTCTGGCGTAAGTAAATACTAGATATTAATGGCCTGGAGGGGCCTGTTTTTAGGTCTTCCATGTGAATACGTTATGCTTTTATTATGCCCTGTAATAAACTGTGTAAATCTAAAAAAAAAAAAAAAAAAAAAAAAAAAAAAAAAAAGCTAGCCATGGTCCCAGCCT
Chr9_10L-33	tpx2.L	99	G	C	rvc	AGGCTGGGACCATGGCTAGCTTTTTTTTTTTTTTTTTTTTTTTTTTTTTTTTTTTAGATTTACACAGTTTATTACAGGGCATAATAAAAGCATAACGTATTCACATGGAAGACCTAAAAACAGGCCCCTCCAGGCCATTAATATCTAGTATTTACTTACGCCAGAATGCGTTCGCACAG
Chr9_10L-33	tpx2.L	100	T	A	fwd	CTGTGCGAACGCATTCTGGCGTAAGTAAATACTAGATATTAATGGCCTGGAGGGGCCTGTTTTTAGGTCTTCCATGTGAATACGTTATGCTTTTATTATGCCCTGTAATAAACTGTGTAAATGAAAAAAAAAAAAAAAAAAAAAAAAAAAAAAAAAAAAGCTAGCCATGGTCCCAGCCT
Chr9_10L-33	tpx2.L	100	T	A	rvc	AGGCTGGGACCATGGCTAGCTTTTTTTTTTTTTTTTTTTTTTTTTTTTTTTTTTTTCATTTACACAGTTTATTACAGGGCATAATAAAAGCATAACGTATTCACATGGAAGACCTAAAAACAGGCCCCTCCAGGCCATTAATATCTAGTATTTACTTACGCCAGAATGCGTTCGCACAG
Chr9_10L-33	tpx2.L	100	T	G	fwd	CTGTGCGAACGCATTCTGGCGTAAGTAAATACTAGATATTAATGGCCTGGAGGGGCCTGTTTTTAGGTCTTCCATGTGAATACGTTATGCTTTTATTATGCCCTGTAATAAACTGTGTAAATGGAAAAAAAAAAAAAAAAAAAAAAAAAAAAAAAAAAAGCTAGCCATGGTCCCAGCCT
Chr9_10L-33	tpx2.L	100	T	G	rvc	AGGCTGGGACCATGGCTAGCTTTTTTTTTTTTTTTTTTTTTTTTTTTTTTTTTTTCCATTTACACAGTTTATTACAGGGCATAATAAAAGCATAACGTATTCACATGGAAGACCTAAAAACAGGCCCCTCCAGGCCATTAATATCTAGTATTTACTTACGCCAGAATGCGTTCGCACAG
Chr9_10L-33	tpx2.L	100	T	C	fwd	CTGTGCGAACGCATTCTGGCGTAAGTAAATACTAGATATTAATGGCCTGGAGGGGCCTGTTTTTAGGTCTTCCATGTGAATACGTTATGCTTTTATTATGCCCTGTAATAAACTGTGTAAATGCAAAAAAAAAAAAAAAAAAAAAAAAAAAAAAAAAAAGCTAGCCATGGTCCCAGCCT
Chr9_10L-33	tpx2.L	100	T	C	rvc	AGGCTGGGACCATGGCTAGCTTTTTTTTTTTTTTTTTTTTTTTTTTTTTTTTTTTGCATTTACACAGTTTATTACAGGGCATAATAAAAGCATAACGTATTCACATGGAAGACCTAAAAACAGGCCCCTCCAGGCCATTAATATCTAGTATTTACTTACGCCAGAATGCGTTCGCACAG
Chr4L-2	ccnb1.2.L	0	N	N	fwd	CTGTGCGAACGCATTCTGGCGTAAAGGACTGACATTGAATTCTAATTGAGTATTGTTGGCACCATGTGCTTCTGTAAATAGTGTATTTTGTTTTACTGTTTTTAATAAAGCTCATTTTAACATTAAAAAAAAAAAAAAAAAAAAAAAAAAAAAAAAAAAGCTAGCCATGGTCCCAGCCT
Chr4L-2	ccnb1.2.L	0	N	N	rvc	AGGCTGGGACCATGGCTAGCTTTTTTTTTTTTTTTTTTTTTTTTTTTTTTTTTTTAATGTTAAAATGAGCTTTATTAAAAACAGTAAAACAAAATACACTATTTACAGAAGCACATGGTGCCAACAATACTCAATTAGAATTCAATGTCAGTCCTTTACGCCAGAATGCGTTCGCACAG
Chr4L-2	ccnb1.2.L	1	A	T	fwd	CTGTGCGAACGCATTCTGGCGTAATGGACTGACATTGAATTCTAATTGAGTATTGTTGGCACCATGTGCTTCTGTAAATAGTGTATTTTGTTTTACTGTTTTTAATAAAGCTCATTTTAACATTAAAAAAAAAAAAAAAAAAAAAAAAAAAAAAAAAAAGCTAGCCATGGTCCCAGCCT
Chr4L-2	ccnb1.2.L	1	A	T	rvc	AGGCTGGGACCATGGCTAGCTTTTTTTTTTTTTTTTTTTTTTTTTTTTTTTTTTTAATGTTAAAATGAGCTTTATTAAAAACAGTAAAACAAAATACACTATTTACAGAAGCACATGGTGCCAACAATACTCAATTAGAATTCAATGTCAGTCCATTACGCCAGAATGCGTTCGCACAG
Chr4L-2	ccnb1.2.L	1	A	G	fwd	CTGTGCGAACGCATTCTGGCGTAAGGGACTGACATTGAATTCTAATTGAGTATTGTTGGCACCATGTGCTTCTGTAAATAGTGTATTTTGTTTTACTGTTTTTAATAAAGCTCATTTTAACATTAAAAAAAAAAAAAAAAAAAAAAAAAAAAAAAAAAAGCTAGCCATGGTCCCAGCCT
Chr4L-2	ccnb1.2.L	1	A	G	rvc	AGGCTGGGACCATGGCTAGCTTTTTTTTTTTTTTTTTTTTTTTTTTTTTTTTTTTAATGTTAAAATGAGCTTTATTAAAAACAGTAAAACAAAATACACTATTTACAGAAGCACATGGTGCCAACAATACTCAATTAGAATTCAATGTCAGTCCCTTACGCCAGAATGCGTTCGCACAG
Chr4L-2	ccnb1.2.L	1	A	C	fwd	CTGTGCGAACGCATTCTGGCGTAACGGACTGACATTGAATTCTAATTGAGTATTGTTGGCACCATGTGCTTCTGTAAATAGTGTATTTTGTTTTACTGTTTTTAATAAAGCTCATTTTAACATTAAAAAAAAAAAAAAAAAAAAAAAAAAAAAAAAAAAGCTAGCCATGGTCCCAGCCT
Chr4L-2	ccnb1.2.L	1	A	C	rvc	AGGCTGGGACCATGGCTAGCTTTTTTTTTTTTTTTTTTTTTTTTTTTTTTTTTTTAATGTTAAAATGAGCTTTATTAAAAACAGTAAAACAAAATACACTATTTACAGAAGCACATGGTGCCAACAATACTCAATTAGAATTCAATGTCAGTCCGTTACGCCAGAATGCGTTCGCACAG
Chr4L-2	ccnb1.2.L	2	G	A	fwd	CTGTGCGAACGCATTCTGGCGTAAAAGACTGACATTGAATTCTAATTGAGTATTGTTGGCACCATGTGCTTCTGTAAATAGTGTATTTTGTTTTACTGTTTTTAATAAAGCTCATTTTAACATTAAAAAAAAAAAAAAAAAAAAAAAAAAAAAAAAAAAGCTAGCCATGGTCCCAGCCT
Chr4L-2	ccnb1.2.L	2	G	A	rvc	AGGCTGGGACCATGGCTAGCTTTTTTTTTTTTTTTTTTTTTTTTTTTTTTTTTTTAATGTTAAAATGAGCTTTATTAAAAACAGTAAAACAAAATACACTATTTACAGAAGCACATGGTGCCAACAATACTCAATTAGAATTCAATGTCAGTCTTTTACGCCAGAATGCGTTCGCACAG
Chr4L-2	ccnb1.2.L	2	G	T	fwd	CTGTGCGAACGCATTCTGGCGTAAATGACTGACATTGAATTCTAATTGAGTATTGTTGGCACCATGTGCTTCTGTAAATAGTGTATTTTGTTTTACTGTTTTTAATAAAGCTCATTTTAACATTAAAAAAAAAAAAAAAAAAAAAAAAAAAAAAAAAAAGCTAGCCATGGTCCCAGCCT
Chr4L-2	ccnb1.2.L	2	G	T	rvc	AGGCTGGGACCATGGCTAGCTTTTTTTTTTTTTTTTTTTTTTTTTTTTTTTTTTTAATGTTAAAATGAGCTTTATTAAAAACAGTAAAACAAAATACACTATTTACAGAAGCACATGGTGCCAACAATACTCAATTAGAATTCAATGTCAGTCATTTACGCCAGAATGCGTTCGCACAG
Chr4L-2	ccnb1.2.L	2	G	C	fwd	CTGTGCGAACGCATTCTGGCGTAAACGACTGACATTGAATTCTAATTGAGTATTGTTGGCACCATGTGCTTCTGTAAATAGTGTATTTTGTTTTACTGTTTTTAATAAAGCTCATTTTAACATTAAAAAAAAAAAAAAAAAAAAAAAAAAAAAAAAAAAGCTAGCCATGGTCCCAGCCT
Chr4L-2	ccnb1.2.L	2	G	C	rvc	AGGCTGGGACCATGGCTAGCTTTTTTTTTTTTTTTTTTTTTTTTTTTTTTTTTTTAATGTTAAAATGAGCTTTATTAAAAACAGTAAAACAAAATACACTATTTACAGAAGCACATGGTGCCAACAATACTCAATTAGAATTCAATGTCAGTCGTTTACGCCAGAATGCGTTCGCACAG
Chr4L-2	ccnb1.2.L	3	G	A	fwd	CTGTGCGAACGCATTCTGGCGTAAAGAACTGACATTGAATTCTAATTGAGTATTGTTGGCACCATGTGCTTCTGTAAATAGTGTATTTTGTTTTACTGTTTTTAATAAAGCTCATTTTAACATTAAAAAAAAAAAAAAAAAAAAAAAAAAAAAAAAAAAGCTAGCCATGGTCCCAGCCT
Chr4L-2	ccnb1.2.L	3	G	A	rvc	AGGCTGGGACCATGGCTAGCTTTTTTTTTTTTTTTTTTTTTTTTTTTTTTTTTTTAATGTTAAAATGAGCTTTATTAAAAACAGTAAAACAAAATACACTATTTACAGAAGCACATGGTGCCAACAATACTCAATTAGAATTCAATGTCAGTTCTTTACGCCAGAATGCGTTCGCACAG
Chr4L-2	ccnb1.2.L	3	G	T	fwd	CTGTGCGAACGCATTCTGGCGTAAAGTACTGACATTGAATTCTAATTGAGTATTGTTGGCACCATGTGCTTCTGTAAATAGTGTATTTTGTTTTACTGTTTTTAATAAAGCTCATTTTAACATTAAAAAAAAAAAAAAAAAAAAAAAAAAAAAAAAAAAGCTAGCCATGGTCCCAGCCT
Chr4L-2	ccnb1.2.L	3	G	T	rvc	AGGCTGGGACCATGGCTAGCTTTTTTTTTTTTTTTTTTTTTTTTTTTTTTTTTTTAATGTTAAAATGAGCTTTATTAAAAACAGTAAAACAAAATACACTATTTACAGAAGCACATGGTGCCAACAATACTCAATTAGAATTCAATGTCAGTACTTTACGCCAGAATGCGTTCGCACAG
Chr4L-2	ccnb1.2.L	3	G	C	fwd	CTGTGCGAACGCATTCTGGCGTAAAGCACTGACATTGAATTCTAATTGAGTATTGTTGGCACCATGTGCTTCTGTAAATAGTGTATTTTGTTTTACTGTTTTTAATAAAGCTCATTTTAACATTAAAAAAAAAAAAAAAAAAAAAAAAAAAAAAAAAAAGCTAGCCATGGTCCCAGCCT
Chr4L-2	ccnb1.2.L	3	G	C	rvc	AGGCTGGGACCATGGCTAGCTTTTTTTTTTTTTTTTTTTTTTTTTTTTTTTTTTTAATGTTAAAATGAGCTTTATTAAAAACAGTAAAACAAAATACACTATTTACAGAAGCACATGGTGCCAACAATACTCAATTAGAATTCAATGTCAGTGCTTTACGCCAGAATGCGTTCGCACAG
Chr4L-2	ccnb1.2.L	4	A	T	fwd	CTGTGCGAACGCATTCTGGCGTAAAGGTCTGACATTGAATTCTAATTGAGTATTGTTGGCACCATGTGCTTCTGTAAATAGTGTATTTTGTTTTACTGTTTTTAATAAAGCTCATTTTAACATTAAAAAAAAAAAAAAAAAAAAAAAAAAAAAAAAAAAGCTAGCCATGGTCCCAGCCT
Chr4L-2	ccnb1.2.L	4	A	T	rvc	AGGCTGGGACCATGGCTAGCTTTTTTTTTTTTTTTTTTTTTTTTTTTTTTTTTTTAATGTTAAAATGAGCTTTATTAAAAACAGTAAAACAAAATACACTATTTACAGAAGCACATGGTGCCAACAATACTCAATTAGAATTCAATGTCAGACCTTTACGCCAGAATGCGTTCGCACAG
Chr4L-2	ccnb1.2.L	4	A	G	fwd	CTGTGCGAACGCATTCTGGCGTAAAGGGCTGACATTGAATTCTAATTGAGTATTGTTGGCACCATGTGCTTCTGTAAATAGTGTATTTTGTTTTACTGTTTTTAATAAAGCTCATTTTAACATTAAAAAAAAAAAAAAAAAAAAAAAAAAAAAAAAAAAGCTAGCCATGGTCCCAGCCT
Chr4L-2	ccnb1.2.L	4	A	G	rvc	AGGCTGGGACCATGGCTAGCTTTTTTTTTTTTTTTTTTTTTTTTTTTTTTTTTTTAATGTTAAAATGAGCTTTATTAAAAACAGTAAAACAAAATACACTATTTACAGAAGCACATGGTGCCAACAATACTCAATTAGAATTCAATGTCAGCCCTTTACGCCAGAATGCGTTCGCACAG
Chr4L-2	ccnb1.2.L	4	A	C	fwd	CTGTGCGAACGCATTCTGGCGTAAAGGCCTGACATTGAATTCTAATTGAGTATTGTTGGCACCATGTGCTTCTGTAAATAGTGTATTTTGTTTTACTGTTTTTAATAAAGCTCATTTTAACATTAAAAAAAAAAAAAAAAAAAAAAAAAAAAAAAAAAAGCTAGCCATGGTCCCAGCCT
Chr4L-2	ccnb1.2.L	4	A	C	rvc	AGGCTGGGACCATGGCTAGCTTTTTTTTTTTTTTTTTTTTTTTTTTTTTTTTTTTAATGTTAAAATGAGCTTTATTAAAAACAGTAAAACAAAATACACTATTTACAGAAGCACATGGTGCCAACAATACTCAATTAGAATTCAATGTCAGGCCTTTACGCCAGAATGCGTTCGCACAG
Chr4L-2	ccnb1.2.L	5	C	A	fwd	CTGTGCGAACGCATTCTGGCGTAAAGGAATGACATTGAATTCTAATTGAGTATTGTTGGCACCATGTGCTTCTGTAAATAGTGTATTTTGTTTTACTGTTTTTAATAAAGCTCATTTTAACATTAAAAAAAAAAAAAAAAAAAAAAAAAAAAAAAAAAAGCTAGCCATGGTCCCAGCCT
Chr4L-2	ccnb1.2.L	5	C	A	rvc	AGGCTGGGACCATGGCTAGCTTTTTTTTTTTTTTTTTTTTTTTTTTTTTTTTTTTAATGTTAAAATGAGCTTTATTAAAAACAGTAAAACAAAATACACTATTTACAGAAGCACATGGTGCCAACAATACTCAATTAGAATTCAATGTCATTCCTTTACGCCAGAATGCGTTCGCACAG
Chr4L-2	ccnb1.2.L	5	C	T	fwd	CTGTGCGAACGCATTCTGGCGTAAAGGATTGACATTGAATTCTAATTGAGTATTGTTGGCACCATGTGCTTCTGTAAATAGTGTATTTTGTTTTACTGTTTTTAATAAAGCTCATTTTAACATTAAAAAAAAAAAAAAAAAAAAAAAAAAAAAAAAAAAGCTAGCCATGGTCCCAGCCT
Chr4L-2	ccnb1.2.L	5	C	T	rvc	AGGCTGGGACCATGGCTAGCTTTTTTTTTTTTTTTTTTTTTTTTTTTTTTTTTTTAATGTTAAAATGAGCTTTATTAAAAACAGTAAAACAAAATACACTATTTACAGAAGCACATGGTGCCAACAATACTCAATTAGAATTCAATGTCAATCCTTTACGCCAGAATGCGTTCGCACAG
Chr4L-2	ccnb1.2.L	5	C	G	fwd	CTGTGCGAACGCATTCTGGCGTAAAGGAGTGACATTGAATTCTAATTGAGTATTGTTGGCACCATGTGCTTCTGTAAATAGTGTATTTTGTTTTACTGTTTTTAATAAAGCTCATTTTAACATTAAAAAAAAAAAAAAAAAAAAAAAAAAAAAAAAAAAGCTAGCCATGGTCCCAGCCT
Chr4L-2	ccnb1.2.L	5	C	G	rvc	AGGCTGGGACCATGGCTAGCTTTTTTTTTTTTTTTTTTTTTTTTTTTTTTTTTTTAATGTTAAAATGAGCTTTATTAAAAACAGTAAAACAAAATACACTATTTACAGAAGCACATGGTGCCAACAATACTCAATTAGAATTCAATGTCACTCCTTTACGCCAGAATGCGTTCGCACAG
Chr4L-2	ccnb1.2.L	6	T	A	fwd	CTGTGCGAACGCATTCTGGCGTAAAGGACAGACATTGAATTCTAATTGAGTATTGTTGGCACCATGTGCTTCTGTAAATAGTGTATTTTGTTTTACTGTTTTTAATAAAGCTCATTTTAACATTAAAAAAAAAAAAAAAAAAAAAAAAAAAAAAAAAAAGCTAGCCATGGTCCCAGCCT
Chr4L-2	ccnb1.2.L	6	T	A	rvc	AGGCTGGGACCATGGCTAGCTTTTTTTTTTTTTTTTTTTTTTTTTTTTTTTTTTTAATGTTAAAATGAGCTTTATTAAAAACAGTAAAACAAAATACACTATTTACAGAAGCACATGGTGCCAACAATACTCAATTAGAATTCAATGTCTGTCCTTTACGCCAGAATGCGTTCGCACAG
Chr4L-2	ccnb1.2.L	6	T	G	fwd	CTGTGCGAACGCATTCTGGCGTAAAGGACGGACATTGAATTCTAATTGAGTATTGTTGGCACCATGTGCTTCTGTAAATAGTGTATTTTGTTTTACTGTTTTTAATAAAGCTCATTTTAACATTAAAAAAAAAAAAAAAAAAAAAAAAAAAAAAAAAAAGCTAGCCATGGTCCCAGCCT
Chr4L-2	ccnb1.2.L	6	T	G	rvc	AGGCTGGGACCATGGCTAGCTTTTTTTTTTTTTTTTTTTTTTTTTTTTTTTTTTTAATGTTAAAATGAGCTTTATTAAAAACAGTAAAACAAAATACACTATTTACAGAAGCACATGGTGCCAACAATACTCAATTAGAATTCAATGTCCGTCCTTTACGCCAGAATGCGTTCGCACAG
Chr4L-2	ccnb1.2.L	6	T	C	fwd	CTGTGCGAACGCATTCTGGCGTAAAGGACCGACATTGAATTCTAATTGAGTATTGTTGGCACCATGTGCTTCTGTAAATAGTGTATTTTGTTTTACTGTTTTTAATAAAGCTCATTTTAACATTAAAAAAAAAAAAAAAAAAAAAAAAAAAAAAAAAAAGCTAGCCATGGTCCCAGCCT
Chr4L-2	ccnb1.2.L	6	T	C	rvc	AGGCTGGGACCATGGCTAGCTTTTTTTTTTTTTTTTTTTTTTTTTTTTTTTTTTTAATGTTAAAATGAGCTTTATTAAAAACAGTAAAACAAAATACACTATTTACAGAAGCACATGGTGCCAACAATACTCAATTAGAATTCAATGTCGGTCCTTTACGCCAGAATGCGTTCGCACAG
Chr4L-2	ccnb1.2.L	7	G	A	fwd	CTGTGCGAACGCATTCTGGCGTAAAGGACTAACATTGAATTCTAATTGAGTATTGTTGGCACCATGTGCTTCTGTAAATAGTGTATTTTGTTTTACTGTTTTTAATAAAGCTCATTTTAACATTAAAAAAAAAAAAAAAAAAAAAAAAAAAAAAAAAAAGCTAGCCATGGTCCCAGCCT
Chr4L-2	ccnb1.2.L	7	G	A	rvc	AGGCTGGGACCATGGCTAGCTTTTTTTTTTTTTTTTTTTTTTTTTTTTTTTTTTTAATGTTAAAATGAGCTTTATTAAAAACAGTAAAACAAAATACACTATTTACAGAAGCACATGGTGCCAACAATACTCAATTAGAATTCAATGTTAGTCCTTTACGCCAGAATGCGTTCGCACAG
Chr4L-2	ccnb1.2.L	7	G	T	fwd	CTGTGCGAACGCATTCTGGCGTAAAGGACTTACATTGAATTCTAATTGAGTATTGTTGGCACCATGTGCTTCTGTAAATAGTGTATTTTGTTTTACTGTTTTTAATAAAGCTCATTTTAACATTAAAAAAAAAAAAAAAAAAAAAAAAAAAAAAAAAAAGCTAGCCATGGTCCCAGCCT
Chr4L-2	ccnb1.2.L	7	G	T	rvc	AGGCTGGGACCATGGCTAGCTTTTTTTTTTTTTTTTTTTTTTTTTTTTTTTTTTTAATGTTAAAATGAGCTTTATTAAAAACAGTAAAACAAAATACACTATTTACAGAAGCACATGGTGCCAACAATACTCAATTAGAATTCAATGTAAGTCCTTTACGCCAGAATGCGTTCGCACAG
Chr4L-2	ccnb1.2.L	7	G	C	fwd	CTGTGCGAACGCATTCTGGCGTAAAGGACTCACATTGAATTCTAATTGAGTATTGTTGGCACCATGTGCTTCTGTAAATAGTGTATTTTGTTTTACTGTTTTTAATAAAGCTCATTTTAACATTAAAAAAAAAAAAAAAAAAAAAAAAAAAAAAAAAAAGCTAGCCATGGTCCCAGCCT
Chr4L-2	ccnb1.2.L	7	G	C	rvc	AGGCTGGGACCATGGCTAGCTTTTTTTTTTTTTTTTTTTTTTTTTTTTTTTTTTTAATGTTAAAATGAGCTTTATTAAAAACAGTAAAACAAAATACACTATTTACAGAAGCACATGGTGCCAACAATACTCAATTAGAATTCAATGTGAGTCCTTTACGCCAGAATGCGTTCGCACAG
Chr4L-2	ccnb1.2.L	8	A	T	fwd	CTGTGCGAACGCATTCTGGCGTAAAGGACTGTCATTGAATTCTAATTGAGTATTGTTGGCACCATGTGCTTCTGTAAATAGTGTATTTTGTTTTACTGTTTTTAATAAAGCTCATTTTAACATTAAAAAAAAAAAAAAAAAAAAAAAAAAAAAAAAAAAGCTAGCCATGGTCCCAGCCT
Chr4L-2	ccnb1.2.L	8	A	T	rvc	AGGCTGGGACCATGGCTAGCTTTTTTTTTTTTTTTTTTTTTTTTTTTTTTTTTTTAATGTTAAAATGAGCTTTATTAAAAACAGTAAAACAAAATACACTATTTACAGAAGCACATGGTGCCAACAATACTCAATTAGAATTCAATGACAGTCCTTTACGCCAGAATGCGTTCGCACAG
Chr4L-2	ccnb1.2.L	8	A	G	fwd	CTGTGCGAACGCATTCTGGCGTAAAGGACTGGCATTGAATTCTAATTGAGTATTGTTGGCACCATGTGCTTCTGTAAATAGTGTATTTTGTTTTACTGTTTTTAATAAAGCTCATTTTAACATTAAAAAAAAAAAAAAAAAAAAAAAAAAAAAAAAAAAGCTAGCCATGGTCCCAGCCT
Chr4L-2	ccnb1.2.L	8	A	G	rvc	AGGCTGGGACCATGGCTAGCTTTTTTTTTTTTTTTTTTTTTTTTTTTTTTTTTTTAATGTTAAAATGAGCTTTATTAAAAACAGTAAAACAAAATACACTATTTACAGAAGCACATGGTGCCAACAATACTCAATTAGAATTCAATGCCAGTCCTTTACGCCAGAATGCGTTCGCACAG
Chr4L-2	ccnb1.2.L	8	A	C	fwd	CTGTGCGAACGCATTCTGGCGTAAAGGACTGCCATTGAATTCTAATTGAGTATTGTTGGCACCATGTGCTTCTGTAAATAGTGTATTTTGTTTTACTGTTTTTAATAAAGCTCATTTTAACATTAAAAAAAAAAAAAAAAAAAAAAAAAAAAAAAAAAAGCTAGCCATGGTCCCAGCCT
Chr4L-2	ccnb1.2.L	8	A	C	rvc	AGGCTGGGACCATGGCTAGCTTTTTTTTTTTTTTTTTTTTTTTTTTTTTTTTTTTAATGTTAAAATGAGCTTTATTAAAAACAGTAAAACAAAATACACTATTTACAGAAGCACATGGTGCCAACAATACTCAATTAGAATTCAATGGCAGTCCTTTACGCCAGAATGCGTTCGCACAG
Chr4L-2	ccnb1.2.L	9	C	A	fwd	CTGTGCGAACGCATTCTGGCGTAAAGGACTGAAATTGAATTCTAATTGAGTATTGTTGGCACCATGTGCTTCTGTAAATAGTGTATTTTGTTTTACTGTTTTTAATAAAGCTCATTTTAACATTAAAAAAAAAAAAAAAAAAAAAAAAAAAAAAAAAAAGCTAGCCATGGTCCCAGCCT
Chr4L-2	ccnb1.2.L	9	C	A	rvc	AGGCTGGGACCATGGCTAGCTTTTTTTTTTTTTTTTTTTTTTTTTTTTTTTTTTTAATGTTAAAATGAGCTTTATTAAAAACAGTAAAACAAAATACACTATTTACAGAAGCACATGGTGCCAACAATACTCAATTAGAATTCAATTTCAGTCCTTTACGCCAGAATGCGTTCGCACAG
Chr4L-2	ccnb1.2.L	9	C	T	fwd	CTGTGCGAACGCATTCTGGCGTAAAGGACTGATATTGAATTCTAATTGAGTATTGTTGGCACCATGTGCTTCTGTAAATAGTGTATTTTGTTTTACTGTTTTTAATAAAGCTCATTTTAACATTAAAAAAAAAAAAAAAAAAAAAAAAAAAAAAAAAAAGCTAGCCATGGTCCCAGCCT
Chr4L-2	ccnb1.2.L	9	C	T	rvc	AGGCTGGGACCATGGCTAGCTTTTTTTTTTTTTTTTTTTTTTTTTTTTTTTTTTTAATGTTAAAATGAGCTTTATTAAAAACAGTAAAACAAAATACACTATTTACAGAAGCACATGGTGCCAACAATACTCAATTAGAATTCAATATCAGTCCTTTACGCCAGAATGCGTTCGCACAG
Chr4L-2	ccnb1.2.L	9	C	G	fwd	CTGTGCGAACGCATTCTGGCGTAAAGGACTGAGATTGAATTCTAATTGAGTATTGTTGGCACCATGTGCTTCTGTAAATAGTGTATTTTGTTTTACTGTTTTTAATAAAGCTCATTTTAACATTAAAAAAAAAAAAAAAAAAAAAAAAAAAAAAAAAAAGCTAGCCATGGTCCCAGCCT
Chr4L-2	ccnb1.2.L	9	C	G	rvc	AGGCTGGGACCATGGCTAGCTTTTTTTTTTTTTTTTTTTTTTTTTTTTTTTTTTTAATGTTAAAATGAGCTTTATTAAAAACAGTAAAACAAAATACACTATTTACAGAAGCACATGGTGCCAACAATACTCAATTAGAATTCAATCTCAGTCCTTTACGCCAGAATGCGTTCGCACAG
Chr4L-2	ccnb1.2.L	10	A	T	fwd	CTGTGCGAACGCATTCTGGCGTAAAGGACTGACTTTGAATTCTAATTGAGTATTGTTGGCACCATGTGCTTCTGTAAATAGTGTATTTTGTTTTACTGTTTTTAATAAAGCTCATTTTAACATTAAAAAAAAAAAAAAAAAAAAAAAAAAAAAAAAAAAGCTAGCCATGGTCCCAGCCT
Chr4L-2	ccnb1.2.L	10	A	T	rvc	AGGCTGGGACCATGGCTAGCTTTTTTTTTTTTTTTTTTTTTTTTTTTTTTTTTTTAATGTTAAAATGAGCTTTATTAAAAACAGTAAAACAAAATACACTATTTACAGAAGCACATGGTGCCAACAATACTCAATTAGAATTCAAAGTCAGTCCTTTACGCCAGAATGCGTTCGCACAG
Chr4L-2	ccnb1.2.L	10	A	G	fwd	CTGTGCGAACGCATTCTGGCGTAAAGGACTGACGTTGAATTCTAATTGAGTATTGTTGGCACCATGTGCTTCTGTAAATAGTGTATTTTGTTTTACTGTTTTTAATAAAGCTCATTTTAACATTAAAAAAAAAAAAAAAAAAAAAAAAAAAAAAAAAAAGCTAGCCATGGTCCCAGCCT
Chr4L-2	ccnb1.2.L	10	A	G	rvc	AGGCTGGGACCATGGCTAGCTTTTTTTTTTTTTTTTTTTTTTTTTTTTTTTTTTTAATGTTAAAATGAGCTTTATTAAAAACAGTAAAACAAAATACACTATTTACAGAAGCACATGGTGCCAACAATACTCAATTAGAATTCAACGTCAGTCCTTTACGCCAGAATGCGTTCGCACAG
Chr4L-2	ccnb1.2.L	10	A	C	fwd	CTGTGCGAACGCATTCTGGCGTAAAGGACTGACCTTGAATTCTAATTGAGTATTGTTGGCACCATGTGCTTCTGTAAATAGTGTATTTTGTTTTACTGTTTTTAATAAAGCTCATTTTAACATTAAAAAAAAAAAAAAAAAAAAAAAAAAAAAAAAAAAGCTAGCCATGGTCCCAGCCT
Chr4L-2	ccnb1.2.L	10	A	C	rvc	AGGCTGGGACCATGGCTAGCTTTTTTTTTTTTTTTTTTTTTTTTTTTTTTTTTTTAATGTTAAAATGAGCTTTATTAAAAACAGTAAAACAAAATACACTATTTACAGAAGCACATGGTGCCAACAATACTCAATTAGAATTCAAGGTCAGTCCTTTACGCCAGAATGCGTTCGCACAG
Chr4L-2	ccnb1.2.L	11	T	A	fwd	CTGTGCGAACGCATTCTGGCGTAAAGGACTGACAATGAATTCTAATTGAGTATTGTTGGCACCATGTGCTTCTGTAAATAGTGTATTTTGTTTTACTGTTTTTAATAAAGCTCATTTTAACATTAAAAAAAAAAAAAAAAAAAAAAAAAAAAAAAAAAAGCTAGCCATGGTCCCAGCCT
Chr4L-2	ccnb1.2.L	11	T	A	rvc	AGGCTGGGACCATGGCTAGCTTTTTTTTTTTTTTTTTTTTTTTTTTTTTTTTTTTAATGTTAAAATGAGCTTTATTAAAAACAGTAAAACAAAATACACTATTTACAGAAGCACATGGTGCCAACAATACTCAATTAGAATTCATTGTCAGTCCTTTACGCCAGAATGCGTTCGCACAG
Chr4L-2	ccnb1.2.L	11	T	G	fwd	CTGTGCGAACGCATTCTGGCGTAAAGGACTGACAGTGAATTCTAATTGAGTATTGTTGGCACCATGTGCTTCTGTAAATAGTGTATTTTGTTTTACTGTTTTTAATAAAGCTCATTTTAACATTAAAAAAAAAAAAAAAAAAAAAAAAAAAAAAAAAAAGCTAGCCATGGTCCCAGCCT
Chr4L-2	ccnb1.2.L	11	T	G	rvc	AGGCTGGGACCATGGCTAGCTTTTTTTTTTTTTTTTTTTTTTTTTTTTTTTTTTTAATGTTAAAATGAGCTTTATTAAAAACAGTAAAACAAAATACACTATTTACAGAAGCACATGGTGCCAACAATACTCAATTAGAATTCACTGTCAGTCCTTTACGCCAGAATGCGTTCGCACAG
Chr4L-2	ccnb1.2.L	11	T	C	fwd	CTGTGCGAACGCATTCTGGCGTAAAGGACTGACACTGAATTCTAATTGAGTATTGTTGGCACCATGTGCTTCTGTAAATAGTGTATTTTGTTTTACTGTTTTTAATAAAGCTCATTTTAACATTAAAAAAAAAAAAAAAAAAAAAAAAAAAAAAAAAAAGCTAGCCATGGTCCCAGCCT
Chr4L-2	ccnb1.2.L	11	T	C	rvc	AGGCTGGGACCATGGCTAGCTTTTTTTTTTTTTTTTTTTTTTTTTTTTTTTTTTTAATGTTAAAATGAGCTTTATTAAAAACAGTAAAACAAAATACACTATTTACAGAAGCACATGGTGCCAACAATACTCAATTAGAATTCAGTGTCAGTCCTTTACGCCAGAATGCGTTCGCACAG
Chr4L-2	ccnb1.2.L	12	T	A	fwd	CTGTGCGAACGCATTCTGGCGTAAAGGACTGACATAGAATTCTAATTGAGTATTGTTGGCACCATGTGCTTCTGTAAATAGTGTATTTTGTTTTACTGTTTTTAATAAAGCTCATTTTAACATTAAAAAAAAAAAAAAAAAAAAAAAAAAAAAAAAAAAGCTAGCCATGGTCCCAGCCT
Chr4L-2	ccnb1.2.L	12	T	A	rvc	AGGCTGGGACCATGGCTAGCTTTTTTTTTTTTTTTTTTTTTTTTTTTTTTTTTTTAATGTTAAAATGAGCTTTATTAAAAACAGTAAAACAAAATACACTATTTACAGAAGCACATGGTGCCAACAATACTCAATTAGAATTCTATGTCAGTCCTTTACGCCAGAATGCGTTCGCACAG
Chr4L-2	ccnb1.2.L	12	T	G	fwd	CTGTGCGAACGCATTCTGGCGTAAAGGACTGACATGGAATTCTAATTGAGTATTGTTGGCACCATGTGCTTCTGTAAATAGTGTATTTTGTTTTACTGTTTTTAATAAAGCTCATTTTAACATTAAAAAAAAAAAAAAAAAAAAAAAAAAAAAAAAAAAGCTAGCCATGGTCCCAGCCT
Chr4L-2	ccnb1.2.L	12	T	G	rvc	AGGCTGGGACCATGGCTAGCTTTTTTTTTTTTTTTTTTTTTTTTTTTTTTTTTTTAATGTTAAAATGAGCTTTATTAAAAACAGTAAAACAAAATACACTATTTACAGAAGCACATGGTGCCAACAATACTCAATTAGAATTCCATGTCAGTCCTTTACGCCAGAATGCGTTCGCACAG
Chr4L-2	ccnb1.2.L	12	T	C	fwd	CTGTGCGAACGCATTCTGGCGTAAAGGACTGACATCGAATTCTAATTGAGTATTGTTGGCACCATGTGCTTCTGTAAATAGTGTATTTTGTTTTACTGTTTTTAATAAAGCTCATTTTAACATTAAAAAAAAAAAAAAAAAAAAAAAAAAAAAAAAAAAGCTAGCCATGGTCCCAGCCT
Chr4L-2	ccnb1.2.L	12	T	C	rvc	AGGCTGGGACCATGGCTAGCTTTTTTTTTTTTTTTTTTTTTTTTTTTTTTTTTTTAATGTTAAAATGAGCTTTATTAAAAACAGTAAAACAAAATACACTATTTACAGAAGCACATGGTGCCAACAATACTCAATTAGAATTCGATGTCAGTCCTTTACGCCAGAATGCGTTCGCACAG
Chr4L-2	ccnb1.2.L	13	G	A	fwd	CTGTGCGAACGCATTCTGGCGTAAAGGACTGACATTAAATTCTAATTGAGTATTGTTGGCACCATGTGCTTCTGTAAATAGTGTATTTTGTTTTACTGTTTTTAATAAAGCTCATTTTAACATTAAAAAAAAAAAAAAAAAAAAAAAAAAAAAAAAAAAGCTAGCCATGGTCCCAGCCT
Chr4L-2	ccnb1.2.L	13	G	A	rvc	AGGCTGGGACCATGGCTAGCTTTTTTTTTTTTTTTTTTTTTTTTTTTTTTTTTTTAATGTTAAAATGAGCTTTATTAAAAACAGTAAAACAAAATACACTATTTACAGAAGCACATGGTGCCAACAATACTCAATTAGAATTTAATGTCAGTCCTTTACGCCAGAATGCGTTCGCACAG
Chr4L-2	ccnb1.2.L	13	G	T	fwd	CTGTGCGAACGCATTCTGGCGTAAAGGACTGACATTTAATTCTAATTGAGTATTGTTGGCACCATGTGCTTCTGTAAATAGTGTATTTTGTTTTACTGTTTTTAATAAAGCTCATTTTAACATTAAAAAAAAAAAAAAAAAAAAAAAAAAAAAAAAAAAGCTAGCCATGGTCCCAGCCT
Chr4L-2	ccnb1.2.L	13	G	T	rvc	AGGCTGGGACCATGGCTAGCTTTTTTTTTTTTTTTTTTTTTTTTTTTTTTTTTTTAATGTTAAAATGAGCTTTATTAAAAACAGTAAAACAAAATACACTATTTACAGAAGCACATGGTGCCAACAATACTCAATTAGAATTAAATGTCAGTCCTTTACGCCAGAATGCGTTCGCACAG
Chr4L-2	ccnb1.2.L	13	G	C	fwd	CTGTGCGAACGCATTCTGGCGTAAAGGACTGACATTCAATTCTAATTGAGTATTGTTGGCACCATGTGCTTCTGTAAATAGTGTATTTTGTTTTACTGTTTTTAATAAAGCTCATTTTAACATTAAAAAAAAAAAAAAAAAAAAAAAAAAAAAAAAAAAGCTAGCCATGGTCCCAGCCT
Chr4L-2	ccnb1.2.L	13	G	C	rvc	AGGCTGGGACCATGGCTAGCTTTTTTTTTTTTTTTTTTTTTTTTTTTTTTTTTTTAATGTTAAAATGAGCTTTATTAAAAACAGTAAAACAAAATACACTATTTACAGAAGCACATGGTGCCAACAATACTCAATTAGAATTGAATGTCAGTCCTTTACGCCAGAATGCGTTCGCACAG
Chr4L-2	ccnb1.2.L	14	A	T	fwd	CTGTGCGAACGCATTCTGGCGTAAAGGACTGACATTGTATTCTAATTGAGTATTGTTGGCACCATGTGCTTCTGTAAATAGTGTATTTTGTTTTACTGTTTTTAATAAAGCTCATTTTAACATTAAAAAAAAAAAAAAAAAAAAAAAAAAAAAAAAAAAGCTAGCCATGGTCCCAGCCT
Chr4L-2	ccnb1.2.L	14	A	T	rvc	AGGCTGGGACCATGGCTAGCTTTTTTTTTTTTTTTTTTTTTTTTTTTTTTTTTTTAATGTTAAAATGAGCTTTATTAAAAACAGTAAAACAAAATACACTATTTACAGAAGCACATGGTGCCAACAATACTCAATTAGAATACAATGTCAGTCCTTTACGCCAGAATGCGTTCGCACAG
Chr4L-2	ccnb1.2.L	14	A	G	fwd	CTGTGCGAACGCATTCTGGCGTAAAGGACTGACATTGGATTCTAATTGAGTATTGTTGGCACCATGTGCTTCTGTAAATAGTGTATTTTGTTTTACTGTTTTTAATAAAGCTCATTTTAACATTAAAAAAAAAAAAAAAAAAAAAAAAAAAAAAAAAAAGCTAGCCATGGTCCCAGCCT
Chr4L-2	ccnb1.2.L	14	A	G	rvc	AGGCTGGGACCATGGCTAGCTTTTTTTTTTTTTTTTTTTTTTTTTTTTTTTTTTTAATGTTAAAATGAGCTTTATTAAAAACAGTAAAACAAAATACACTATTTACAGAAGCACATGGTGCCAACAATACTCAATTAGAATCCAATGTCAGTCCTTTACGCCAGAATGCGTTCGCACAG
Chr4L-2	ccnb1.2.L	14	A	C	fwd	CTGTGCGAACGCATTCTGGCGTAAAGGACTGACATTGCATTCTAATTGAGTATTGTTGGCACCATGTGCTTCTGTAAATAGTGTATTTTGTTTTACTGTTTTTAATAAAGCTCATTTTAACATTAAAAAAAAAAAAAAAAAAAAAAAAAAAAAAAAAAAGCTAGCCATGGTCCCAGCCT
Chr4L-2	ccnb1.2.L	14	A	C	rvc	AGGCTGGGACCATGGCTAGCTTTTTTTTTTTTTTTTTTTTTTTTTTTTTTTTTTTAATGTTAAAATGAGCTTTATTAAAAACAGTAAAACAAAATACACTATTTACAGAAGCACATGGTGCCAACAATACTCAATTAGAATGCAATGTCAGTCCTTTACGCCAGAATGCGTTCGCACAG
Chr4L-2	ccnb1.2.L	15	A	T	fwd	CTGTGCGAACGCATTCTGGCGTAAAGGACTGACATTGATTTCTAATTGAGTATTGTTGGCACCATGTGCTTCTGTAAATAGTGTATTTTGTTTTACTGTTTTTAATAAAGCTCATTTTAACATTAAAAAAAAAAAAAAAAAAAAAAAAAAAAAAAAAAAGCTAGCCATGGTCCCAGCCT
Chr4L-2	ccnb1.2.L	15	A	T	rvc	AGGCTGGGACCATGGCTAGCTTTTTTTTTTTTTTTTTTTTTTTTTTTTTTTTTTTAATGTTAAAATGAGCTTTATTAAAAACAGTAAAACAAAATACACTATTTACAGAAGCACATGGTGCCAACAATACTCAATTAGAAATCAATGTCAGTCCTTTACGCCAGAATGCGTTCGCACAG
Chr4L-2	ccnb1.2.L	15	A	G	fwd	CTGTGCGAACGCATTCTGGCGTAAAGGACTGACATTGAGTTCTAATTGAGTATTGTTGGCACCATGTGCTTCTGTAAATAGTGTATTTTGTTTTACTGTTTTTAATAAAGCTCATTTTAACATTAAAAAAAAAAAAAAAAAAAAAAAAAAAAAAAAAAAGCTAGCCATGGTCCCAGCCT
Chr4L-2	ccnb1.2.L	15	A	G	rvc	AGGCTGGGACCATGGCTAGCTTTTTTTTTTTTTTTTTTTTTTTTTTTTTTTTTTTAATGTTAAAATGAGCTTTATTAAAAACAGTAAAACAAAATACACTATTTACAGAAGCACATGGTGCCAACAATACTCAATTAGAACTCAATGTCAGTCCTTTACGCCAGAATGCGTTCGCACAG
Chr4L-2	ccnb1.2.L	15	A	C	fwd	CTGTGCGAACGCATTCTGGCGTAAAGGACTGACATTGACTTCTAATTGAGTATTGTTGGCACCATGTGCTTCTGTAAATAGTGTATTTTGTTTTACTGTTTTTAATAAAGCTCATTTTAACATTAAAAAAAAAAAAAAAAAAAAAAAAAAAAAAAAAAAGCTAGCCATGGTCCCAGCCT
Chr4L-2	ccnb1.2.L	15	A	C	rvc	AGGCTGGGACCATGGCTAGCTTTTTTTTTTTTTTTTTTTTTTTTTTTTTTTTTTTAATGTTAAAATGAGCTTTATTAAAAACAGTAAAACAAAATACACTATTTACAGAAGCACATGGTGCCAACAATACTCAATTAGAAGTCAATGTCAGTCCTTTACGCCAGAATGCGTTCGCACAG
Chr4L-2	ccnb1.2.L	16	T	A	fwd	CTGTGCGAACGCATTCTGGCGTAAAGGACTGACATTGAAATCTAATTGAGTATTGTTGGCACCATGTGCTTCTGTAAATAGTGTATTTTGTTTTACTGTTTTTAATAAAGCTCATTTTAACATTAAAAAAAAAAAAAAAAAAAAAAAAAAAAAAAAAAAGCTAGCCATGGTCCCAGCCT
Chr4L-2	ccnb1.2.L	16	T	A	rvc	AGGCTGGGACCATGGCTAGCTTTTTTTTTTTTTTTTTTTTTTTTTTTTTTTTTTTAATGTTAAAATGAGCTTTATTAAAAACAGTAAAACAAAATACACTATTTACAGAAGCACATGGTGCCAACAATACTCAATTAGATTTCAATGTCAGTCCTTTACGCCAGAATGCGTTCGCACAG
Chr4L-2	ccnb1.2.L	16	T	G	fwd	CTGTGCGAACGCATTCTGGCGTAAAGGACTGACATTGAAGTCTAATTGAGTATTGTTGGCACCATGTGCTTCTGTAAATAGTGTATTTTGTTTTACTGTTTTTAATAAAGCTCATTTTAACATTAAAAAAAAAAAAAAAAAAAAAAAAAAAAAAAAAAAGCTAGCCATGGTCCCAGCCT
Chr4L-2	ccnb1.2.L	16	T	G	rvc	AGGCTGGGACCATGGCTAGCTTTTTTTTTTTTTTTTTTTTTTTTTTTTTTTTTTTAATGTTAAAATGAGCTTTATTAAAAACAGTAAAACAAAATACACTATTTACAGAAGCACATGGTGCCAACAATACTCAATTAGACTTCAATGTCAGTCCTTTACGCCAGAATGCGTTCGCACAG
Chr4L-2	ccnb1.2.L	16	T	C	fwd	CTGTGCGAACGCATTCTGGCGTAAAGGACTGACATTGAACTCTAATTGAGTATTGTTGGCACCATGTGCTTCTGTAAATAGTGTATTTTGTTTTACTGTTTTTAATAAAGCTCATTTTAACATTAAAAAAAAAAAAAAAAAAAAAAAAAAAAAAAAAAAGCTAGCCATGGTCCCAGCCT
Chr4L-2	ccnb1.2.L	16	T	C	rvc	AGGCTGGGACCATGGCTAGCTTTTTTTTTTTTTTTTTTTTTTTTTTTTTTTTTTTAATGTTAAAATGAGCTTTATTAAAAACAGTAAAACAAAATACACTATTTACAGAAGCACATGGTGCCAACAATACTCAATTAGAGTTCAATGTCAGTCCTTTACGCCAGAATGCGTTCGCACAG
Chr4L-2	ccnb1.2.L	17	T	A	fwd	CTGTGCGAACGCATTCTGGCGTAAAGGACTGACATTGAATACTAATTGAGTATTGTTGGCACCATGTGCTTCTGTAAATAGTGTATTTTGTTTTACTGTTTTTAATAAAGCTCATTTTAACATTAAAAAAAAAAAAAAAAAAAAAAAAAAAAAAAAAAAGCTAGCCATGGTCCCAGCCT
Chr4L-2	ccnb1.2.L	17	T	A	rvc	AGGCTGGGACCATGGCTAGCTTTTTTTTTTTTTTTTTTTTTTTTTTTTTTTTTTTAATGTTAAAATGAGCTTTATTAAAAACAGTAAAACAAAATACACTATTTACAGAAGCACATGGTGCCAACAATACTCAATTAGTATTCAATGTCAGTCCTTTACGCCAGAATGCGTTCGCACAG
Chr4L-2	ccnb1.2.L	17	T	G	fwd	CTGTGCGAACGCATTCTGGCGTAAAGGACTGACATTGAATGCTAATTGAGTATTGTTGGCACCATGTGCTTCTGTAAATAGTGTATTTTGTTTTACTGTTTTTAATAAAGCTCATTTTAACATTAAAAAAAAAAAAAAAAAAAAAAAAAAAAAAAAAAAGCTAGCCATGGTCCCAGCCT
Chr4L-2	ccnb1.2.L	17	T	G	rvc	AGGCTGGGACCATGGCTAGCTTTTTTTTTTTTTTTTTTTTTTTTTTTTTTTTTTTAATGTTAAAATGAGCTTTATTAAAAACAGTAAAACAAAATACACTATTTACAGAAGCACATGGTGCCAACAATACTCAATTAGCATTCAATGTCAGTCCTTTACGCCAGAATGCGTTCGCACAG
Chr4L-2	ccnb1.2.L	17	T	C	fwd	CTGTGCGAACGCATTCTGGCGTAAAGGACTGACATTGAATCCTAATTGAGTATTGTTGGCACCATGTGCTTCTGTAAATAGTGTATTTTGTTTTACTGTTTTTAATAAAGCTCATTTTAACATTAAAAAAAAAAAAAAAAAAAAAAAAAAAAAAAAAAAGCTAGCCATGGTCCCAGCCT
Chr4L-2	ccnb1.2.L	17	T	C	rvc	AGGCTGGGACCATGGCTAGCTTTTTTTTTTTTTTTTTTTTTTTTTTTTTTTTTTTAATGTTAAAATGAGCTTTATTAAAAACAGTAAAACAAAATACACTATTTACAGAAGCACATGGTGCCAACAATACTCAATTAGGATTCAATGTCAGTCCTTTACGCCAGAATGCGTTCGCACAG
Chr4L-2	ccnb1.2.L	18	C	A	fwd	CTGTGCGAACGCATTCTGGCGTAAAGGACTGACATTGAATTATAATTGAGTATTGTTGGCACCATGTGCTTCTGTAAATAGTGTATTTTGTTTTACTGTTTTTAATAAAGCTCATTTTAACATTAAAAAAAAAAAAAAAAAAAAAAAAAAAAAAAAAAAGCTAGCCATGGTCCCAGCCT
Chr4L-2	ccnb1.2.L	18	C	A	rvc	AGGCTGGGACCATGGCTAGCTTTTTTTTTTTTTTTTTTTTTTTTTTTTTTTTTTTAATGTTAAAATGAGCTTTATTAAAAACAGTAAAACAAAATACACTATTTACAGAAGCACATGGTGCCAACAATACTCAATTATAATTCAATGTCAGTCCTTTACGCCAGAATGCGTTCGCACAG
Chr4L-2	ccnb1.2.L	18	C	T	fwd	CTGTGCGAACGCATTCTGGCGTAAAGGACTGACATTGAATTTTAATTGAGTATTGTTGGCACCATGTGCTTCTGTAAATAGTGTATTTTGTTTTACTGTTTTTAATAAAGCTCATTTTAACATTAAAAAAAAAAAAAAAAAAAAAAAAAAAAAAAAAAAGCTAGCCATGGTCCCAGCCT
Chr4L-2	ccnb1.2.L	18	C	T	rvc	AGGCTGGGACCATGGCTAGCTTTTTTTTTTTTTTTTTTTTTTTTTTTTTTTTTTTAATGTTAAAATGAGCTTTATTAAAAACAGTAAAACAAAATACACTATTTACAGAAGCACATGGTGCCAACAATACTCAATTAAAATTCAATGTCAGTCCTTTACGCCAGAATGCGTTCGCACAG
Chr4L-2	ccnb1.2.L	18	C	G	fwd	CTGTGCGAACGCATTCTGGCGTAAAGGACTGACATTGAATTGTAATTGAGTATTGTTGGCACCATGTGCTTCTGTAAATAGTGTATTTTGTTTTACTGTTTTTAATAAAGCTCATTTTAACATTAAAAAAAAAAAAAAAAAAAAAAAAAAAAAAAAAAAGCTAGCCATGGTCCCAGCCT
Chr4L-2	ccnb1.2.L	18	C	G	rvc	AGGCTGGGACCATGGCTAGCTTTTTTTTTTTTTTTTTTTTTTTTTTTTTTTTTTTAATGTTAAAATGAGCTTTATTAAAAACAGTAAAACAAAATACACTATTTACAGAAGCACATGGTGCCAACAATACTCAATTACAATTCAATGTCAGTCCTTTACGCCAGAATGCGTTCGCACAG
Chr4L-2	ccnb1.2.L	19	T	A	fwd	CTGTGCGAACGCATTCTGGCGTAAAGGACTGACATTGAATTCAAATTGAGTATTGTTGGCACCATGTGCTTCTGTAAATAGTGTATTTTGTTTTACTGTTTTTAATAAAGCTCATTTTAACATTAAAAAAAAAAAAAAAAAAAAAAAAAAAAAAAAAAAGCTAGCCATGGTCCCAGCCT
Chr4L-2	ccnb1.2.L	19	T	A	rvc	AGGCTGGGACCATGGCTAGCTTTTTTTTTTTTTTTTTTTTTTTTTTTTTTTTTTTAATGTTAAAATGAGCTTTATTAAAAACAGTAAAACAAAATACACTATTTACAGAAGCACATGGTGCCAACAATACTCAATTTGAATTCAATGTCAGTCCTTTACGCCAGAATGCGTTCGCACAG
Chr4L-2	ccnb1.2.L	19	T	G	fwd	CTGTGCGAACGCATTCTGGCGTAAAGGACTGACATTGAATTCGAATTGAGTATTGTTGGCACCATGTGCTTCTGTAAATAGTGTATTTTGTTTTACTGTTTTTAATAAAGCTCATTTTAACATTAAAAAAAAAAAAAAAAAAAAAAAAAAAAAAAAAAAGCTAGCCATGGTCCCAGCCT
Chr4L-2	ccnb1.2.L	19	T	G	rvc	AGGCTGGGACCATGGCTAGCTTTTTTTTTTTTTTTTTTTTTTTTTTTTTTTTTTTAATGTTAAAATGAGCTTTATTAAAAACAGTAAAACAAAATACACTATTTACAGAAGCACATGGTGCCAACAATACTCAATTCGAATTCAATGTCAGTCCTTTACGCCAGAATGCGTTCGCACAG
Chr4L-2	ccnb1.2.L	19	T	C	fwd	CTGTGCGAACGCATTCTGGCGTAAAGGACTGACATTGAATTCCAATTGAGTATTGTTGGCACCATGTGCTTCTGTAAATAGTGTATTTTGTTTTACTGTTTTTAATAAAGCTCATTTTAACATTAAAAAAAAAAAAAAAAAAAAAAAAAAAAAAAAAAAGCTAGCCATGGTCCCAGCCT
Chr4L-2	ccnb1.2.L	19	T	C	rvc	AGGCTGGGACCATGGCTAGCTTTTTTTTTTTTTTTTTTTTTTTTTTTTTTTTTTTAATGTTAAAATGAGCTTTATTAAAAACAGTAAAACAAAATACACTATTTACAGAAGCACATGGTGCCAACAATACTCAATTGGAATTCAATGTCAGTCCTTTACGCCAGAATGCGTTCGCACAG
Chr4L-2	ccnb1.2.L	20	A	T	fwd	CTGTGCGAACGCATTCTGGCGTAAAGGACTGACATTGAATTCTTATTGAGTATTGTTGGCACCATGTGCTTCTGTAAATAGTGTATTTTGTTTTACTGTTTTTAATAAAGCTCATTTTAACATTAAAAAAAAAAAAAAAAAAAAAAAAAAAAAAAAAAAGCTAGCCATGGTCCCAGCCT
Chr4L-2	ccnb1.2.L	20	A	T	rvc	AGGCTGGGACCATGGCTAGCTTTTTTTTTTTTTTTTTTTTTTTTTTTTTTTTTTTAATGTTAAAATGAGCTTTATTAAAAACAGTAAAACAAAATACACTATTTACAGAAGCACATGGTGCCAACAATACTCAATAAGAATTCAATGTCAGTCCTTTACGCCAGAATGCGTTCGCACAG
Chr4L-2	ccnb1.2.L	20	A	G	fwd	CTGTGCGAACGCATTCTGGCGTAAAGGACTGACATTGAATTCTGATTGAGTATTGTTGGCACCATGTGCTTCTGTAAATAGTGTATTTTGTTTTACTGTTTTTAATAAAGCTCATTTTAACATTAAAAAAAAAAAAAAAAAAAAAAAAAAAAAAAAAAAGCTAGCCATGGTCCCAGCCT
Chr4L-2	ccnb1.2.L	20	A	G	rvc	AGGCTGGGACCATGGCTAGCTTTTTTTTTTTTTTTTTTTTTTTTTTTTTTTTTTTAATGTTAAAATGAGCTTTATTAAAAACAGTAAAACAAAATACACTATTTACAGAAGCACATGGTGCCAACAATACTCAATCAGAATTCAATGTCAGTCCTTTACGCCAGAATGCGTTCGCACAG
Chr4L-2	ccnb1.2.L	20	A	C	fwd	CTGTGCGAACGCATTCTGGCGTAAAGGACTGACATTGAATTCTCATTGAGTATTGTTGGCACCATGTGCTTCTGTAAATAGTGTATTTTGTTTTACTGTTTTTAATAAAGCTCATTTTAACATTAAAAAAAAAAAAAAAAAAAAAAAAAAAAAAAAAAAGCTAGCCATGGTCCCAGCCT
Chr4L-2	ccnb1.2.L	20	A	C	rvc	AGGCTGGGACCATGGCTAGCTTTTTTTTTTTTTTTTTTTTTTTTTTTTTTTTTTTAATGTTAAAATGAGCTTTATTAAAAACAGTAAAACAAAATACACTATTTACAGAAGCACATGGTGCCAACAATACTCAATGAGAATTCAATGTCAGTCCTTTACGCCAGAATGCGTTCGCACAG
Chr4L-2	ccnb1.2.L	21	A	T	fwd	CTGTGCGAACGCATTCTGGCGTAAAGGACTGACATTGAATTCTATTTGAGTATTGTTGGCACCATGTGCTTCTGTAAATAGTGTATTTTGTTTTACTGTTTTTAATAAAGCTCATTTTAACATTAAAAAAAAAAAAAAAAAAAAAAAAAAAAAAAAAAAGCTAGCCATGGTCCCAGCCT
Chr4L-2	ccnb1.2.L	21	A	T	rvc	AGGCTGGGACCATGGCTAGCTTTTTTTTTTTTTTTTTTTTTTTTTTTTTTTTTTTAATGTTAAAATGAGCTTTATTAAAAACAGTAAAACAAAATACACTATTTACAGAAGCACATGGTGCCAACAATACTCAAATAGAATTCAATGTCAGTCCTTTACGCCAGAATGCGTTCGCACAG
Chr4L-2	ccnb1.2.L	21	A	G	fwd	CTGTGCGAACGCATTCTGGCGTAAAGGACTGACATTGAATTCTAGTTGAGTATTGTTGGCACCATGTGCTTCTGTAAATAGTGTATTTTGTTTTACTGTTTTTAATAAAGCTCATTTTAACATTAAAAAAAAAAAAAAAAAAAAAAAAAAAAAAAAAAAGCTAGCCATGGTCCCAGCCT
Chr4L-2	ccnb1.2.L	21	A	G	rvc	AGGCTGGGACCATGGCTAGCTTTTTTTTTTTTTTTTTTTTTTTTTTTTTTTTTTTAATGTTAAAATGAGCTTTATTAAAAACAGTAAAACAAAATACACTATTTACAGAAGCACATGGTGCCAACAATACTCAACTAGAATTCAATGTCAGTCCTTTACGCCAGAATGCGTTCGCACAG
Chr4L-2	ccnb1.2.L	21	A	C	fwd	CTGTGCGAACGCATTCTGGCGTAAAGGACTGACATTGAATTCTACTTGAGTATTGTTGGCACCATGTGCTTCTGTAAATAGTGTATTTTGTTTTACTGTTTTTAATAAAGCTCATTTTAACATTAAAAAAAAAAAAAAAAAAAAAAAAAAAAAAAAAAAGCTAGCCATGGTCCCAGCCT
Chr4L-2	ccnb1.2.L	21	A	C	rvc	AGGCTGGGACCATGGCTAGCTTTTTTTTTTTTTTTTTTTTTTTTTTTTTTTTTTTAATGTTAAAATGAGCTTTATTAAAAACAGTAAAACAAAATACACTATTTACAGAAGCACATGGTGCCAACAATACTCAAGTAGAATTCAATGTCAGTCCTTTACGCCAGAATGCGTTCGCACAG
Chr4L-2	ccnb1.2.L	22	T	A	fwd	CTGTGCGAACGCATTCTGGCGTAAAGGACTGACATTGAATTCTAAATGAGTATTGTTGGCACCATGTGCTTCTGTAAATAGTGTATTTTGTTTTACTGTTTTTAATAAAGCTCATTTTAACATTAAAAAAAAAAAAAAAAAAAAAAAAAAAAAAAAAAAGCTAGCCATGGTCCCAGCCT
Chr4L-2	ccnb1.2.L	22	T	A	rvc	AGGCTGGGACCATGGCTAGCTTTTTTTTTTTTTTTTTTTTTTTTTTTTTTTTTTTAATGTTAAAATGAGCTTTATTAAAAACAGTAAAACAAAATACACTATTTACAGAAGCACATGGTGCCAACAATACTCATTTAGAATTCAATGTCAGTCCTTTACGCCAGAATGCGTTCGCACAG
Chr4L-2	ccnb1.2.L	22	T	G	fwd	CTGTGCGAACGCATTCTGGCGTAAAGGACTGACATTGAATTCTAAGTGAGTATTGTTGGCACCATGTGCTTCTGTAAATAGTGTATTTTGTTTTACTGTTTTTAATAAAGCTCATTTTAACATTAAAAAAAAAAAAAAAAAAAAAAAAAAAAAAAAAAAGCTAGCCATGGTCCCAGCCT
Chr4L-2	ccnb1.2.L	22	T	G	rvc	AGGCTGGGACCATGGCTAGCTTTTTTTTTTTTTTTTTTTTTTTTTTTTTTTTTTTAATGTTAAAATGAGCTTTATTAAAAACAGTAAAACAAAATACACTATTTACAGAAGCACATGGTGCCAACAATACTCACTTAGAATTCAATGTCAGTCCTTTACGCCAGAATGCGTTCGCACAG
Chr4L-2	ccnb1.2.L	22	T	C	fwd	CTGTGCGAACGCATTCTGGCGTAAAGGACTGACATTGAATTCTAACTGAGTATTGTTGGCACCATGTGCTTCTGTAAATAGTGTATTTTGTTTTACTGTTTTTAATAAAGCTCATTTTAACATTAAAAAAAAAAAAAAAAAAAAAAAAAAAAAAAAAAAGCTAGCCATGGTCCCAGCCT
Chr4L-2	ccnb1.2.L	22	T	C	rvc	AGGCTGGGACCATGGCTAGCTTTTTTTTTTTTTTTTTTTTTTTTTTTTTTTTTTTAATGTTAAAATGAGCTTTATTAAAAACAGTAAAACAAAATACACTATTTACAGAAGCACATGGTGCCAACAATACTCAGTTAGAATTCAATGTCAGTCCTTTACGCCAGAATGCGTTCGCACAG
Chr4L-2	ccnb1.2.L	23	T	A	fwd	CTGTGCGAACGCATTCTGGCGTAAAGGACTGACATTGAATTCTAATAGAGTATTGTTGGCACCATGTGCTTCTGTAAATAGTGTATTTTGTTTTACTGTTTTTAATAAAGCTCATTTTAACATTAAAAAAAAAAAAAAAAAAAAAAAAAAAAAAAAAAAGCTAGCCATGGTCCCAGCCT
Chr4L-2	ccnb1.2.L	23	T	A	rvc	AGGCTGGGACCATGGCTAGCTTTTTTTTTTTTTTTTTTTTTTTTTTTTTTTTTTTAATGTTAAAATGAGCTTTATTAAAAACAGTAAAACAAAATACACTATTTACAGAAGCACATGGTGCCAACAATACTCTATTAGAATTCAATGTCAGTCCTTTACGCCAGAATGCGTTCGCACAG
Chr4L-2	ccnb1.2.L	23	T	G	fwd	CTGTGCGAACGCATTCTGGCGTAAAGGACTGACATTGAATTCTAATGGAGTATTGTTGGCACCATGTGCTTCTGTAAATAGTGTATTTTGTTTTACTGTTTTTAATAAAGCTCATTTTAACATTAAAAAAAAAAAAAAAAAAAAAAAAAAAAAAAAAAAGCTAGCCATGGTCCCAGCCT
Chr4L-2	ccnb1.2.L	23	T	G	rvc	AGGCTGGGACCATGGCTAGCTTTTTTTTTTTTTTTTTTTTTTTTTTTTTTTTTTTAATGTTAAAATGAGCTTTATTAAAAACAGTAAAACAAAATACACTATTTACAGAAGCACATGGTGCCAACAATACTCCATTAGAATTCAATGTCAGTCCTTTACGCCAGAATGCGTTCGCACAG
Chr4L-2	ccnb1.2.L	23	T	C	fwd	CTGTGCGAACGCATTCTGGCGTAAAGGACTGACATTGAATTCTAATCGAGTATTGTTGGCACCATGTGCTTCTGTAAATAGTGTATTTTGTTTTACTGTTTTTAATAAAGCTCATTTTAACATTAAAAAAAAAAAAAAAAAAAAAAAAAAAAAAAAAAAGCTAGCCATGGTCCCAGCCT
Chr4L-2	ccnb1.2.L	23	T	C	rvc	AGGCTGGGACCATGGCTAGCTTTTTTTTTTTTTTTTTTTTTTTTTTTTTTTTTTTAATGTTAAAATGAGCTTTATTAAAAACAGTAAAACAAAATACACTATTTACAGAAGCACATGGTGCCAACAATACTCGATTAGAATTCAATGTCAGTCCTTTACGCCAGAATGCGTTCGCACAG
Chr4L-2	ccnb1.2.L	24	G	A	fwd	CTGTGCGAACGCATTCTGGCGTAAAGGACTGACATTGAATTCTAATTAAGTATTGTTGGCACCATGTGCTTCTGTAAATAGTGTATTTTGTTTTACTGTTTTTAATAAAGCTCATTTTAACATTAAAAAAAAAAAAAAAAAAAAAAAAAAAAAAAAAAAGCTAGCCATGGTCCCAGCCT
Chr4L-2	ccnb1.2.L	24	G	A	rvc	AGGCTGGGACCATGGCTAGCTTTTTTTTTTTTTTTTTTTTTTTTTTTTTTTTTTTAATGTTAAAATGAGCTTTATTAAAAACAGTAAAACAAAATACACTATTTACAGAAGCACATGGTGCCAACAATACTTAATTAGAATTCAATGTCAGTCCTTTACGCCAGAATGCGTTCGCACAG
Chr4L-2	ccnb1.2.L	24	G	T	fwd	CTGTGCGAACGCATTCTGGCGTAAAGGACTGACATTGAATTCTAATTTAGTATTGTTGGCACCATGTGCTTCTGTAAATAGTGTATTTTGTTTTACTGTTTTTAATAAAGCTCATTTTAACATTAAAAAAAAAAAAAAAAAAAAAAAAAAAAAAAAAAAGCTAGCCATGGTCCCAGCCT
Chr4L-2	ccnb1.2.L	24	G	T	rvc	AGGCTGGGACCATGGCTAGCTTTTTTTTTTTTTTTTTTTTTTTTTTTTTTTTTTTAATGTTAAAATGAGCTTTATTAAAAACAGTAAAACAAAATACACTATTTACAGAAGCACATGGTGCCAACAATACTAAATTAGAATTCAATGTCAGTCCTTTACGCCAGAATGCGTTCGCACAG
Chr4L-2	ccnb1.2.L	24	G	C	fwd	CTGTGCGAACGCATTCTGGCGTAAAGGACTGACATTGAATTCTAATTCAGTATTGTTGGCACCATGTGCTTCTGTAAATAGTGTATTTTGTTTTACTGTTTTTAATAAAGCTCATTTTAACATTAAAAAAAAAAAAAAAAAAAAAAAAAAAAAAAAAAAGCTAGCCATGGTCCCAGCCT
Chr4L-2	ccnb1.2.L	24	G	C	rvc	AGGCTGGGACCATGGCTAGCTTTTTTTTTTTTTTTTTTTTTTTTTTTTTTTTTTTAATGTTAAAATGAGCTTTATTAAAAACAGTAAAACAAAATACACTATTTACAGAAGCACATGGTGCCAACAATACTGAATTAGAATTCAATGTCAGTCCTTTACGCCAGAATGCGTTCGCACAG
Chr4L-2	ccnb1.2.L	25	A	T	fwd	CTGTGCGAACGCATTCTGGCGTAAAGGACTGACATTGAATTCTAATTGTGTATTGTTGGCACCATGTGCTTCTGTAAATAGTGTATTTTGTTTTACTGTTTTTAATAAAGCTCATTTTAACATTAAAAAAAAAAAAAAAAAAAAAAAAAAAAAAAAAAAGCTAGCCATGGTCCCAGCCT
Chr4L-2	ccnb1.2.L	25	A	T	rvc	AGGCTGGGACCATGGCTAGCTTTTTTTTTTTTTTTTTTTTTTTTTTTTTTTTTTTAATGTTAAAATGAGCTTTATTAAAAACAGTAAAACAAAATACACTATTTACAGAAGCACATGGTGCCAACAATACACAATTAGAATTCAATGTCAGTCCTTTACGCCAGAATGCGTTCGCACAG
Chr4L-2	ccnb1.2.L	25	A	G	fwd	CTGTGCGAACGCATTCTGGCGTAAAGGACTGACATTGAATTCTAATTGGGTATTGTTGGCACCATGTGCTTCTGTAAATAGTGTATTTTGTTTTACTGTTTTTAATAAAGCTCATTTTAACATTAAAAAAAAAAAAAAAAAAAAAAAAAAAAAAAAAAAGCTAGCCATGGTCCCAGCCT
Chr4L-2	ccnb1.2.L	25	A	G	rvc	AGGCTGGGACCATGGCTAGCTTTTTTTTTTTTTTTTTTTTTTTTTTTTTTTTTTTAATGTTAAAATGAGCTTTATTAAAAACAGTAAAACAAAATACACTATTTACAGAAGCACATGGTGCCAACAATACCCAATTAGAATTCAATGTCAGTCCTTTACGCCAGAATGCGTTCGCACAG
Chr4L-2	ccnb1.2.L	25	A	C	fwd	CTGTGCGAACGCATTCTGGCGTAAAGGACTGACATTGAATTCTAATTGCGTATTGTTGGCACCATGTGCTTCTGTAAATAGTGTATTTTGTTTTACTGTTTTTAATAAAGCTCATTTTAACATTAAAAAAAAAAAAAAAAAAAAAAAAAAAAAAAAAAAGCTAGCCATGGTCCCAGCCT
Chr4L-2	ccnb1.2.L	25	A	C	rvc	AGGCTGGGACCATGGCTAGCTTTTTTTTTTTTTTTTTTTTTTTTTTTTTTTTTTTAATGTTAAAATGAGCTTTATTAAAAACAGTAAAACAAAATACACTATTTACAGAAGCACATGGTGCCAACAATACGCAATTAGAATTCAATGTCAGTCCTTTACGCCAGAATGCGTTCGCACAG
Chr4L-2	ccnb1.2.L	26	G	A	fwd	CTGTGCGAACGCATTCTGGCGTAAAGGACTGACATTGAATTCTAATTGAATATTGTTGGCACCATGTGCTTCTGTAAATAGTGTATTTTGTTTTACTGTTTTTAATAAAGCTCATTTTAACATTAAAAAAAAAAAAAAAAAAAAAAAAAAAAAAAAAAAGCTAGCCATGGTCCCAGCCT
Chr4L-2	ccnb1.2.L	26	G	A	rvc	AGGCTGGGACCATGGCTAGCTTTTTTTTTTTTTTTTTTTTTTTTTTTTTTTTTTTAATGTTAAAATGAGCTTTATTAAAAACAGTAAAACAAAATACACTATTTACAGAAGCACATGGTGCCAACAATATTCAATTAGAATTCAATGTCAGTCCTTTACGCCAGAATGCGTTCGCACAG
Chr4L-2	ccnb1.2.L	26	G	T	fwd	CTGTGCGAACGCATTCTGGCGTAAAGGACTGACATTGAATTCTAATTGATTATTGTTGGCACCATGTGCTTCTGTAAATAGTGTATTTTGTTTTACTGTTTTTAATAAAGCTCATTTTAACATTAAAAAAAAAAAAAAAAAAAAAAAAAAAAAAAAAAAGCTAGCCATGGTCCCAGCCT
Chr4L-2	ccnb1.2.L	26	G	T	rvc	AGGCTGGGACCATGGCTAGCTTTTTTTTTTTTTTTTTTTTTTTTTTTTTTTTTTTAATGTTAAAATGAGCTTTATTAAAAACAGTAAAACAAAATACACTATTTACAGAAGCACATGGTGCCAACAATAATCAATTAGAATTCAATGTCAGTCCTTTACGCCAGAATGCGTTCGCACAG
Chr4L-2	ccnb1.2.L	26	G	C	fwd	CTGTGCGAACGCATTCTGGCGTAAAGGACTGACATTGAATTCTAATTGACTATTGTTGGCACCATGTGCTTCTGTAAATAGTGTATTTTGTTTTACTGTTTTTAATAAAGCTCATTTTAACATTAAAAAAAAAAAAAAAAAAAAAAAAAAAAAAAAAAAGCTAGCCATGGTCCCAGCCT
Chr4L-2	ccnb1.2.L	26	G	C	rvc	AGGCTGGGACCATGGCTAGCTTTTTTTTTTTTTTTTTTTTTTTTTTTTTTTTTTTAATGTTAAAATGAGCTTTATTAAAAACAGTAAAACAAAATACACTATTTACAGAAGCACATGGTGCCAACAATAGTCAATTAGAATTCAATGTCAGTCCTTTACGCCAGAATGCGTTCGCACAG
Chr4L-2	ccnb1.2.L	27	T	A	fwd	CTGTGCGAACGCATTCTGGCGTAAAGGACTGACATTGAATTCTAATTGAGAATTGTTGGCACCATGTGCTTCTGTAAATAGTGTATTTTGTTTTACTGTTTTTAATAAAGCTCATTTTAACATTAAAAAAAAAAAAAAAAAAAAAAAAAAAAAAAAAAAGCTAGCCATGGTCCCAGCCT
Chr4L-2	ccnb1.2.L	27	T	A	rvc	AGGCTGGGACCATGGCTAGCTTTTTTTTTTTTTTTTTTTTTTTTTTTTTTTTTTTAATGTTAAAATGAGCTTTATTAAAAACAGTAAAACAAAATACACTATTTACAGAAGCACATGGTGCCAACAATTCTCAATTAGAATTCAATGTCAGTCCTTTACGCCAGAATGCGTTCGCACAG
Chr4L-2	ccnb1.2.L	27	T	G	fwd	CTGTGCGAACGCATTCTGGCGTAAAGGACTGACATTGAATTCTAATTGAGGATTGTTGGCACCATGTGCTTCTGTAAATAGTGTATTTTGTTTTACTGTTTTTAATAAAGCTCATTTTAACATTAAAAAAAAAAAAAAAAAAAAAAAAAAAAAAAAAAAGCTAGCCATGGTCCCAGCCT
Chr4L-2	ccnb1.2.L	27	T	G	rvc	AGGCTGGGACCATGGCTAGCTTTTTTTTTTTTTTTTTTTTTTTTTTTTTTTTTTTAATGTTAAAATGAGCTTTATTAAAAACAGTAAAACAAAATACACTATTTACAGAAGCACATGGTGCCAACAATCCTCAATTAGAATTCAATGTCAGTCCTTTACGCCAGAATGCGTTCGCACAG
Chr4L-2	ccnb1.2.L	27	T	C	fwd	CTGTGCGAACGCATTCTGGCGTAAAGGACTGACATTGAATTCTAATTGAGCATTGTTGGCACCATGTGCTTCTGTAAATAGTGTATTTTGTTTTACTGTTTTTAATAAAGCTCATTTTAACATTAAAAAAAAAAAAAAAAAAAAAAAAAAAAAAAAAAAGCTAGCCATGGTCCCAGCCT
Chr4L-2	ccnb1.2.L	27	T	C	rvc	AGGCTGGGACCATGGCTAGCTTTTTTTTTTTTTTTTTTTTTTTTTTTTTTTTTTTAATGTTAAAATGAGCTTTATTAAAAACAGTAAAACAAAATACACTATTTACAGAAGCACATGGTGCCAACAATGCTCAATTAGAATTCAATGTCAGTCCTTTACGCCAGAATGCGTTCGCACAG
Chr4L-2	ccnb1.2.L	28	A	T	fwd	CTGTGCGAACGCATTCTGGCGTAAAGGACTGACATTGAATTCTAATTGAGTTTTGTTGGCACCATGTGCTTCTGTAAATAGTGTATTTTGTTTTACTGTTTTTAATAAAGCTCATTTTAACATTAAAAAAAAAAAAAAAAAAAAAAAAAAAAAAAAAAAGCTAGCCATGGTCCCAGCCT
Chr4L-2	ccnb1.2.L	28	A	T	rvc	AGGCTGGGACCATGGCTAGCTTTTTTTTTTTTTTTTTTTTTTTTTTTTTTTTTTTAATGTTAAAATGAGCTTTATTAAAAACAGTAAAACAAAATACACTATTTACAGAAGCACATGGTGCCAACAAAACTCAATTAGAATTCAATGTCAGTCCTTTACGCCAGAATGCGTTCGCACAG
Chr4L-2	ccnb1.2.L	28	A	G	fwd	CTGTGCGAACGCATTCTGGCGTAAAGGACTGACATTGAATTCTAATTGAGTGTTGTTGGCACCATGTGCTTCTGTAAATAGTGTATTTTGTTTTACTGTTTTTAATAAAGCTCATTTTAACATTAAAAAAAAAAAAAAAAAAAAAAAAAAAAAAAAAAAGCTAGCCATGGTCCCAGCCT
Chr4L-2	ccnb1.2.L	28	A	G	rvc	AGGCTGGGACCATGGCTAGCTTTTTTTTTTTTTTTTTTTTTTTTTTTTTTTTTTTAATGTTAAAATGAGCTTTATTAAAAACAGTAAAACAAAATACACTATTTACAGAAGCACATGGTGCCAACAACACTCAATTAGAATTCAATGTCAGTCCTTTACGCCAGAATGCGTTCGCACAG
Chr4L-2	ccnb1.2.L	28	A	C	fwd	CTGTGCGAACGCATTCTGGCGTAAAGGACTGACATTGAATTCTAATTGAGTCTTGTTGGCACCATGTGCTTCTGTAAATAGTGTATTTTGTTTTACTGTTTTTAATAAAGCTCATTTTAACATTAAAAAAAAAAAAAAAAAAAAAAAAAAAAAAAAAAAGCTAGCCATGGTCCCAGCCT
Chr4L-2	ccnb1.2.L	28	A	C	rvc	AGGCTGGGACCATGGCTAGCTTTTTTTTTTTTTTTTTTTTTTTTTTTTTTTTTTTAATGTTAAAATGAGCTTTATTAAAAACAGTAAAACAAAATACACTATTTACAGAAGCACATGGTGCCAACAAGACTCAATTAGAATTCAATGTCAGTCCTTTACGCCAGAATGCGTTCGCACAG
Chr4L-2	ccnb1.2.L	29	T	A	fwd	CTGTGCGAACGCATTCTGGCGTAAAGGACTGACATTGAATTCTAATTGAGTAATGTTGGCACCATGTGCTTCTGTAAATAGTGTATTTTGTTTTACTGTTTTTAATAAAGCTCATTTTAACATTAAAAAAAAAAAAAAAAAAAAAAAAAAAAAAAAAAAGCTAGCCATGGTCCCAGCCT
Chr4L-2	ccnb1.2.L	29	T	A	rvc	AGGCTGGGACCATGGCTAGCTTTTTTTTTTTTTTTTTTTTTTTTTTTTTTTTTTTAATGTTAAAATGAGCTTTATTAAAAACAGTAAAACAAAATACACTATTTACAGAAGCACATGGTGCCAACATTACTCAATTAGAATTCAATGTCAGTCCTTTACGCCAGAATGCGTTCGCACAG
Chr4L-2	ccnb1.2.L	29	T	G	fwd	CTGTGCGAACGCATTCTGGCGTAAAGGACTGACATTGAATTCTAATTGAGTAGTGTTGGCACCATGTGCTTCTGTAAATAGTGTATTTTGTTTTACTGTTTTTAATAAAGCTCATTTTAACATTAAAAAAAAAAAAAAAAAAAAAAAAAAAAAAAAAAAGCTAGCCATGGTCCCAGCCT
Chr4L-2	ccnb1.2.L	29	T	G	rvc	AGGCTGGGACCATGGCTAGCTTTTTTTTTTTTTTTTTTTTTTTTTTTTTTTTTTTAATGTTAAAATGAGCTTTATTAAAAACAGTAAAACAAAATACACTATTTACAGAAGCACATGGTGCCAACACTACTCAATTAGAATTCAATGTCAGTCCTTTACGCCAGAATGCGTTCGCACAG
Chr4L-2	ccnb1.2.L	29	T	C	fwd	CTGTGCGAACGCATTCTGGCGTAAAGGACTGACATTGAATTCTAATTGAGTACTGTTGGCACCATGTGCTTCTGTAAATAGTGTATTTTGTTTTACTGTTTTTAATAAAGCTCATTTTAACATTAAAAAAAAAAAAAAAAAAAAAAAAAAAAAAAAAAAGCTAGCCATGGTCCCAGCCT
Chr4L-2	ccnb1.2.L	29	T	C	rvc	AGGCTGGGACCATGGCTAGCTTTTTTTTTTTTTTTTTTTTTTTTTTTTTTTTTTTAATGTTAAAATGAGCTTTATTAAAAACAGTAAAACAAAATACACTATTTACAGAAGCACATGGTGCCAACAGTACTCAATTAGAATTCAATGTCAGTCCTTTACGCCAGAATGCGTTCGCACAG
Chr4L-2	ccnb1.2.L	30	T	A	fwd	CTGTGCGAACGCATTCTGGCGTAAAGGACTGACATTGAATTCTAATTGAGTATAGTTGGCACCATGTGCTTCTGTAAATAGTGTATTTTGTTTTACTGTTTTTAATAAAGCTCATTTTAACATTAAAAAAAAAAAAAAAAAAAAAAAAAAAAAAAAAAAGCTAGCCATGGTCCCAGCCT
Chr4L-2	ccnb1.2.L	30	T	A	rvc	AGGCTGGGACCATGGCTAGCTTTTTTTTTTTTTTTTTTTTTTTTTTTTTTTTTTTAATGTTAAAATGAGCTTTATTAAAAACAGTAAAACAAAATACACTATTTACAGAAGCACATGGTGCCAACTATACTCAATTAGAATTCAATGTCAGTCCTTTACGCCAGAATGCGTTCGCACAG
Chr4L-2	ccnb1.2.L	30	T	G	fwd	CTGTGCGAACGCATTCTGGCGTAAAGGACTGACATTGAATTCTAATTGAGTATGGTTGGCACCATGTGCTTCTGTAAATAGTGTATTTTGTTTTACTGTTTTTAATAAAGCTCATTTTAACATTAAAAAAAAAAAAAAAAAAAAAAAAAAAAAAAAAAAGCTAGCCATGGTCCCAGCCT
Chr4L-2	ccnb1.2.L	30	T	G	rvc	AGGCTGGGACCATGGCTAGCTTTTTTTTTTTTTTTTTTTTTTTTTTTTTTTTTTTAATGTTAAAATGAGCTTTATTAAAAACAGTAAAACAAAATACACTATTTACAGAAGCACATGGTGCCAACCATACTCAATTAGAATTCAATGTCAGTCCTTTACGCCAGAATGCGTTCGCACAG
Chr4L-2	ccnb1.2.L	30	T	C	fwd	CTGTGCGAACGCATTCTGGCGTAAAGGACTGACATTGAATTCTAATTGAGTATCGTTGGCACCATGTGCTTCTGTAAATAGTGTATTTTGTTTTACTGTTTTTAATAAAGCTCATTTTAACATTAAAAAAAAAAAAAAAAAAAAAAAAAAAAAAAAAAAGCTAGCCATGGTCCCAGCCT
Chr4L-2	ccnb1.2.L	30	T	C	rvc	AGGCTGGGACCATGGCTAGCTTTTTTTTTTTTTTTTTTTTTTTTTTTTTTTTTTTAATGTTAAAATGAGCTTTATTAAAAACAGTAAAACAAAATACACTATTTACAGAAGCACATGGTGCCAACGATACTCAATTAGAATTCAATGTCAGTCCTTTACGCCAGAATGCGTTCGCACAG
Chr4L-2	ccnb1.2.L	31	G	A	fwd	CTGTGCGAACGCATTCTGGCGTAAAGGACTGACATTGAATTCTAATTGAGTATTATTGGCACCATGTGCTTCTGTAAATAGTGTATTTTGTTTTACTGTTTTTAATAAAGCTCATTTTAACATTAAAAAAAAAAAAAAAAAAAAAAAAAAAAAAAAAAAGCTAGCCATGGTCCCAGCCT
Chr4L-2	ccnb1.2.L	31	G	A	rvc	AGGCTGGGACCATGGCTAGCTTTTTTTTTTTTTTTTTTTTTTTTTTTTTTTTTTTAATGTTAAAATGAGCTTTATTAAAAACAGTAAAACAAAATACACTATTTACAGAAGCACATGGTGCCAATAATACTCAATTAGAATTCAATGTCAGTCCTTTACGCCAGAATGCGTTCGCACAG
Chr4L-2	ccnb1.2.L	31	G	T	fwd	CTGTGCGAACGCATTCTGGCGTAAAGGACTGACATTGAATTCTAATTGAGTATTTTTGGCACCATGTGCTTCTGTAAATAGTGTATTTTGTTTTACTGTTTTTAATAAAGCTCATTTTAACATTAAAAAAAAAAAAAAAAAAAAAAAAAAAAAAAAAAAGCTAGCCATGGTCCCAGCCT
Chr4L-2	ccnb1.2.L	31	G	T	rvc	AGGCTGGGACCATGGCTAGCTTTTTTTTTTTTTTTTTTTTTTTTTTTTTTTTTTTAATGTTAAAATGAGCTTTATTAAAAACAGTAAAACAAAATACACTATTTACAGAAGCACATGGTGCCAAAAATACTCAATTAGAATTCAATGTCAGTCCTTTACGCCAGAATGCGTTCGCACAG
Chr4L-2	ccnb1.2.L	31	G	C	fwd	CTGTGCGAACGCATTCTGGCGTAAAGGACTGACATTGAATTCTAATTGAGTATTCTTGGCACCATGTGCTTCTGTAAATAGTGTATTTTGTTTTACTGTTTTTAATAAAGCTCATTTTAACATTAAAAAAAAAAAAAAAAAAAAAAAAAAAAAAAAAAAGCTAGCCATGGTCCCAGCCT
Chr4L-2	ccnb1.2.L	31	G	C	rvc	AGGCTGGGACCATGGCTAGCTTTTTTTTTTTTTTTTTTTTTTTTTTTTTTTTTTTAATGTTAAAATGAGCTTTATTAAAAACAGTAAAACAAAATACACTATTTACAGAAGCACATGGTGCCAAGAATACTCAATTAGAATTCAATGTCAGTCCTTTACGCCAGAATGCGTTCGCACAG
Chr4L-2	ccnb1.2.L	32	T	A	fwd	CTGTGCGAACGCATTCTGGCGTAAAGGACTGACATTGAATTCTAATTGAGTATTGATGGCACCATGTGCTTCTGTAAATAGTGTATTTTGTTTTACTGTTTTTAATAAAGCTCATTTTAACATTAAAAAAAAAAAAAAAAAAAAAAAAAAAAAAAAAAAGCTAGCCATGGTCCCAGCCT
Chr4L-2	ccnb1.2.L	32	T	A	rvc	AGGCTGGGACCATGGCTAGCTTTTTTTTTTTTTTTTTTTTTTTTTTTTTTTTTTTAATGTTAAAATGAGCTTTATTAAAAACAGTAAAACAAAATACACTATTTACAGAAGCACATGGTGCCATCAATACTCAATTAGAATTCAATGTCAGTCCTTTACGCCAGAATGCGTTCGCACAG
Chr4L-2	ccnb1.2.L	32	T	G	fwd	CTGTGCGAACGCATTCTGGCGTAAAGGACTGACATTGAATTCTAATTGAGTATTGGTGGCACCATGTGCTTCTGTAAATAGTGTATTTTGTTTTACTGTTTTTAATAAAGCTCATTTTAACATTAAAAAAAAAAAAAAAAAAAAAAAAAAAAAAAAAAAGCTAGCCATGGTCCCAGCCT
Chr4L-2	ccnb1.2.L	32	T	G	rvc	AGGCTGGGACCATGGCTAGCTTTTTTTTTTTTTTTTTTTTTTTTTTTTTTTTTTTAATGTTAAAATGAGCTTTATTAAAAACAGTAAAACAAAATACACTATTTACAGAAGCACATGGTGCCACCAATACTCAATTAGAATTCAATGTCAGTCCTTTACGCCAGAATGCGTTCGCACAG
Chr4L-2	ccnb1.2.L	32	T	C	fwd	CTGTGCGAACGCATTCTGGCGTAAAGGACTGACATTGAATTCTAATTGAGTATTGCTGGCACCATGTGCTTCTGTAAATAGTGTATTTTGTTTTACTGTTTTTAATAAAGCTCATTTTAACATTAAAAAAAAAAAAAAAAAAAAAAAAAAAAAAAAAAAGCTAGCCATGGTCCCAGCCT
Chr4L-2	ccnb1.2.L	32	T	C	rvc	AGGCTGGGACCATGGCTAGCTTTTTTTTTTTTTTTTTTTTTTTTTTTTTTTTTTTAATGTTAAAATGAGCTTTATTAAAAACAGTAAAACAAAATACACTATTTACAGAAGCACATGGTGCCAGCAATACTCAATTAGAATTCAATGTCAGTCCTTTACGCCAGAATGCGTTCGCACAG
Chr4L-2	ccnb1.2.L	33	T	A	fwd	CTGTGCGAACGCATTCTGGCGTAAAGGACTGACATTGAATTCTAATTGAGTATTGTAGGCACCATGTGCTTCTGTAAATAGTGTATTTTGTTTTACTGTTTTTAATAAAGCTCATTTTAACATTAAAAAAAAAAAAAAAAAAAAAAAAAAAAAAAAAAAGCTAGCCATGGTCCCAGCCT
Chr4L-2	ccnb1.2.L	33	T	A	rvc	AGGCTGGGACCATGGCTAGCTTTTTTTTTTTTTTTTTTTTTTTTTTTTTTTTTTTAATGTTAAAATGAGCTTTATTAAAAACAGTAAAACAAAATACACTATTTACAGAAGCACATGGTGCCTACAATACTCAATTAGAATTCAATGTCAGTCCTTTACGCCAGAATGCGTTCGCACAG
Chr4L-2	ccnb1.2.L	33	T	G	fwd	CTGTGCGAACGCATTCTGGCGTAAAGGACTGACATTGAATTCTAATTGAGTATTGTGGGCACCATGTGCTTCTGTAAATAGTGTATTTTGTTTTACTGTTTTTAATAAAGCTCATTTTAACATTAAAAAAAAAAAAAAAAAAAAAAAAAAAAAAAAAAAGCTAGCCATGGTCCCAGCCT
Chr4L-2	ccnb1.2.L	33	T	G	rvc	AGGCTGGGACCATGGCTAGCTTTTTTTTTTTTTTTTTTTTTTTTTTTTTTTTTTTAATGTTAAAATGAGCTTTATTAAAAACAGTAAAACAAAATACACTATTTACAGAAGCACATGGTGCCCACAATACTCAATTAGAATTCAATGTCAGTCCTTTACGCCAGAATGCGTTCGCACAG
Chr4L-2	ccnb1.2.L	33	T	C	fwd	CTGTGCGAACGCATTCTGGCGTAAAGGACTGACATTGAATTCTAATTGAGTATTGTCGGCACCATGTGCTTCTGTAAATAGTGTATTTTGTTTTACTGTTTTTAATAAAGCTCATTTTAACATTAAAAAAAAAAAAAAAAAAAAAAAAAAAAAAAAAAAGCTAGCCATGGTCCCAGCCT
Chr4L-2	ccnb1.2.L	33	T	C	rvc	AGGCTGGGACCATGGCTAGCTTTTTTTTTTTTTTTTTTTTTTTTTTTTTTTTTTTAATGTTAAAATGAGCTTTATTAAAAACAGTAAAACAAAATACACTATTTACAGAAGCACATGGTGCCGACAATACTCAATTAGAATTCAATGTCAGTCCTTTACGCCAGAATGCGTTCGCACAG
Chr4L-2	ccnb1.2.L	34	G	A	fwd	CTGTGCGAACGCATTCTGGCGTAAAGGACTGACATTGAATTCTAATTGAGTATTGTTAGCACCATGTGCTTCTGTAAATAGTGTATTTTGTTTTACTGTTTTTAATAAAGCTCATTTTAACATTAAAAAAAAAAAAAAAAAAAAAAAAAAAAAAAAAAAGCTAGCCATGGTCCCAGCCT
Chr4L-2	ccnb1.2.L	34	G	A	rvc	AGGCTGGGACCATGGCTAGCTTTTTTTTTTTTTTTTTTTTTTTTTTTTTTTTTTTAATGTTAAAATGAGCTTTATTAAAAACAGTAAAACAAAATACACTATTTACAGAAGCACATGGTGCTAACAATACTCAATTAGAATTCAATGTCAGTCCTTTACGCCAGAATGCGTTCGCACAG
Chr4L-2	ccnb1.2.L	34	G	T	fwd	CTGTGCGAACGCATTCTGGCGTAAAGGACTGACATTGAATTCTAATTGAGTATTGTTTGCACCATGTGCTTCTGTAAATAGTGTATTTTGTTTTACTGTTTTTAATAAAGCTCATTTTAACATTAAAAAAAAAAAAAAAAAAAAAAAAAAAAAAAAAAAGCTAGCCATGGTCCCAGCCT
Chr4L-2	ccnb1.2.L	34	G	T	rvc	AGGCTGGGACCATGGCTAGCTTTTTTTTTTTTTTTTTTTTTTTTTTTTTTTTTTTAATGTTAAAATGAGCTTTATTAAAAACAGTAAAACAAAATACACTATTTACAGAAGCACATGGTGCAAACAATACTCAATTAGAATTCAATGTCAGTCCTTTACGCCAGAATGCGTTCGCACAG
Chr4L-2	ccnb1.2.L	34	G	C	fwd	CTGTGCGAACGCATTCTGGCGTAAAGGACTGACATTGAATTCTAATTGAGTATTGTTCGCACCATGTGCTTCTGTAAATAGTGTATTTTGTTTTACTGTTTTTAATAAAGCTCATTTTAACATTAAAAAAAAAAAAAAAAAAAAAAAAAAAAAAAAAAAGCTAGCCATGGTCCCAGCCT
Chr4L-2	ccnb1.2.L	34	G	C	rvc	AGGCTGGGACCATGGCTAGCTTTTTTTTTTTTTTTTTTTTTTTTTTTTTTTTTTTAATGTTAAAATGAGCTTTATTAAAAACAGTAAAACAAAATACACTATTTACAGAAGCACATGGTGCGAACAATACTCAATTAGAATTCAATGTCAGTCCTTTACGCCAGAATGCGTTCGCACAG
Chr4L-2	ccnb1.2.L	35	G	A	fwd	CTGTGCGAACGCATTCTGGCGTAAAGGACTGACATTGAATTCTAATTGAGTATTGTTGACACCATGTGCTTCTGTAAATAGTGTATTTTGTTTTACTGTTTTTAATAAAGCTCATTTTAACATTAAAAAAAAAAAAAAAAAAAAAAAAAAAAAAAAAAAGCTAGCCATGGTCCCAGCCT
Chr4L-2	ccnb1.2.L	35	G	A	rvc	AGGCTGGGACCATGGCTAGCTTTTTTTTTTTTTTTTTTTTTTTTTTTTTTTTTTTAATGTTAAAATGAGCTTTATTAAAAACAGTAAAACAAAATACACTATTTACAGAAGCACATGGTGTCAACAATACTCAATTAGAATTCAATGTCAGTCCTTTACGCCAGAATGCGTTCGCACAG
Chr4L-2	ccnb1.2.L	35	G	T	fwd	CTGTGCGAACGCATTCTGGCGTAAAGGACTGACATTGAATTCTAATTGAGTATTGTTGTCACCATGTGCTTCTGTAAATAGTGTATTTTGTTTTACTGTTTTTAATAAAGCTCATTTTAACATTAAAAAAAAAAAAAAAAAAAAAAAAAAAAAAAAAAAGCTAGCCATGGTCCCAGCCT
Chr4L-2	ccnb1.2.L	35	G	T	rvc	AGGCTGGGACCATGGCTAGCTTTTTTTTTTTTTTTTTTTTTTTTTTTTTTTTTTTAATGTTAAAATGAGCTTTATTAAAAACAGTAAAACAAAATACACTATTTACAGAAGCACATGGTGACAACAATACTCAATTAGAATTCAATGTCAGTCCTTTACGCCAGAATGCGTTCGCACAG
Chr4L-2	ccnb1.2.L	35	G	C	fwd	CTGTGCGAACGCATTCTGGCGTAAAGGACTGACATTGAATTCTAATTGAGTATTGTTGCCACCATGTGCTTCTGTAAATAGTGTATTTTGTTTTACTGTTTTTAATAAAGCTCATTTTAACATTAAAAAAAAAAAAAAAAAAAAAAAAAAAAAAAAAAAGCTAGCCATGGTCCCAGCCT
Chr4L-2	ccnb1.2.L	35	G	C	rvc	AGGCTGGGACCATGGCTAGCTTTTTTTTTTTTTTTTTTTTTTTTTTTTTTTTTTTAATGTTAAAATGAGCTTTATTAAAAACAGTAAAACAAAATACACTATTTACAGAAGCACATGGTGGCAACAATACTCAATTAGAATTCAATGTCAGTCCTTTACGCCAGAATGCGTTCGCACAG
Chr4L-2	ccnb1.2.L	36	C	A	fwd	CTGTGCGAACGCATTCTGGCGTAAAGGACTGACATTGAATTCTAATTGAGTATTGTTGGAACCATGTGCTTCTGTAAATAGTGTATTTTGTTTTACTGTTTTTAATAAAGCTCATTTTAACATTAAAAAAAAAAAAAAAAAAAAAAAAAAAAAAAAAAAGCTAGCCATGGTCCCAGCCT
Chr4L-2	ccnb1.2.L	36	C	A	rvc	AGGCTGGGACCATGGCTAGCTTTTTTTTTTTTTTTTTTTTTTTTTTTTTTTTTTTAATGTTAAAATGAGCTTTATTAAAAACAGTAAAACAAAATACACTATTTACAGAAGCACATGGTTCCAACAATACTCAATTAGAATTCAATGTCAGTCCTTTACGCCAGAATGCGTTCGCACAG
Chr4L-2	ccnb1.2.L	36	C	T	fwd	CTGTGCGAACGCATTCTGGCGTAAAGGACTGACATTGAATTCTAATTGAGTATTGTTGGTACCATGTGCTTCTGTAAATAGTGTATTTTGTTTTACTGTTTTTAATAAAGCTCATTTTAACATTAAAAAAAAAAAAAAAAAAAAAAAAAAAAAAAAAAAGCTAGCCATGGTCCCAGCCT
Chr4L-2	ccnb1.2.L	36	C	T	rvc	AGGCTGGGACCATGGCTAGCTTTTTTTTTTTTTTTTTTTTTTTTTTTTTTTTTTTAATGTTAAAATGAGCTTTATTAAAAACAGTAAAACAAAATACACTATTTACAGAAGCACATGGTACCAACAATACTCAATTAGAATTCAATGTCAGTCCTTTACGCCAGAATGCGTTCGCACAG
Chr4L-2	ccnb1.2.L	36	C	G	fwd	CTGTGCGAACGCATTCTGGCGTAAAGGACTGACATTGAATTCTAATTGAGTATTGTTGGGACCATGTGCTTCTGTAAATAGTGTATTTTGTTTTACTGTTTTTAATAAAGCTCATTTTAACATTAAAAAAAAAAAAAAAAAAAAAAAAAAAAAAAAAAAGCTAGCCATGGTCCCAGCCT
Chr4L-2	ccnb1.2.L	36	C	G	rvc	AGGCTGGGACCATGGCTAGCTTTTTTTTTTTTTTTTTTTTTTTTTTTTTTTTTTTAATGTTAAAATGAGCTTTATTAAAAACAGTAAAACAAAATACACTATTTACAGAAGCACATGGTCCCAACAATACTCAATTAGAATTCAATGTCAGTCCTTTACGCCAGAATGCGTTCGCACAG
Chr4L-2	ccnb1.2.L	37	A	T	fwd	CTGTGCGAACGCATTCTGGCGTAAAGGACTGACATTGAATTCTAATTGAGTATTGTTGGCTCCATGTGCTTCTGTAAATAGTGTATTTTGTTTTACTGTTTTTAATAAAGCTCATTTTAACATTAAAAAAAAAAAAAAAAAAAAAAAAAAAAAAAAAAAGCTAGCCATGGTCCCAGCCT
Chr4L-2	ccnb1.2.L	37	A	T	rvc	AGGCTGGGACCATGGCTAGCTTTTTTTTTTTTTTTTTTTTTTTTTTTTTTTTTTTAATGTTAAAATGAGCTTTATTAAAAACAGTAAAACAAAATACACTATTTACAGAAGCACATGGAGCCAACAATACTCAATTAGAATTCAATGTCAGTCCTTTACGCCAGAATGCGTTCGCACAG
Chr4L-2	ccnb1.2.L	37	A	G	fwd	CTGTGCGAACGCATTCTGGCGTAAAGGACTGACATTGAATTCTAATTGAGTATTGTTGGCGCCATGTGCTTCTGTAAATAGTGTATTTTGTTTTACTGTTTTTAATAAAGCTCATTTTAACATTAAAAAAAAAAAAAAAAAAAAAAAAAAAAAAAAAAAGCTAGCCATGGTCCCAGCCT
Chr4L-2	ccnb1.2.L	37	A	G	rvc	AGGCTGGGACCATGGCTAGCTTTTTTTTTTTTTTTTTTTTTTTTTTTTTTTTTTTAATGTTAAAATGAGCTTTATTAAAAACAGTAAAACAAAATACACTATTTACAGAAGCACATGGCGCCAACAATACTCAATTAGAATTCAATGTCAGTCCTTTACGCCAGAATGCGTTCGCACAG
Chr4L-2	ccnb1.2.L	37	A	C	fwd	CTGTGCGAACGCATTCTGGCGTAAAGGACTGACATTGAATTCTAATTGAGTATTGTTGGCCCCATGTGCTTCTGTAAATAGTGTATTTTGTTTTACTGTTTTTAATAAAGCTCATTTTAACATTAAAAAAAAAAAAAAAAAAAAAAAAAAAAAAAAAAAGCTAGCCATGGTCCCAGCCT
Chr4L-2	ccnb1.2.L	37	A	C	rvc	AGGCTGGGACCATGGCTAGCTTTTTTTTTTTTTTTTTTTTTTTTTTTTTTTTTTTAATGTTAAAATGAGCTTTATTAAAAACAGTAAAACAAAATACACTATTTACAGAAGCACATGGGGCCAACAATACTCAATTAGAATTCAATGTCAGTCCTTTACGCCAGAATGCGTTCGCACAG
Chr4L-2	ccnb1.2.L	38	C	A	fwd	CTGTGCGAACGCATTCTGGCGTAAAGGACTGACATTGAATTCTAATTGAGTATTGTTGGCAACATGTGCTTCTGTAAATAGTGTATTTTGTTTTACTGTTTTTAATAAAGCTCATTTTAACATTAAAAAAAAAAAAAAAAAAAAAAAAAAAAAAAAAAAGCTAGCCATGGTCCCAGCCT
Chr4L-2	ccnb1.2.L	38	C	A	rvc	AGGCTGGGACCATGGCTAGCTTTTTTTTTTTTTTTTTTTTTTTTTTTTTTTTTTTAATGTTAAAATGAGCTTTATTAAAAACAGTAAAACAAAATACACTATTTACAGAAGCACATGTTGCCAACAATACTCAATTAGAATTCAATGTCAGTCCTTTACGCCAGAATGCGTTCGCACAG
Chr4L-2	ccnb1.2.L	38	C	T	fwd	CTGTGCGAACGCATTCTGGCGTAAAGGACTGACATTGAATTCTAATTGAGTATTGTTGGCATCATGTGCTTCTGTAAATAGTGTATTTTGTTTTACTGTTTTTAATAAAGCTCATTTTAACATTAAAAAAAAAAAAAAAAAAAAAAAAAAAAAAAAAAAGCTAGCCATGGTCCCAGCCT
Chr4L-2	ccnb1.2.L	38	C	T	rvc	AGGCTGGGACCATGGCTAGCTTTTTTTTTTTTTTTTTTTTTTTTTTTTTTTTTTTAATGTTAAAATGAGCTTTATTAAAAACAGTAAAACAAAATACACTATTTACAGAAGCACATGATGCCAACAATACTCAATTAGAATTCAATGTCAGTCCTTTACGCCAGAATGCGTTCGCACAG
Chr4L-2	ccnb1.2.L	38	C	G	fwd	CTGTGCGAACGCATTCTGGCGTAAAGGACTGACATTGAATTCTAATTGAGTATTGTTGGCAGCATGTGCTTCTGTAAATAGTGTATTTTGTTTTACTGTTTTTAATAAAGCTCATTTTAACATTAAAAAAAAAAAAAAAAAAAAAAAAAAAAAAAAAAAGCTAGCCATGGTCCCAGCCT
Chr4L-2	ccnb1.2.L	38	C	G	rvc	AGGCTGGGACCATGGCTAGCTTTTTTTTTTTTTTTTTTTTTTTTTTTTTTTTTTTAATGTTAAAATGAGCTTTATTAAAAACAGTAAAACAAAATACACTATTTACAGAAGCACATGCTGCCAACAATACTCAATTAGAATTCAATGTCAGTCCTTTACGCCAGAATGCGTTCGCACAG
Chr4L-2	ccnb1.2.L	39	C	A	fwd	CTGTGCGAACGCATTCTGGCGTAAAGGACTGACATTGAATTCTAATTGAGTATTGTTGGCACAATGTGCTTCTGTAAATAGTGTATTTTGTTTTACTGTTTTTAATAAAGCTCATTTTAACATTAAAAAAAAAAAAAAAAAAAAAAAAAAAAAAAAAAAGCTAGCCATGGTCCCAGCCT
Chr4L-2	ccnb1.2.L	39	C	A	rvc	AGGCTGGGACCATGGCTAGCTTTTTTTTTTTTTTTTTTTTTTTTTTTTTTTTTTTAATGTTAAAATGAGCTTTATTAAAAACAGTAAAACAAAATACACTATTTACAGAAGCACATTGTGCCAACAATACTCAATTAGAATTCAATGTCAGTCCTTTACGCCAGAATGCGTTCGCACAG
Chr4L-2	ccnb1.2.L	39	C	T	fwd	CTGTGCGAACGCATTCTGGCGTAAAGGACTGACATTGAATTCTAATTGAGTATTGTTGGCACTATGTGCTTCTGTAAATAGTGTATTTTGTTTTACTGTTTTTAATAAAGCTCATTTTAACATTAAAAAAAAAAAAAAAAAAAAAAAAAAAAAAAAAAAGCTAGCCATGGTCCCAGCCT
Chr4L-2	ccnb1.2.L	39	C	T	rvc	AGGCTGGGACCATGGCTAGCTTTTTTTTTTTTTTTTTTTTTTTTTTTTTTTTTTTAATGTTAAAATGAGCTTTATTAAAAACAGTAAAACAAAATACACTATTTACAGAAGCACATAGTGCCAACAATACTCAATTAGAATTCAATGTCAGTCCTTTACGCCAGAATGCGTTCGCACAG
Chr4L-2	ccnb1.2.L	39	C	G	fwd	CTGTGCGAACGCATTCTGGCGTAAAGGACTGACATTGAATTCTAATTGAGTATTGTTGGCACGATGTGCTTCTGTAAATAGTGTATTTTGTTTTACTGTTTTTAATAAAGCTCATTTTAACATTAAAAAAAAAAAAAAAAAAAAAAAAAAAAAAAAAAAGCTAGCCATGGTCCCAGCCT
Chr4L-2	ccnb1.2.L	39	C	G	rvc	AGGCTGGGACCATGGCTAGCTTTTTTTTTTTTTTTTTTTTTTTTTTTTTTTTTTTAATGTTAAAATGAGCTTTATTAAAAACAGTAAAACAAAATACACTATTTACAGAAGCACATCGTGCCAACAATACTCAATTAGAATTCAATGTCAGTCCTTTACGCCAGAATGCGTTCGCACAG
Chr4L-2	ccnb1.2.L	40	A	T	fwd	CTGTGCGAACGCATTCTGGCGTAAAGGACTGACATTGAATTCTAATTGAGTATTGTTGGCACCTTGTGCTTCTGTAAATAGTGTATTTTGTTTTACTGTTTTTAATAAAGCTCATTTTAACATTAAAAAAAAAAAAAAAAAAAAAAAAAAAAAAAAAAAGCTAGCCATGGTCCCAGCCT
Chr4L-2	ccnb1.2.L	40	A	T	rvc	AGGCTGGGACCATGGCTAGCTTTTTTTTTTTTTTTTTTTTTTTTTTTTTTTTTTTAATGTTAAAATGAGCTTTATTAAAAACAGTAAAACAAAATACACTATTTACAGAAGCACAAGGTGCCAACAATACTCAATTAGAATTCAATGTCAGTCCTTTACGCCAGAATGCGTTCGCACAG
Chr4L-2	ccnb1.2.L	40	A	G	fwd	CTGTGCGAACGCATTCTGGCGTAAAGGACTGACATTGAATTCTAATTGAGTATTGTTGGCACCGTGTGCTTCTGTAAATAGTGTATTTTGTTTTACTGTTTTTAATAAAGCTCATTTTAACATTAAAAAAAAAAAAAAAAAAAAAAAAAAAAAAAAAAAGCTAGCCATGGTCCCAGCCT
Chr4L-2	ccnb1.2.L	40	A	G	rvc	AGGCTGGGACCATGGCTAGCTTTTTTTTTTTTTTTTTTTTTTTTTTTTTTTTTTTAATGTTAAAATGAGCTTTATTAAAAACAGTAAAACAAAATACACTATTTACAGAAGCACACGGTGCCAACAATACTCAATTAGAATTCAATGTCAGTCCTTTACGCCAGAATGCGTTCGCACAG
Chr4L-2	ccnb1.2.L	40	A	C	fwd	CTGTGCGAACGCATTCTGGCGTAAAGGACTGACATTGAATTCTAATTGAGTATTGTTGGCACCCTGTGCTTCTGTAAATAGTGTATTTTGTTTTACTGTTTTTAATAAAGCTCATTTTAACATTAAAAAAAAAAAAAAAAAAAAAAAAAAAAAAAAAAAGCTAGCCATGGTCCCAGCCT
Chr4L-2	ccnb1.2.L	40	A	C	rvc	AGGCTGGGACCATGGCTAGCTTTTTTTTTTTTTTTTTTTTTTTTTTTTTTTTTTTAATGTTAAAATGAGCTTTATTAAAAACAGTAAAACAAAATACACTATTTACAGAAGCACAGGGTGCCAACAATACTCAATTAGAATTCAATGTCAGTCCTTTACGCCAGAATGCGTTCGCACAG
Chr4L-2	ccnb1.2.L	41	T	A	fwd	CTGTGCGAACGCATTCTGGCGTAAAGGACTGACATTGAATTCTAATTGAGTATTGTTGGCACCAAGTGCTTCTGTAAATAGTGTATTTTGTTTTACTGTTTTTAATAAAGCTCATTTTAACATTAAAAAAAAAAAAAAAAAAAAAAAAAAAAAAAAAAAGCTAGCCATGGTCCCAGCCT
Chr4L-2	ccnb1.2.L	41	T	A	rvc	AGGCTGGGACCATGGCTAGCTTTTTTTTTTTTTTTTTTTTTTTTTTTTTTTTTTTAATGTTAAAATGAGCTTTATTAAAAACAGTAAAACAAAATACACTATTTACAGAAGCACTTGGTGCCAACAATACTCAATTAGAATTCAATGTCAGTCCTTTACGCCAGAATGCGTTCGCACAG
Chr4L-2	ccnb1.2.L	41	T	G	fwd	CTGTGCGAACGCATTCTGGCGTAAAGGACTGACATTGAATTCTAATTGAGTATTGTTGGCACCAGGTGCTTCTGTAAATAGTGTATTTTGTTTTACTGTTTTTAATAAAGCTCATTTTAACATTAAAAAAAAAAAAAAAAAAAAAAAAAAAAAAAAAAAGCTAGCCATGGTCCCAGCCT
Chr4L-2	ccnb1.2.L	41	T	G	rvc	AGGCTGGGACCATGGCTAGCTTTTTTTTTTTTTTTTTTTTTTTTTTTTTTTTTTTAATGTTAAAATGAGCTTTATTAAAAACAGTAAAACAAAATACACTATTTACAGAAGCACCTGGTGCCAACAATACTCAATTAGAATTCAATGTCAGTCCTTTACGCCAGAATGCGTTCGCACAG
Chr4L-2	ccnb1.2.L	41	T	C	fwd	CTGTGCGAACGCATTCTGGCGTAAAGGACTGACATTGAATTCTAATTGAGTATTGTTGGCACCACGTGCTTCTGTAAATAGTGTATTTTGTTTTACTGTTTTTAATAAAGCTCATTTTAACATTAAAAAAAAAAAAAAAAAAAAAAAAAAAAAAAAAAAGCTAGCCATGGTCCCAGCCT
Chr4L-2	ccnb1.2.L	41	T	C	rvc	AGGCTGGGACCATGGCTAGCTTTTTTTTTTTTTTTTTTTTTTTTTTTTTTTTTTTAATGTTAAAATGAGCTTTATTAAAAACAGTAAAACAAAATACACTATTTACAGAAGCACGTGGTGCCAACAATACTCAATTAGAATTCAATGTCAGTCCTTTACGCCAGAATGCGTTCGCACAG
Chr4L-2	ccnb1.2.L	42	G	A	fwd	CTGTGCGAACGCATTCTGGCGTAAAGGACTGACATTGAATTCTAATTGAGTATTGTTGGCACCATATGCTTCTGTAAATAGTGTATTTTGTTTTACTGTTTTTAATAAAGCTCATTTTAACATTAAAAAAAAAAAAAAAAAAAAAAAAAAAAAAAAAAAGCTAGCCATGGTCCCAGCCT
Chr4L-2	ccnb1.2.L	42	G	A	rvc	AGGCTGGGACCATGGCTAGCTTTTTTTTTTTTTTTTTTTTTTTTTTTTTTTTTTTAATGTTAAAATGAGCTTTATTAAAAACAGTAAAACAAAATACACTATTTACAGAAGCATATGGTGCCAACAATACTCAATTAGAATTCAATGTCAGTCCTTTACGCCAGAATGCGTTCGCACAG
Chr4L-2	ccnb1.2.L	42	G	T	fwd	CTGTGCGAACGCATTCTGGCGTAAAGGACTGACATTGAATTCTAATTGAGTATTGTTGGCACCATTTGCTTCTGTAAATAGTGTATTTTGTTTTACTGTTTTTAATAAAGCTCATTTTAACATTAAAAAAAAAAAAAAAAAAAAAAAAAAAAAAAAAAAGCTAGCCATGGTCCCAGCCT
Chr4L-2	ccnb1.2.L	42	G	T	rvc	AGGCTGGGACCATGGCTAGCTTTTTTTTTTTTTTTTTTTTTTTTTTTTTTTTTTTAATGTTAAAATGAGCTTTATTAAAAACAGTAAAACAAAATACACTATTTACAGAAGCAAATGGTGCCAACAATACTCAATTAGAATTCAATGTCAGTCCTTTACGCCAGAATGCGTTCGCACAG
Chr4L-2	ccnb1.2.L	42	G	C	fwd	CTGTGCGAACGCATTCTGGCGTAAAGGACTGACATTGAATTCTAATTGAGTATTGTTGGCACCATCTGCTTCTGTAAATAGTGTATTTTGTTTTACTGTTTTTAATAAAGCTCATTTTAACATTAAAAAAAAAAAAAAAAAAAAAAAAAAAAAAAAAAAGCTAGCCATGGTCCCAGCCT
Chr4L-2	ccnb1.2.L	42	G	C	rvc	AGGCTGGGACCATGGCTAGCTTTTTTTTTTTTTTTTTTTTTTTTTTTTTTTTTTTAATGTTAAAATGAGCTTTATTAAAAACAGTAAAACAAAATACACTATTTACAGAAGCAGATGGTGCCAACAATACTCAATTAGAATTCAATGTCAGTCCTTTACGCCAGAATGCGTTCGCACAG
Chr4L-2	ccnb1.2.L	43	T	A	fwd	CTGTGCGAACGCATTCTGGCGTAAAGGACTGACATTGAATTCTAATTGAGTATTGTTGGCACCATGAGCTTCTGTAAATAGTGTATTTTGTTTTACTGTTTTTAATAAAGCTCATTTTAACATTAAAAAAAAAAAAAAAAAAAAAAAAAAAAAAAAAAAGCTAGCCATGGTCCCAGCCT
Chr4L-2	ccnb1.2.L	43	T	A	rvc	AGGCTGGGACCATGGCTAGCTTTTTTTTTTTTTTTTTTTTTTTTTTTTTTTTTTTAATGTTAAAATGAGCTTTATTAAAAACAGTAAAACAAAATACACTATTTACAGAAGCTCATGGTGCCAACAATACTCAATTAGAATTCAATGTCAGTCCTTTACGCCAGAATGCGTTCGCACAG
Chr4L-2	ccnb1.2.L	43	T	G	fwd	CTGTGCGAACGCATTCTGGCGTAAAGGACTGACATTGAATTCTAATTGAGTATTGTTGGCACCATGGGCTTCTGTAAATAGTGTATTTTGTTTTACTGTTTTTAATAAAGCTCATTTTAACATTAAAAAAAAAAAAAAAAAAAAAAAAAAAAAAAAAAAGCTAGCCATGGTCCCAGCCT
Chr4L-2	ccnb1.2.L	43	T	G	rvc	AGGCTGGGACCATGGCTAGCTTTTTTTTTTTTTTTTTTTTTTTTTTTTTTTTTTTAATGTTAAAATGAGCTTTATTAAAAACAGTAAAACAAAATACACTATTTACAGAAGCCCATGGTGCCAACAATACTCAATTAGAATTCAATGTCAGTCCTTTACGCCAGAATGCGTTCGCACAG
Chr4L-2	ccnb1.2.L	43	T	C	fwd	CTGTGCGAACGCATTCTGGCGTAAAGGACTGACATTGAATTCTAATTGAGTATTGTTGGCACCATGCGCTTCTGTAAATAGTGTATTTTGTTTTACTGTTTTTAATAAAGCTCATTTTAACATTAAAAAAAAAAAAAAAAAAAAAAAAAAAAAAAAAAAGCTAGCCATGGTCCCAGCCT
Chr4L-2	ccnb1.2.L	43	T	C	rvc	AGGCTGGGACCATGGCTAGCTTTTTTTTTTTTTTTTTTTTTTTTTTTTTTTTTTTAATGTTAAAATGAGCTTTATTAAAAACAGTAAAACAAAATACACTATTTACAGAAGCGCATGGTGCCAACAATACTCAATTAGAATTCAATGTCAGTCCTTTACGCCAGAATGCGTTCGCACAG
Chr4L-2	ccnb1.2.L	44	G	A	fwd	CTGTGCGAACGCATTCTGGCGTAAAGGACTGACATTGAATTCTAATTGAGTATTGTTGGCACCATGTACTTCTGTAAATAGTGTATTTTGTTTTACTGTTTTTAATAAAGCTCATTTTAACATTAAAAAAAAAAAAAAAAAAAAAAAAAAAAAAAAAAAGCTAGCCATGGTCCCAGCCT
Chr4L-2	ccnb1.2.L	44	G	A	rvc	AGGCTGGGACCATGGCTAGCTTTTTTTTTTTTTTTTTTTTTTTTTTTTTTTTTTTAATGTTAAAATGAGCTTTATTAAAAACAGTAAAACAAAATACACTATTTACAGAAGTACATGGTGCCAACAATACTCAATTAGAATTCAATGTCAGTCCTTTACGCCAGAATGCGTTCGCACAG
Chr4L-2	ccnb1.2.L	44	G	T	fwd	CTGTGCGAACGCATTCTGGCGTAAAGGACTGACATTGAATTCTAATTGAGTATTGTTGGCACCATGTTCTTCTGTAAATAGTGTATTTTGTTTTACTGTTTTTAATAAAGCTCATTTTAACATTAAAAAAAAAAAAAAAAAAAAAAAAAAAAAAAAAAAGCTAGCCATGGTCCCAGCCT
Chr4L-2	ccnb1.2.L	44	G	T	rvc	AGGCTGGGACCATGGCTAGCTTTTTTTTTTTTTTTTTTTTTTTTTTTTTTTTTTTAATGTTAAAATGAGCTTTATTAAAAACAGTAAAACAAAATACACTATTTACAGAAGAACATGGTGCCAACAATACTCAATTAGAATTCAATGTCAGTCCTTTACGCCAGAATGCGTTCGCACAG
Chr4L-2	ccnb1.2.L	44	G	C	fwd	CTGTGCGAACGCATTCTGGCGTAAAGGACTGACATTGAATTCTAATTGAGTATTGTTGGCACCATGTCCTTCTGTAAATAGTGTATTTTGTTTTACTGTTTTTAATAAAGCTCATTTTAACATTAAAAAAAAAAAAAAAAAAAAAAAAAAAAAAAAAAAGCTAGCCATGGTCCCAGCCT
Chr4L-2	ccnb1.2.L	44	G	C	rvc	AGGCTGGGACCATGGCTAGCTTTTTTTTTTTTTTTTTTTTTTTTTTTTTTTTTTTAATGTTAAAATGAGCTTTATTAAAAACAGTAAAACAAAATACACTATTTACAGAAGGACATGGTGCCAACAATACTCAATTAGAATTCAATGTCAGTCCTTTACGCCAGAATGCGTTCGCACAG
Chr4L-2	ccnb1.2.L	45	C	A	fwd	CTGTGCGAACGCATTCTGGCGTAAAGGACTGACATTGAATTCTAATTGAGTATTGTTGGCACCATGTGATTCTGTAAATAGTGTATTTTGTTTTACTGTTTTTAATAAAGCTCATTTTAACATTAAAAAAAAAAAAAAAAAAAAAAAAAAAAAAAAAAAGCTAGCCATGGTCCCAGCCT
Chr4L-2	ccnb1.2.L	45	C	A	rvc	AGGCTGGGACCATGGCTAGCTTTTTTTTTTTTTTTTTTTTTTTTTTTTTTTTTTTAATGTTAAAATGAGCTTTATTAAAAACAGTAAAACAAAATACACTATTTACAGAATCACATGGTGCCAACAATACTCAATTAGAATTCAATGTCAGTCCTTTACGCCAGAATGCGTTCGCACAG
Chr4L-2	ccnb1.2.L	45	C	T	fwd	CTGTGCGAACGCATTCTGGCGTAAAGGACTGACATTGAATTCTAATTGAGTATTGTTGGCACCATGTGTTTCTGTAAATAGTGTATTTTGTTTTACTGTTTTTAATAAAGCTCATTTTAACATTAAAAAAAAAAAAAAAAAAAAAAAAAAAAAAAAAAAGCTAGCCATGGTCCCAGCCT
Chr4L-2	ccnb1.2.L	45	C	T	rvc	AGGCTGGGACCATGGCTAGCTTTTTTTTTTTTTTTTTTTTTTTTTTTTTTTTTTTAATGTTAAAATGAGCTTTATTAAAAACAGTAAAACAAAATACACTATTTACAGAAACACATGGTGCCAACAATACTCAATTAGAATTCAATGTCAGTCCTTTACGCCAGAATGCGTTCGCACAG
Chr4L-2	ccnb1.2.L	45	C	G	fwd	CTGTGCGAACGCATTCTGGCGTAAAGGACTGACATTGAATTCTAATTGAGTATTGTTGGCACCATGTGGTTCTGTAAATAGTGTATTTTGTTTTACTGTTTTTAATAAAGCTCATTTTAACATTAAAAAAAAAAAAAAAAAAAAAAAAAAAAAAAAAAAGCTAGCCATGGTCCCAGCCT
Chr4L-2	ccnb1.2.L	45	C	G	rvc	AGGCTGGGACCATGGCTAGCTTTTTTTTTTTTTTTTTTTTTTTTTTTTTTTTTTTAATGTTAAAATGAGCTTTATTAAAAACAGTAAAACAAAATACACTATTTACAGAACCACATGGTGCCAACAATACTCAATTAGAATTCAATGTCAGTCCTTTACGCCAGAATGCGTTCGCACAG
Chr4L-2	ccnb1.2.L	46	T	A	fwd	CTGTGCGAACGCATTCTGGCGTAAAGGACTGACATTGAATTCTAATTGAGTATTGTTGGCACCATGTGCATCTGTAAATAGTGTATTTTGTTTTACTGTTTTTAATAAAGCTCATTTTAACATTAAAAAAAAAAAAAAAAAAAAAAAAAAAAAAAAAAAGCTAGCCATGGTCCCAGCCT
Chr4L-2	ccnb1.2.L	46	T	A	rvc	AGGCTGGGACCATGGCTAGCTTTTTTTTTTTTTTTTTTTTTTTTTTTTTTTTTTTAATGTTAAAATGAGCTTTATTAAAAACAGTAAAACAAAATACACTATTTACAGATGCACATGGTGCCAACAATACTCAATTAGAATTCAATGTCAGTCCTTTACGCCAGAATGCGTTCGCACAG
Chr4L-2	ccnb1.2.L	46	T	G	fwd	CTGTGCGAACGCATTCTGGCGTAAAGGACTGACATTGAATTCTAATTGAGTATTGTTGGCACCATGTGCGTCTGTAAATAGTGTATTTTGTTTTACTGTTTTTAATAAAGCTCATTTTAACATTAAAAAAAAAAAAAAAAAAAAAAAAAAAAAAAAAAAGCTAGCCATGGTCCCAGCCT
Chr4L-2	ccnb1.2.L	46	T	G	rvc	AGGCTGGGACCATGGCTAGCTTTTTTTTTTTTTTTTTTTTTTTTTTTTTTTTTTTAATGTTAAAATGAGCTTTATTAAAAACAGTAAAACAAAATACACTATTTACAGACGCACATGGTGCCAACAATACTCAATTAGAATTCAATGTCAGTCCTTTACGCCAGAATGCGTTCGCACAG
Chr4L-2	ccnb1.2.L	46	T	C	fwd	CTGTGCGAACGCATTCTGGCGTAAAGGACTGACATTGAATTCTAATTGAGTATTGTTGGCACCATGTGCCTCTGTAAATAGTGTATTTTGTTTTACTGTTTTTAATAAAGCTCATTTTAACATTAAAAAAAAAAAAAAAAAAAAAAAAAAAAAAAAAAAGCTAGCCATGGTCCCAGCCT
Chr4L-2	ccnb1.2.L	46	T	C	rvc	AGGCTGGGACCATGGCTAGCTTTTTTTTTTTTTTTTTTTTTTTTTTTTTTTTTTTAATGTTAAAATGAGCTTTATTAAAAACAGTAAAACAAAATACACTATTTACAGAGGCACATGGTGCCAACAATACTCAATTAGAATTCAATGTCAGTCCTTTACGCCAGAATGCGTTCGCACAG
Chr4L-2	ccnb1.2.L	47	T	A	fwd	CTGTGCGAACGCATTCTGGCGTAAAGGACTGACATTGAATTCTAATTGAGTATTGTTGGCACCATGTGCTACTGTAAATAGTGTATTTTGTTTTACTGTTTTTAATAAAGCTCATTTTAACATTAAAAAAAAAAAAAAAAAAAAAAAAAAAAAAAAAAAGCTAGCCATGGTCCCAGCCT
Chr4L-2	ccnb1.2.L	47	T	A	rvc	AGGCTGGGACCATGGCTAGCTTTTTTTTTTTTTTTTTTTTTTTTTTTTTTTTTTTAATGTTAAAATGAGCTTTATTAAAAACAGTAAAACAAAATACACTATTTACAGTAGCACATGGTGCCAACAATACTCAATTAGAATTCAATGTCAGTCCTTTACGCCAGAATGCGTTCGCACAG
Chr4L-2	ccnb1.2.L	47	T	G	fwd	CTGTGCGAACGCATTCTGGCGTAAAGGACTGACATTGAATTCTAATTGAGTATTGTTGGCACCATGTGCTGCTGTAAATAGTGTATTTTGTTTTACTGTTTTTAATAAAGCTCATTTTAACATTAAAAAAAAAAAAAAAAAAAAAAAAAAAAAAAAAAAGCTAGCCATGGTCCCAGCCT
Chr4L-2	ccnb1.2.L	47	T	G	rvc	AGGCTGGGACCATGGCTAGCTTTTTTTTTTTTTTTTTTTTTTTTTTTTTTTTTTTAATGTTAAAATGAGCTTTATTAAAAACAGTAAAACAAAATACACTATTTACAGCAGCACATGGTGCCAACAATACTCAATTAGAATTCAATGTCAGTCCTTTACGCCAGAATGCGTTCGCACAG
Chr4L-2	ccnb1.2.L	47	T	C	fwd	CTGTGCGAACGCATTCTGGCGTAAAGGACTGACATTGAATTCTAATTGAGTATTGTTGGCACCATGTGCTCCTGTAAATAGTGTATTTTGTTTTACTGTTTTTAATAAAGCTCATTTTAACATTAAAAAAAAAAAAAAAAAAAAAAAAAAAAAAAAAAAGCTAGCCATGGTCCCAGCCT
Chr4L-2	ccnb1.2.L	47	T	C	rvc	AGGCTGGGACCATGGCTAGCTTTTTTTTTTTTTTTTTTTTTTTTTTTTTTTTTTTAATGTTAAAATGAGCTTTATTAAAAACAGTAAAACAAAATACACTATTTACAGGAGCACATGGTGCCAACAATACTCAATTAGAATTCAATGTCAGTCCTTTACGCCAGAATGCGTTCGCACAG
Chr4L-2	ccnb1.2.L	48	C	A	fwd	CTGTGCGAACGCATTCTGGCGTAAAGGACTGACATTGAATTCTAATTGAGTATTGTTGGCACCATGTGCTTATGTAAATAGTGTATTTTGTTTTACTGTTTTTAATAAAGCTCATTTTAACATTAAAAAAAAAAAAAAAAAAAAAAAAAAAAAAAAAAAGCTAGCCATGGTCCCAGCCT
Chr4L-2	ccnb1.2.L	48	C	A	rvc	AGGCTGGGACCATGGCTAGCTTTTTTTTTTTTTTTTTTTTTTTTTTTTTTTTTTTAATGTTAAAATGAGCTTTATTAAAAACAGTAAAACAAAATACACTATTTACATAAGCACATGGTGCCAACAATACTCAATTAGAATTCAATGTCAGTCCTTTACGCCAGAATGCGTTCGCACAG
Chr4L-2	ccnb1.2.L	48	C	T	fwd	CTGTGCGAACGCATTCTGGCGTAAAGGACTGACATTGAATTCTAATTGAGTATTGTTGGCACCATGTGCTTTTGTAAATAGTGTATTTTGTTTTACTGTTTTTAATAAAGCTCATTTTAACATTAAAAAAAAAAAAAAAAAAAAAAAAAAAAAAAAAAAGCTAGCCATGGTCCCAGCCT
Chr4L-2	ccnb1.2.L	48	C	T	rvc	AGGCTGGGACCATGGCTAGCTTTTTTTTTTTTTTTTTTTTTTTTTTTTTTTTTTTAATGTTAAAATGAGCTTTATTAAAAACAGTAAAACAAAATACACTATTTACAAAAGCACATGGTGCCAACAATACTCAATTAGAATTCAATGTCAGTCCTTTACGCCAGAATGCGTTCGCACAG
Chr4L-2	ccnb1.2.L	48	C	G	fwd	CTGTGCGAACGCATTCTGGCGTAAAGGACTGACATTGAATTCTAATTGAGTATTGTTGGCACCATGTGCTTGTGTAAATAGTGTATTTTGTTTTACTGTTTTTAATAAAGCTCATTTTAACATTAAAAAAAAAAAAAAAAAAAAAAAAAAAAAAAAAAAGCTAGCCATGGTCCCAGCCT
Chr4L-2	ccnb1.2.L	48	C	G	rvc	AGGCTGGGACCATGGCTAGCTTTTTTTTTTTTTTTTTTTTTTTTTTTTTTTTTTTAATGTTAAAATGAGCTTTATTAAAAACAGTAAAACAAAATACACTATTTACACAAGCACATGGTGCCAACAATACTCAATTAGAATTCAATGTCAGTCCTTTACGCCAGAATGCGTTCGCACAG
Chr4L-2	ccnb1.2.L	49	T	A	fwd	CTGTGCGAACGCATTCTGGCGTAAAGGACTGACATTGAATTCTAATTGAGTATTGTTGGCACCATGTGCTTCAGTAAATAGTGTATTTTGTTTTACTGTTTTTAATAAAGCTCATTTTAACATTAAAAAAAAAAAAAAAAAAAAAAAAAAAAAAAAAAAGCTAGCCATGGTCCCAGCCT
Chr4L-2	ccnb1.2.L	49	T	A	rvc	AGGCTGGGACCATGGCTAGCTTTTTTTTTTTTTTTTTTTTTTTTTTTTTTTTTTTAATGTTAAAATGAGCTTTATTAAAAACAGTAAAACAAAATACACTATTTACTGAAGCACATGGTGCCAACAATACTCAATTAGAATTCAATGTCAGTCCTTTACGCCAGAATGCGTTCGCACAG
Chr4L-2	ccnb1.2.L	49	T	G	fwd	CTGTGCGAACGCATTCTGGCGTAAAGGACTGACATTGAATTCTAATTGAGTATTGTTGGCACCATGTGCTTCGGTAAATAGTGTATTTTGTTTTACTGTTTTTAATAAAGCTCATTTTAACATTAAAAAAAAAAAAAAAAAAAAAAAAAAAAAAAAAAAGCTAGCCATGGTCCCAGCCT
Chr4L-2	ccnb1.2.L	49	T	G	rvc	AGGCTGGGACCATGGCTAGCTTTTTTTTTTTTTTTTTTTTTTTTTTTTTTTTTTTAATGTTAAAATGAGCTTTATTAAAAACAGTAAAACAAAATACACTATTTACCGAAGCACATGGTGCCAACAATACTCAATTAGAATTCAATGTCAGTCCTTTACGCCAGAATGCGTTCGCACAG
Chr4L-2	ccnb1.2.L	49	T	C	fwd	CTGTGCGAACGCATTCTGGCGTAAAGGACTGACATTGAATTCTAATTGAGTATTGTTGGCACCATGTGCTTCCGTAAATAGTGTATTTTGTTTTACTGTTTTTAATAAAGCTCATTTTAACATTAAAAAAAAAAAAAAAAAAAAAAAAAAAAAAAAAAAGCTAGCCATGGTCCCAGCCT
Chr4L-2	ccnb1.2.L	49	T	C	rvc	AGGCTGGGACCATGGCTAGCTTTTTTTTTTTTTTTTTTTTTTTTTTTTTTTTTTTAATGTTAAAATGAGCTTTATTAAAAACAGTAAAACAAAATACACTATTTACGGAAGCACATGGTGCCAACAATACTCAATTAGAATTCAATGTCAGTCCTTTACGCCAGAATGCGTTCGCACAG
Chr4L-2	ccnb1.2.L	50	G	A	fwd	CTGTGCGAACGCATTCTGGCGTAAAGGACTGACATTGAATTCTAATTGAGTATTGTTGGCACCATGTGCTTCTATAAATAGTGTATTTTGTTTTACTGTTTTTAATAAAGCTCATTTTAACATTAAAAAAAAAAAAAAAAAAAAAAAAAAAAAAAAAAAGCTAGCCATGGTCCCAGCCT
Chr4L-2	ccnb1.2.L	50	G	A	rvc	AGGCTGGGACCATGGCTAGCTTTTTTTTTTTTTTTTTTTTTTTTTTTTTTTTTTTAATGTTAAAATGAGCTTTATTAAAAACAGTAAAACAAAATACACTATTTATAGAAGCACATGGTGCCAACAATACTCAATTAGAATTCAATGTCAGTCCTTTACGCCAGAATGCGTTCGCACAG
Chr4L-2	ccnb1.2.L	50	G	T	fwd	CTGTGCGAACGCATTCTGGCGTAAAGGACTGACATTGAATTCTAATTGAGTATTGTTGGCACCATGTGCTTCTTTAAATAGTGTATTTTGTTTTACTGTTTTTAATAAAGCTCATTTTAACATTAAAAAAAAAAAAAAAAAAAAAAAAAAAAAAAAAAAGCTAGCCATGGTCCCAGCCT
Chr4L-2	ccnb1.2.L	50	G	T	rvc	AGGCTGGGACCATGGCTAGCTTTTTTTTTTTTTTTTTTTTTTTTTTTTTTTTTTTAATGTTAAAATGAGCTTTATTAAAAACAGTAAAACAAAATACACTATTTAAAGAAGCACATGGTGCCAACAATACTCAATTAGAATTCAATGTCAGTCCTTTACGCCAGAATGCGTTCGCACAG
Chr4L-2	ccnb1.2.L	50	G	C	fwd	CTGTGCGAACGCATTCTGGCGTAAAGGACTGACATTGAATTCTAATTGAGTATTGTTGGCACCATGTGCTTCTCTAAATAGTGTATTTTGTTTTACTGTTTTTAATAAAGCTCATTTTAACATTAAAAAAAAAAAAAAAAAAAAAAAAAAAAAAAAAAAGCTAGCCATGGTCCCAGCCT
Chr4L-2	ccnb1.2.L	50	G	C	rvc	AGGCTGGGACCATGGCTAGCTTTTTTTTTTTTTTTTTTTTTTTTTTTTTTTTTTTAATGTTAAAATGAGCTTTATTAAAAACAGTAAAACAAAATACACTATTTAGAGAAGCACATGGTGCCAACAATACTCAATTAGAATTCAATGTCAGTCCTTTACGCCAGAATGCGTTCGCACAG
Chr4L-2	ccnb1.2.L	51	T	A	fwd	CTGTGCGAACGCATTCTGGCGTAAAGGACTGACATTGAATTCTAATTGAGTATTGTTGGCACCATGTGCTTCTGAAAATAGTGTATTTTGTTTTACTGTTTTTAATAAAGCTCATTTTAACATTAAAAAAAAAAAAAAAAAAAAAAAAAAAAAAAAAAAGCTAGCCATGGTCCCAGCCT
Chr4L-2	ccnb1.2.L	51	T	A	rvc	AGGCTGGGACCATGGCTAGCTTTTTTTTTTTTTTTTTTTTTTTTTTTTTTTTTTTAATGTTAAAATGAGCTTTATTAAAAACAGTAAAACAAAATACACTATTTTCAGAAGCACATGGTGCCAACAATACTCAATTAGAATTCAATGTCAGTCCTTTACGCCAGAATGCGTTCGCACAG
Chr4L-2	ccnb1.2.L	51	T	G	fwd	CTGTGCGAACGCATTCTGGCGTAAAGGACTGACATTGAATTCTAATTGAGTATTGTTGGCACCATGTGCTTCTGGAAATAGTGTATTTTGTTTTACTGTTTTTAATAAAGCTCATTTTAACATTAAAAAAAAAAAAAAAAAAAAAAAAAAAAAAAAAAAGCTAGCCATGGTCCCAGCCT
Chr4L-2	ccnb1.2.L	51	T	G	rvc	AGGCTGGGACCATGGCTAGCTTTTTTTTTTTTTTTTTTTTTTTTTTTTTTTTTTTAATGTTAAAATGAGCTTTATTAAAAACAGTAAAACAAAATACACTATTTCCAGAAGCACATGGTGCCAACAATACTCAATTAGAATTCAATGTCAGTCCTTTACGCCAGAATGCGTTCGCACAG
Chr4L-2	ccnb1.2.L	51	T	C	fwd	CTGTGCGAACGCATTCTGGCGTAAAGGACTGACATTGAATTCTAATTGAGTATTGTTGGCACCATGTGCTTCTGCAAATAGTGTATTTTGTTTTACTGTTTTTAATAAAGCTCATTTTAACATTAAAAAAAAAAAAAAAAAAAAAAAAAAAAAAAAAAAGCTAGCCATGGTCCCAGCCT
Chr4L-2	ccnb1.2.L	51	T	C	rvc	AGGCTGGGACCATGGCTAGCTTTTTTTTTTTTTTTTTTTTTTTTTTTTTTTTTTTAATGTTAAAATGAGCTTTATTAAAAACAGTAAAACAAAATACACTATTTGCAGAAGCACATGGTGCCAACAATACTCAATTAGAATTCAATGTCAGTCCTTTACGCCAGAATGCGTTCGCACAG
Chr4L-2	ccnb1.2.L	52	A	T	fwd	CTGTGCGAACGCATTCTGGCGTAAAGGACTGACATTGAATTCTAATTGAGTATTGTTGGCACCATGTGCTTCTGTTAATAGTGTATTTTGTTTTACTGTTTTTAATAAAGCTCATTTTAACATTAAAAAAAAAAAAAAAAAAAAAAAAAAAAAAAAAAAGCTAGCCATGGTCCCAGCCT
Chr4L-2	ccnb1.2.L	52	A	T	rvc	AGGCTGGGACCATGGCTAGCTTTTTTTTTTTTTTTTTTTTTTTTTTTTTTTTTTTAATGTTAAAATGAGCTTTATTAAAAACAGTAAAACAAAATACACTATTAACAGAAGCACATGGTGCCAACAATACTCAATTAGAATTCAATGTCAGTCCTTTACGCCAGAATGCGTTCGCACAG
Chr4L-2	ccnb1.2.L	52	A	G	fwd	CTGTGCGAACGCATTCTGGCGTAAAGGACTGACATTGAATTCTAATTGAGTATTGTTGGCACCATGTGCTTCTGTGAATAGTGTATTTTGTTTTACTGTTTTTAATAAAGCTCATTTTAACATTAAAAAAAAAAAAAAAAAAAAAAAAAAAAAAAAAAAGCTAGCCATGGTCCCAGCCT
Chr4L-2	ccnb1.2.L	52	A	G	rvc	AGGCTGGGACCATGGCTAGCTTTTTTTTTTTTTTTTTTTTTTTTTTTTTTTTTTTAATGTTAAAATGAGCTTTATTAAAAACAGTAAAACAAAATACACTATTCACAGAAGCACATGGTGCCAACAATACTCAATTAGAATTCAATGTCAGTCCTTTACGCCAGAATGCGTTCGCACAG
Chr4L-2	ccnb1.2.L	52	A	C	fwd	CTGTGCGAACGCATTCTGGCGTAAAGGACTGACATTGAATTCTAATTGAGTATTGTTGGCACCATGTGCTTCTGTCAATAGTGTATTTTGTTTTACTGTTTTTAATAAAGCTCATTTTAACATTAAAAAAAAAAAAAAAAAAAAAAAAAAAAAAAAAAAGCTAGCCATGGTCCCAGCCT
Chr4L-2	ccnb1.2.L	52	A	C	rvc	AGGCTGGGACCATGGCTAGCTTTTTTTTTTTTTTTTTTTTTTTTTTTTTTTTTTTAATGTTAAAATGAGCTTTATTAAAAACAGTAAAACAAAATACACTATTGACAGAAGCACATGGTGCCAACAATACTCAATTAGAATTCAATGTCAGTCCTTTACGCCAGAATGCGTTCGCACAG
Chr4L-2	ccnb1.2.L	53	A	T	fwd	CTGTGCGAACGCATTCTGGCGTAAAGGACTGACATTGAATTCTAATTGAGTATTGTTGGCACCATGTGCTTCTGTATATAGTGTATTTTGTTTTACTGTTTTTAATAAAGCTCATTTTAACATTAAAAAAAAAAAAAAAAAAAAAAAAAAAAAAAAAAAGCTAGCCATGGTCCCAGCCT
Chr4L-2	ccnb1.2.L	53	A	T	rvc	AGGCTGGGACCATGGCTAGCTTTTTTTTTTTTTTTTTTTTTTTTTTTTTTTTTTTAATGTTAAAATGAGCTTTATTAAAAACAGTAAAACAAAATACACTATATACAGAAGCACATGGTGCCAACAATACTCAATTAGAATTCAATGTCAGTCCTTTACGCCAGAATGCGTTCGCACAG
Chr4L-2	ccnb1.2.L	53	A	G	fwd	CTGTGCGAACGCATTCTGGCGTAAAGGACTGACATTGAATTCTAATTGAGTATTGTTGGCACCATGTGCTTCTGTAGATAGTGTATTTTGTTTTACTGTTTTTAATAAAGCTCATTTTAACATTAAAAAAAAAAAAAAAAAAAAAAAAAAAAAAAAAAAGCTAGCCATGGTCCCAGCCT
Chr4L-2	ccnb1.2.L	53	A	G	rvc	AGGCTGGGACCATGGCTAGCTTTTTTTTTTTTTTTTTTTTTTTTTTTTTTTTTTTAATGTTAAAATGAGCTTTATTAAAAACAGTAAAACAAAATACACTATCTACAGAAGCACATGGTGCCAACAATACTCAATTAGAATTCAATGTCAGTCCTTTACGCCAGAATGCGTTCGCACAG
Chr4L-2	ccnb1.2.L	53	A	C	fwd	CTGTGCGAACGCATTCTGGCGTAAAGGACTGACATTGAATTCTAATTGAGTATTGTTGGCACCATGTGCTTCTGTACATAGTGTATTTTGTTTTACTGTTTTTAATAAAGCTCATTTTAACATTAAAAAAAAAAAAAAAAAAAAAAAAAAAAAAAAAAAGCTAGCCATGGTCCCAGCCT
Chr4L-2	ccnb1.2.L	53	A	C	rvc	AGGCTGGGACCATGGCTAGCTTTTTTTTTTTTTTTTTTTTTTTTTTTTTTTTTTTAATGTTAAAATGAGCTTTATTAAAAACAGTAAAACAAAATACACTATGTACAGAAGCACATGGTGCCAACAATACTCAATTAGAATTCAATGTCAGTCCTTTACGCCAGAATGCGTTCGCACAG
Chr4L-2	ccnb1.2.L	54	A	T	fwd	CTGTGCGAACGCATTCTGGCGTAAAGGACTGACATTGAATTCTAATTGAGTATTGTTGGCACCATGTGCTTCTGTAATTAGTGTATTTTGTTTTACTGTTTTTAATAAAGCTCATTTTAACATTAAAAAAAAAAAAAAAAAAAAAAAAAAAAAAAAAAAGCTAGCCATGGTCCCAGCCT
Chr4L-2	ccnb1.2.L	54	A	T	rvc	AGGCTGGGACCATGGCTAGCTTTTTTTTTTTTTTTTTTTTTTTTTTTTTTTTTTTAATGTTAAAATGAGCTTTATTAAAAACAGTAAAACAAAATACACTAATTACAGAAGCACATGGTGCCAACAATACTCAATTAGAATTCAATGTCAGTCCTTTACGCCAGAATGCGTTCGCACAG
Chr4L-2	ccnb1.2.L	54	A	G	fwd	CTGTGCGAACGCATTCTGGCGTAAAGGACTGACATTGAATTCTAATTGAGTATTGTTGGCACCATGTGCTTCTGTAAGTAGTGTATTTTGTTTTACTGTTTTTAATAAAGCTCATTTTAACATTAAAAAAAAAAAAAAAAAAAAAAAAAAAAAAAAAAAGCTAGCCATGGTCCCAGCCT
Chr4L-2	ccnb1.2.L	54	A	G	rvc	AGGCTGGGACCATGGCTAGCTTTTTTTTTTTTTTTTTTTTTTTTTTTTTTTTTTTAATGTTAAAATGAGCTTTATTAAAAACAGTAAAACAAAATACACTACTTACAGAAGCACATGGTGCCAACAATACTCAATTAGAATTCAATGTCAGTCCTTTACGCCAGAATGCGTTCGCACAG
Chr4L-2	ccnb1.2.L	54	A	C	fwd	CTGTGCGAACGCATTCTGGCGTAAAGGACTGACATTGAATTCTAATTGAGTATTGTTGGCACCATGTGCTTCTGTAACTAGTGTATTTTGTTTTACTGTTTTTAATAAAGCTCATTTTAACATTAAAAAAAAAAAAAAAAAAAAAAAAAAAAAAAAAAAGCTAGCCATGGTCCCAGCCT
Chr4L-2	ccnb1.2.L	54	A	C	rvc	AGGCTGGGACCATGGCTAGCTTTTTTTTTTTTTTTTTTTTTTTTTTTTTTTTTTTAATGTTAAAATGAGCTTTATTAAAAACAGTAAAACAAAATACACTAGTTACAGAAGCACATGGTGCCAACAATACTCAATTAGAATTCAATGTCAGTCCTTTACGCCAGAATGCGTTCGCACAG
Chr4L-2	ccnb1.2.L	55	T	A	fwd	CTGTGCGAACGCATTCTGGCGTAAAGGACTGACATTGAATTCTAATTGAGTATTGTTGGCACCATGTGCTTCTGTAAAAAGTGTATTTTGTTTTACTGTTTTTAATAAAGCTCATTTTAACATTAAAAAAAAAAAAAAAAAAAAAAAAAAAAAAAAAAAGCTAGCCATGGTCCCAGCCT
Chr4L-2	ccnb1.2.L	55	T	A	rvc	AGGCTGGGACCATGGCTAGCTTTTTTTTTTTTTTTTTTTTTTTTTTTTTTTTTTTAATGTTAAAATGAGCTTTATTAAAAACAGTAAAACAAAATACACTTTTTACAGAAGCACATGGTGCCAACAATACTCAATTAGAATTCAATGTCAGTCCTTTACGCCAGAATGCGTTCGCACAG
Chr4L-2	ccnb1.2.L	55	T	G	fwd	CTGTGCGAACGCATTCTGGCGTAAAGGACTGACATTGAATTCTAATTGAGTATTGTTGGCACCATGTGCTTCTGTAAAGAGTGTATTTTGTTTTACTGTTTTTAATAAAGCTCATTTTAACATTAAAAAAAAAAAAAAAAAAAAAAAAAAAAAAAAAAAGCTAGCCATGGTCCCAGCCT
Chr4L-2	ccnb1.2.L	55	T	G	rvc	AGGCTGGGACCATGGCTAGCTTTTTTTTTTTTTTTTTTTTTTTTTTTTTTTTTTTAATGTTAAAATGAGCTTTATTAAAAACAGTAAAACAAAATACACTCTTTACAGAAGCACATGGTGCCAACAATACTCAATTAGAATTCAATGTCAGTCCTTTACGCCAGAATGCGTTCGCACAG
Chr4L-2	ccnb1.2.L	55	T	C	fwd	CTGTGCGAACGCATTCTGGCGTAAAGGACTGACATTGAATTCTAATTGAGTATTGTTGGCACCATGTGCTTCTGTAAACAGTGTATTTTGTTTTACTGTTTTTAATAAAGCTCATTTTAACATTAAAAAAAAAAAAAAAAAAAAAAAAAAAAAAAAAAAGCTAGCCATGGTCCCAGCCT
Chr4L-2	ccnb1.2.L	55	T	C	rvc	AGGCTGGGACCATGGCTAGCTTTTTTTTTTTTTTTTTTTTTTTTTTTTTTTTTTTAATGTTAAAATGAGCTTTATTAAAAACAGTAAAACAAAATACACTGTTTACAGAAGCACATGGTGCCAACAATACTCAATTAGAATTCAATGTCAGTCCTTTACGCCAGAATGCGTTCGCACAG
Chr4L-2	ccnb1.2.L	56	A	T	fwd	CTGTGCGAACGCATTCTGGCGTAAAGGACTGACATTGAATTCTAATTGAGTATTGTTGGCACCATGTGCTTCTGTAAATTGTGTATTTTGTTTTACTGTTTTTAATAAAGCTCATTTTAACATTAAAAAAAAAAAAAAAAAAAAAAAAAAAAAAAAAAAGCTAGCCATGGTCCCAGCCT
Chr4L-2	ccnb1.2.L	56	A	T	rvc	AGGCTGGGACCATGGCTAGCTTTTTTTTTTTTTTTTTTTTTTTTTTTTTTTTTTTAATGTTAAAATGAGCTTTATTAAAAACAGTAAAACAAAATACACAATTTACAGAAGCACATGGTGCCAACAATACTCAATTAGAATTCAATGTCAGTCCTTTACGCCAGAATGCGTTCGCACAG
Chr4L-2	ccnb1.2.L	56	A	G	fwd	CTGTGCGAACGCATTCTGGCGTAAAGGACTGACATTGAATTCTAATTGAGTATTGTTGGCACCATGTGCTTCTGTAAATGGTGTATTTTGTTTTACTGTTTTTAATAAAGCTCATTTTAACATTAAAAAAAAAAAAAAAAAAAAAAAAAAAAAAAAAAAGCTAGCCATGGTCCCAGCCT
Chr4L-2	ccnb1.2.L	56	A	G	rvc	AGGCTGGGACCATGGCTAGCTTTTTTTTTTTTTTTTTTTTTTTTTTTTTTTTTTTAATGTTAAAATGAGCTTTATTAAAAACAGTAAAACAAAATACACCATTTACAGAAGCACATGGTGCCAACAATACTCAATTAGAATTCAATGTCAGTCCTTTACGCCAGAATGCGTTCGCACAG
Chr4L-2	ccnb1.2.L	56	A	C	fwd	CTGTGCGAACGCATTCTGGCGTAAAGGACTGACATTGAATTCTAATTGAGTATTGTTGGCACCATGTGCTTCTGTAAATCGTGTATTTTGTTTTACTGTTTTTAATAAAGCTCATTTTAACATTAAAAAAAAAAAAAAAAAAAAAAAAAAAAAAAAAAAGCTAGCCATGGTCCCAGCCT
Chr4L-2	ccnb1.2.L	56	A	C	rvc	AGGCTGGGACCATGGCTAGCTTTTTTTTTTTTTTTTTTTTTTTTTTTTTTTTTTTAATGTTAAAATGAGCTTTATTAAAAACAGTAAAACAAAATACACGATTTACAGAAGCACATGGTGCCAACAATACTCAATTAGAATTCAATGTCAGTCCTTTACGCCAGAATGCGTTCGCACAG
Chr4L-2	ccnb1.2.L	57	G	A	fwd	CTGTGCGAACGCATTCTGGCGTAAAGGACTGACATTGAATTCTAATTGAGTATTGTTGGCACCATGTGCTTCTGTAAATAATGTATTTTGTTTTACTGTTTTTAATAAAGCTCATTTTAACATTAAAAAAAAAAAAAAAAAAAAAAAAAAAAAAAAAAAGCTAGCCATGGTCCCAGCCT
Chr4L-2	ccnb1.2.L	57	G	A	rvc	AGGCTGGGACCATGGCTAGCTTTTTTTTTTTTTTTTTTTTTTTTTTTTTTTTTTTAATGTTAAAATGAGCTTTATTAAAAACAGTAAAACAAAATACATTATTTACAGAAGCACATGGTGCCAACAATACTCAATTAGAATTCAATGTCAGTCCTTTACGCCAGAATGCGTTCGCACAG
Chr4L-2	ccnb1.2.L	57	G	T	fwd	CTGTGCGAACGCATTCTGGCGTAAAGGACTGACATTGAATTCTAATTGAGTATTGTTGGCACCATGTGCTTCTGTAAATATTGTATTTTGTTTTACTGTTTTTAATAAAGCTCATTTTAACATTAAAAAAAAAAAAAAAAAAAAAAAAAAAAAAAAAAAGCTAGCCATGGTCCCAGCCT
Chr4L-2	ccnb1.2.L	57	G	T	rvc	AGGCTGGGACCATGGCTAGCTTTTTTTTTTTTTTTTTTTTTTTTTTTTTTTTTTTAATGTTAAAATGAGCTTTATTAAAAACAGTAAAACAAAATACAATATTTACAGAAGCACATGGTGCCAACAATACTCAATTAGAATTCAATGTCAGTCCTTTACGCCAGAATGCGTTCGCACAG
Chr4L-2	ccnb1.2.L	57	G	C	fwd	CTGTGCGAACGCATTCTGGCGTAAAGGACTGACATTGAATTCTAATTGAGTATTGTTGGCACCATGTGCTTCTGTAAATACTGTATTTTGTTTTACTGTTTTTAATAAAGCTCATTTTAACATTAAAAAAAAAAAAAAAAAAAAAAAAAAAAAAAAAAAGCTAGCCATGGTCCCAGCCT
Chr4L-2	ccnb1.2.L	57	G	C	rvc	AGGCTGGGACCATGGCTAGCTTTTTTTTTTTTTTTTTTTTTTTTTTTTTTTTTTTAATGTTAAAATGAGCTTTATTAAAAACAGTAAAACAAAATACAGTATTTACAGAAGCACATGGTGCCAACAATACTCAATTAGAATTCAATGTCAGTCCTTTACGCCAGAATGCGTTCGCACAG
Chr4L-2	ccnb1.2.L	58	T	A	fwd	CTGTGCGAACGCATTCTGGCGTAAAGGACTGACATTGAATTCTAATTGAGTATTGTTGGCACCATGTGCTTCTGTAAATAGAGTATTTTGTTTTACTGTTTTTAATAAAGCTCATTTTAACATTAAAAAAAAAAAAAAAAAAAAAAAAAAAAAAAAAAAGCTAGCCATGGTCCCAGCCT
Chr4L-2	ccnb1.2.L	58	T	A	rvc	AGGCTGGGACCATGGCTAGCTTTTTTTTTTTTTTTTTTTTTTTTTTTTTTTTTTTAATGTTAAAATGAGCTTTATTAAAAACAGTAAAACAAAATACTCTATTTACAGAAGCACATGGTGCCAACAATACTCAATTAGAATTCAATGTCAGTCCTTTACGCCAGAATGCGTTCGCACAG
Chr4L-2	ccnb1.2.L	58	T	G	fwd	CTGTGCGAACGCATTCTGGCGTAAAGGACTGACATTGAATTCTAATTGAGTATTGTTGGCACCATGTGCTTCTGTAAATAGGGTATTTTGTTTTACTGTTTTTAATAAAGCTCATTTTAACATTAAAAAAAAAAAAAAAAAAAAAAAAAAAAAAAAAAAGCTAGCCATGGTCCCAGCCT
Chr4L-2	ccnb1.2.L	58	T	G	rvc	AGGCTGGGACCATGGCTAGCTTTTTTTTTTTTTTTTTTTTTTTTTTTTTTTTTTTAATGTTAAAATGAGCTTTATTAAAAACAGTAAAACAAAATACCCTATTTACAGAAGCACATGGTGCCAACAATACTCAATTAGAATTCAATGTCAGTCCTTTACGCCAGAATGCGTTCGCACAG
Chr4L-2	ccnb1.2.L	58	T	C	fwd	CTGTGCGAACGCATTCTGGCGTAAAGGACTGACATTGAATTCTAATTGAGTATTGTTGGCACCATGTGCTTCTGTAAATAGCGTATTTTGTTTTACTGTTTTTAATAAAGCTCATTTTAACATTAAAAAAAAAAAAAAAAAAAAAAAAAAAAAAAAAAAGCTAGCCATGGTCCCAGCCT
Chr4L-2	ccnb1.2.L	58	T	C	rvc	AGGCTGGGACCATGGCTAGCTTTTTTTTTTTTTTTTTTTTTTTTTTTTTTTTTTTAATGTTAAAATGAGCTTTATTAAAAACAGTAAAACAAAATACGCTATTTACAGAAGCACATGGTGCCAACAATACTCAATTAGAATTCAATGTCAGTCCTTTACGCCAGAATGCGTTCGCACAG
Chr4L-2	ccnb1.2.L	59	G	A	fwd	CTGTGCGAACGCATTCTGGCGTAAAGGACTGACATTGAATTCTAATTGAGTATTGTTGGCACCATGTGCTTCTGTAAATAGTATATTTTGTTTTACTGTTTTTAATAAAGCTCATTTTAACATTAAAAAAAAAAAAAAAAAAAAAAAAAAAAAAAAAAAGCTAGCCATGGTCCCAGCCT
Chr4L-2	ccnb1.2.L	59	G	A	rvc	AGGCTGGGACCATGGCTAGCTTTTTTTTTTTTTTTTTTTTTTTTTTTTTTTTTTTAATGTTAAAATGAGCTTTATTAAAAACAGTAAAACAAAATATACTATTTACAGAAGCACATGGTGCCAACAATACTCAATTAGAATTCAATGTCAGTCCTTTACGCCAGAATGCGTTCGCACAG
Chr4L-2	ccnb1.2.L	59	G	T	fwd	CTGTGCGAACGCATTCTGGCGTAAAGGACTGACATTGAATTCTAATTGAGTATTGTTGGCACCATGTGCTTCTGTAAATAGTTTATTTTGTTTTACTGTTTTTAATAAAGCTCATTTTAACATTAAAAAAAAAAAAAAAAAAAAAAAAAAAAAAAAAAAGCTAGCCATGGTCCCAGCCT
Chr4L-2	ccnb1.2.L	59	G	T	rvc	AGGCTGGGACCATGGCTAGCTTTTTTTTTTTTTTTTTTTTTTTTTTTTTTTTTTTAATGTTAAAATGAGCTTTATTAAAAACAGTAAAACAAAATAAACTATTTACAGAAGCACATGGTGCCAACAATACTCAATTAGAATTCAATGTCAGTCCTTTACGCCAGAATGCGTTCGCACAG
Chr4L-2	ccnb1.2.L	59	G	C	fwd	CTGTGCGAACGCATTCTGGCGTAAAGGACTGACATTGAATTCTAATTGAGTATTGTTGGCACCATGTGCTTCTGTAAATAGTCTATTTTGTTTTACTGTTTTTAATAAAGCTCATTTTAACATTAAAAAAAAAAAAAAAAAAAAAAAAAAAAAAAAAAAGCTAGCCATGGTCCCAGCCT
Chr4L-2	ccnb1.2.L	59	G	C	rvc	AGGCTGGGACCATGGCTAGCTTTTTTTTTTTTTTTTTTTTTTTTTTTTTTTTTTTAATGTTAAAATGAGCTTTATTAAAAACAGTAAAACAAAATAGACTATTTACAGAAGCACATGGTGCCAACAATACTCAATTAGAATTCAATGTCAGTCCTTTACGCCAGAATGCGTTCGCACAG
Chr4L-2	ccnb1.2.L	60	T	A	fwd	CTGTGCGAACGCATTCTGGCGTAAAGGACTGACATTGAATTCTAATTGAGTATTGTTGGCACCATGTGCTTCTGTAAATAGTGAATTTTGTTTTACTGTTTTTAATAAAGCTCATTTTAACATTAAAAAAAAAAAAAAAAAAAAAAAAAAAAAAAAAAAGCTAGCCATGGTCCCAGCCT
Chr4L-2	ccnb1.2.L	60	T	A	rvc	AGGCTGGGACCATGGCTAGCTTTTTTTTTTTTTTTTTTTTTTTTTTTTTTTTTTTAATGTTAAAATGAGCTTTATTAAAAACAGTAAAACAAAATTCACTATTTACAGAAGCACATGGTGCCAACAATACTCAATTAGAATTCAATGTCAGTCCTTTACGCCAGAATGCGTTCGCACAG
Chr4L-2	ccnb1.2.L	60	T	G	fwd	CTGTGCGAACGCATTCTGGCGTAAAGGACTGACATTGAATTCTAATTGAGTATTGTTGGCACCATGTGCTTCTGTAAATAGTGGATTTTGTTTTACTGTTTTTAATAAAGCTCATTTTAACATTAAAAAAAAAAAAAAAAAAAAAAAAAAAAAAAAAAAGCTAGCCATGGTCCCAGCCT
Chr4L-2	ccnb1.2.L	60	T	G	rvc	AGGCTGGGACCATGGCTAGCTTTTTTTTTTTTTTTTTTTTTTTTTTTTTTTTTTTAATGTTAAAATGAGCTTTATTAAAAACAGTAAAACAAAATCCACTATTTACAGAAGCACATGGTGCCAACAATACTCAATTAGAATTCAATGTCAGTCCTTTACGCCAGAATGCGTTCGCACAG
Chr4L-2	ccnb1.2.L	60	T	C	fwd	CTGTGCGAACGCATTCTGGCGTAAAGGACTGACATTGAATTCTAATTGAGTATTGTTGGCACCATGTGCTTCTGTAAATAGTGCATTTTGTTTTACTGTTTTTAATAAAGCTCATTTTAACATTAAAAAAAAAAAAAAAAAAAAAAAAAAAAAAAAAAAGCTAGCCATGGTCCCAGCCT
Chr4L-2	ccnb1.2.L	60	T	C	rvc	AGGCTGGGACCATGGCTAGCTTTTTTTTTTTTTTTTTTTTTTTTTTTTTTTTTTTAATGTTAAAATGAGCTTTATTAAAAACAGTAAAACAAAATGCACTATTTACAGAAGCACATGGTGCCAACAATACTCAATTAGAATTCAATGTCAGTCCTTTACGCCAGAATGCGTTCGCACAG
Chr4L-2	ccnb1.2.L	61	A	T	fwd	CTGTGCGAACGCATTCTGGCGTAAAGGACTGACATTGAATTCTAATTGAGTATTGTTGGCACCATGTGCTTCTGTAAATAGTGTTTTTTGTTTTACTGTTTTTAATAAAGCTCATTTTAACATTAAAAAAAAAAAAAAAAAAAAAAAAAAAAAAAAAAAGCTAGCCATGGTCCCAGCCT
Chr4L-2	ccnb1.2.L	61	A	T	rvc	AGGCTGGGACCATGGCTAGCTTTTTTTTTTTTTTTTTTTTTTTTTTTTTTTTTTTAATGTTAAAATGAGCTTTATTAAAAACAGTAAAACAAAAAACACTATTTACAGAAGCACATGGTGCCAACAATACTCAATTAGAATTCAATGTCAGTCCTTTACGCCAGAATGCGTTCGCACAG
Chr4L-2	ccnb1.2.L	61	A	G	fwd	CTGTGCGAACGCATTCTGGCGTAAAGGACTGACATTGAATTCTAATTGAGTATTGTTGGCACCATGTGCTTCTGTAAATAGTGTGTTTTGTTTTACTGTTTTTAATAAAGCTCATTTTAACATTAAAAAAAAAAAAAAAAAAAAAAAAAAAAAAAAAAAGCTAGCCATGGTCCCAGCCT
Chr4L-2	ccnb1.2.L	61	A	G	rvc	AGGCTGGGACCATGGCTAGCTTTTTTTTTTTTTTTTTTTTTTTTTTTTTTTTTTTAATGTTAAAATGAGCTTTATTAAAAACAGTAAAACAAAACACACTATTTACAGAAGCACATGGTGCCAACAATACTCAATTAGAATTCAATGTCAGTCCTTTACGCCAGAATGCGTTCGCACAG
Chr4L-2	ccnb1.2.L	61	A	C	fwd	CTGTGCGAACGCATTCTGGCGTAAAGGACTGACATTGAATTCTAATTGAGTATTGTTGGCACCATGTGCTTCTGTAAATAGTGTCTTTTGTTTTACTGTTTTTAATAAAGCTCATTTTAACATTAAAAAAAAAAAAAAAAAAAAAAAAAAAAAAAAAAAGCTAGCCATGGTCCCAGCCT
Chr4L-2	ccnb1.2.L	61	A	C	rvc	AGGCTGGGACCATGGCTAGCTTTTTTTTTTTTTTTTTTTTTTTTTTTTTTTTTTTAATGTTAAAATGAGCTTTATTAAAAACAGTAAAACAAAAGACACTATTTACAGAAGCACATGGTGCCAACAATACTCAATTAGAATTCAATGTCAGTCCTTTACGCCAGAATGCGTTCGCACAG
Chr4L-2	ccnb1.2.L	62	T	A	fwd	CTGTGCGAACGCATTCTGGCGTAAAGGACTGACATTGAATTCTAATTGAGTATTGTTGGCACCATGTGCTTCTGTAAATAGTGTAATTTGTTTTACTGTTTTTAATAAAGCTCATTTTAACATTAAAAAAAAAAAAAAAAAAAAAAAAAAAAAAAAAAAGCTAGCCATGGTCCCAGCCT
Chr4L-2	ccnb1.2.L	62	T	A	rvc	AGGCTGGGACCATGGCTAGCTTTTTTTTTTTTTTTTTTTTTTTTTTTTTTTTTTTAATGTTAAAATGAGCTTTATTAAAAACAGTAAAACAAATTACACTATTTACAGAAGCACATGGTGCCAACAATACTCAATTAGAATTCAATGTCAGTCCTTTACGCCAGAATGCGTTCGCACAG
Chr4L-2	ccnb1.2.L	62	T	G	fwd	CTGTGCGAACGCATTCTGGCGTAAAGGACTGACATTGAATTCTAATTGAGTATTGTTGGCACCATGTGCTTCTGTAAATAGTGTAGTTTGTTTTACTGTTTTTAATAAAGCTCATTTTAACATTAAAAAAAAAAAAAAAAAAAAAAAAAAAAAAAAAAAGCTAGCCATGGTCCCAGCCT
Chr4L-2	ccnb1.2.L	62	T	G	rvc	AGGCTGGGACCATGGCTAGCTTTTTTTTTTTTTTTTTTTTTTTTTTTTTTTTTTTAATGTTAAAATGAGCTTTATTAAAAACAGTAAAACAAACTACACTATTTACAGAAGCACATGGTGCCAACAATACTCAATTAGAATTCAATGTCAGTCCTTTACGCCAGAATGCGTTCGCACAG
Chr4L-2	ccnb1.2.L	62	T	C	fwd	CTGTGCGAACGCATTCTGGCGTAAAGGACTGACATTGAATTCTAATTGAGTATTGTTGGCACCATGTGCTTCTGTAAATAGTGTACTTTGTTTTACTGTTTTTAATAAAGCTCATTTTAACATTAAAAAAAAAAAAAAAAAAAAAAAAAAAAAAAAAAAGCTAGCCATGGTCCCAGCCT
Chr4L-2	ccnb1.2.L	62	T	C	rvc	AGGCTGGGACCATGGCTAGCTTTTTTTTTTTTTTTTTTTTTTTTTTTTTTTTTTTAATGTTAAAATGAGCTTTATTAAAAACAGTAAAACAAAGTACACTATTTACAGAAGCACATGGTGCCAACAATACTCAATTAGAATTCAATGTCAGTCCTTTACGCCAGAATGCGTTCGCACAG
Chr4L-2	ccnb1.2.L	63	T	A	fwd	CTGTGCGAACGCATTCTGGCGTAAAGGACTGACATTGAATTCTAATTGAGTATTGTTGGCACCATGTGCTTCTGTAAATAGTGTATATTGTTTTACTGTTTTTAATAAAGCTCATTTTAACATTAAAAAAAAAAAAAAAAAAAAAAAAAAAAAAAAAAAGCTAGCCATGGTCCCAGCCT
Chr4L-2	ccnb1.2.L	63	T	A	rvc	AGGCTGGGACCATGGCTAGCTTTTTTTTTTTTTTTTTTTTTTTTTTTTTTTTTTTAATGTTAAAATGAGCTTTATTAAAAACAGTAAAACAATATACACTATTTACAGAAGCACATGGTGCCAACAATACTCAATTAGAATTCAATGTCAGTCCTTTACGCCAGAATGCGTTCGCACAG
Chr4L-2	ccnb1.2.L	63	T	G	fwd	CTGTGCGAACGCATTCTGGCGTAAAGGACTGACATTGAATTCTAATTGAGTATTGTTGGCACCATGTGCTTCTGTAAATAGTGTATGTTGTTTTACTGTTTTTAATAAAGCTCATTTTAACATTAAAAAAAAAAAAAAAAAAAAAAAAAAAAAAAAAAAGCTAGCCATGGTCCCAGCCT
Chr4L-2	ccnb1.2.L	63	T	G	rvc	AGGCTGGGACCATGGCTAGCTTTTTTTTTTTTTTTTTTTTTTTTTTTTTTTTTTTAATGTTAAAATGAGCTTTATTAAAAACAGTAAAACAACATACACTATTTACAGAAGCACATGGTGCCAACAATACTCAATTAGAATTCAATGTCAGTCCTTTACGCCAGAATGCGTTCGCACAG
Chr4L-2	ccnb1.2.L	63	T	C	fwd	CTGTGCGAACGCATTCTGGCGTAAAGGACTGACATTGAATTCTAATTGAGTATTGTTGGCACCATGTGCTTCTGTAAATAGTGTATCTTGTTTTACTGTTTTTAATAAAGCTCATTTTAACATTAAAAAAAAAAAAAAAAAAAAAAAAAAAAAAAAAAAGCTAGCCATGGTCCCAGCCT
Chr4L-2	ccnb1.2.L	63	T	C	rvc	AGGCTGGGACCATGGCTAGCTTTTTTTTTTTTTTTTTTTTTTTTTTTTTTTTTTTAATGTTAAAATGAGCTTTATTAAAAACAGTAAAACAAGATACACTATTTACAGAAGCACATGGTGCCAACAATACTCAATTAGAATTCAATGTCAGTCCTTTACGCCAGAATGCGTTCGCACAG
Chr4L-2	ccnb1.2.L	64	T	A	fwd	CTGTGCGAACGCATTCTGGCGTAAAGGACTGACATTGAATTCTAATTGAGTATTGTTGGCACCATGTGCTTCTGTAAATAGTGTATTATGTTTTACTGTTTTTAATAAAGCTCATTTTAACATTAAAAAAAAAAAAAAAAAAAAAAAAAAAAAAAAAAAGCTAGCCATGGTCCCAGCCT
Chr4L-2	ccnb1.2.L	64	T	A	rvc	AGGCTGGGACCATGGCTAGCTTTTTTTTTTTTTTTTTTTTTTTTTTTTTTTTTTTAATGTTAAAATGAGCTTTATTAAAAACAGTAAAACATAATACACTATTTACAGAAGCACATGGTGCCAACAATACTCAATTAGAATTCAATGTCAGTCCTTTACGCCAGAATGCGTTCGCACAG
Chr4L-2	ccnb1.2.L	64	T	G	fwd	CTGTGCGAACGCATTCTGGCGTAAAGGACTGACATTGAATTCTAATTGAGTATTGTTGGCACCATGTGCTTCTGTAAATAGTGTATTGTGTTTTACTGTTTTTAATAAAGCTCATTTTAACATTAAAAAAAAAAAAAAAAAAAAAAAAAAAAAAAAAAAGCTAGCCATGGTCCCAGCCT
Chr4L-2	ccnb1.2.L	64	T	G	rvc	AGGCTGGGACCATGGCTAGCTTTTTTTTTTTTTTTTTTTTTTTTTTTTTTTTTTTAATGTTAAAATGAGCTTTATTAAAAACAGTAAAACACAATACACTATTTACAGAAGCACATGGTGCCAACAATACTCAATTAGAATTCAATGTCAGTCCTTTACGCCAGAATGCGTTCGCACAG
Chr4L-2	ccnb1.2.L	64	T	C	fwd	CTGTGCGAACGCATTCTGGCGTAAAGGACTGACATTGAATTCTAATTGAGTATTGTTGGCACCATGTGCTTCTGTAAATAGTGTATTCTGTTTTACTGTTTTTAATAAAGCTCATTTTAACATTAAAAAAAAAAAAAAAAAAAAAAAAAAAAAAAAAAAGCTAGCCATGGTCCCAGCCT
Chr4L-2	ccnb1.2.L	64	T	C	rvc	AGGCTGGGACCATGGCTAGCTTTTTTTTTTTTTTTTTTTTTTTTTTTTTTTTTTTAATGTTAAAATGAGCTTTATTAAAAACAGTAAAACAGAATACACTATTTACAGAAGCACATGGTGCCAACAATACTCAATTAGAATTCAATGTCAGTCCTTTACGCCAGAATGCGTTCGCACAG
Chr4L-2	ccnb1.2.L	65	T	A	fwd	CTGTGCGAACGCATTCTGGCGTAAAGGACTGACATTGAATTCTAATTGAGTATTGTTGGCACCATGTGCTTCTGTAAATAGTGTATTTAGTTTTACTGTTTTTAATAAAGCTCATTTTAACATTAAAAAAAAAAAAAAAAAAAAAAAAAAAAAAAAAAAGCTAGCCATGGTCCCAGCCT
Chr4L-2	ccnb1.2.L	65	T	A	rvc	AGGCTGGGACCATGGCTAGCTTTTTTTTTTTTTTTTTTTTTTTTTTTTTTTTTTTAATGTTAAAATGAGCTTTATTAAAAACAGTAAAACTAAATACACTATTTACAGAAGCACATGGTGCCAACAATACTCAATTAGAATTCAATGTCAGTCCTTTACGCCAGAATGCGTTCGCACAG
Chr4L-2	ccnb1.2.L	65	T	G	fwd	CTGTGCGAACGCATTCTGGCGTAAAGGACTGACATTGAATTCTAATTGAGTATTGTTGGCACCATGTGCTTCTGTAAATAGTGTATTTGGTTTTACTGTTTTTAATAAAGCTCATTTTAACATTAAAAAAAAAAAAAAAAAAAAAAAAAAAAAAAAAAAGCTAGCCATGGTCCCAGCCT
Chr4L-2	ccnb1.2.L	65	T	G	rvc	AGGCTGGGACCATGGCTAGCTTTTTTTTTTTTTTTTTTTTTTTTTTTTTTTTTTTAATGTTAAAATGAGCTTTATTAAAAACAGTAAAACCAAATACACTATTTACAGAAGCACATGGTGCCAACAATACTCAATTAGAATTCAATGTCAGTCCTTTACGCCAGAATGCGTTCGCACAG
Chr4L-2	ccnb1.2.L	65	T	C	fwd	CTGTGCGAACGCATTCTGGCGTAAAGGACTGACATTGAATTCTAATTGAGTATTGTTGGCACCATGTGCTTCTGTAAATAGTGTATTTCGTTTTACTGTTTTTAATAAAGCTCATTTTAACATTAAAAAAAAAAAAAAAAAAAAAAAAAAAAAAAAAAAGCTAGCCATGGTCCCAGCCT
Chr4L-2	ccnb1.2.L	65	T	C	rvc	AGGCTGGGACCATGGCTAGCTTTTTTTTTTTTTTTTTTTTTTTTTTTTTTTTTTTAATGTTAAAATGAGCTTTATTAAAAACAGTAAAACGAAATACACTATTTACAGAAGCACATGGTGCCAACAATACTCAATTAGAATTCAATGTCAGTCCTTTACGCCAGAATGCGTTCGCACAG
Chr4L-2	ccnb1.2.L	66	G	A	fwd	CTGTGCGAACGCATTCTGGCGTAAAGGACTGACATTGAATTCTAATTGAGTATTGTTGGCACCATGTGCTTCTGTAAATAGTGTATTTTATTTTACTGTTTTTAATAAAGCTCATTTTAACATTAAAAAAAAAAAAAAAAAAAAAAAAAAAAAAAAAAAGCTAGCCATGGTCCCAGCCT
Chr4L-2	ccnb1.2.L	66	G	A	rvc	AGGCTGGGACCATGGCTAGCTTTTTTTTTTTTTTTTTTTTTTTTTTTTTTTTTTTAATGTTAAAATGAGCTTTATTAAAAACAGTAAAATAAAATACACTATTTACAGAAGCACATGGTGCCAACAATACTCAATTAGAATTCAATGTCAGTCCTTTACGCCAGAATGCGTTCGCACAG
Chr4L-2	ccnb1.2.L	66	G	T	fwd	CTGTGCGAACGCATTCTGGCGTAAAGGACTGACATTGAATTCTAATTGAGTATTGTTGGCACCATGTGCTTCTGTAAATAGTGTATTTTTTTTTACTGTTTTTAATAAAGCTCATTTTAACATTAAAAAAAAAAAAAAAAAAAAAAAAAAAAAAAAAAAGCTAGCCATGGTCCCAGCCT
Chr4L-2	ccnb1.2.L	66	G	T	rvc	AGGCTGGGACCATGGCTAGCTTTTTTTTTTTTTTTTTTTTTTTTTTTTTTTTTTTAATGTTAAAATGAGCTTTATTAAAAACAGTAAAAAAAAATACACTATTTACAGAAGCACATGGTGCCAACAATACTCAATTAGAATTCAATGTCAGTCCTTTACGCCAGAATGCGTTCGCACAG
Chr4L-2	ccnb1.2.L	66	G	C	fwd	CTGTGCGAACGCATTCTGGCGTAAAGGACTGACATTGAATTCTAATTGAGTATTGTTGGCACCATGTGCTTCTGTAAATAGTGTATTTTCTTTTACTGTTTTTAATAAAGCTCATTTTAACATTAAAAAAAAAAAAAAAAAAAAAAAAAAAAAAAAAAAGCTAGCCATGGTCCCAGCCT
Chr4L-2	ccnb1.2.L	66	G	C	rvc	AGGCTGGGACCATGGCTAGCTTTTTTTTTTTTTTTTTTTTTTTTTTTTTTTTTTTAATGTTAAAATGAGCTTTATTAAAAACAGTAAAAGAAAATACACTATTTACAGAAGCACATGGTGCCAACAATACTCAATTAGAATTCAATGTCAGTCCTTTACGCCAGAATGCGTTCGCACAG
Chr4L-2	ccnb1.2.L	67	T	A	fwd	CTGTGCGAACGCATTCTGGCGTAAAGGACTGACATTGAATTCTAATTGAGTATTGTTGGCACCATGTGCTTCTGTAAATAGTGTATTTTGATTTACTGTTTTTAATAAAGCTCATTTTAACATTAAAAAAAAAAAAAAAAAAAAAAAAAAAAAAAAAAAGCTAGCCATGGTCCCAGCCT
Chr4L-2	ccnb1.2.L	67	T	A	rvc	AGGCTGGGACCATGGCTAGCTTTTTTTTTTTTTTTTTTTTTTTTTTTTTTTTTTTAATGTTAAAATGAGCTTTATTAAAAACAGTAAATCAAAATACACTATTTACAGAAGCACATGGTGCCAACAATACTCAATTAGAATTCAATGTCAGTCCTTTACGCCAGAATGCGTTCGCACAG
Chr4L-2	ccnb1.2.L	67	T	G	fwd	CTGTGCGAACGCATTCTGGCGTAAAGGACTGACATTGAATTCTAATTGAGTATTGTTGGCACCATGTGCTTCTGTAAATAGTGTATTTTGGTTTACTGTTTTTAATAAAGCTCATTTTAACATTAAAAAAAAAAAAAAAAAAAAAAAAAAAAAAAAAAAGCTAGCCATGGTCCCAGCCT
Chr4L-2	ccnb1.2.L	67	T	G	rvc	AGGCTGGGACCATGGCTAGCTTTTTTTTTTTTTTTTTTTTTTTTTTTTTTTTTTTAATGTTAAAATGAGCTTTATTAAAAACAGTAAACCAAAATACACTATTTACAGAAGCACATGGTGCCAACAATACTCAATTAGAATTCAATGTCAGTCCTTTACGCCAGAATGCGTTCGCACAG
Chr4L-2	ccnb1.2.L	67	T	C	fwd	CTGTGCGAACGCATTCTGGCGTAAAGGACTGACATTGAATTCTAATTGAGTATTGTTGGCACCATGTGCTTCTGTAAATAGTGTATTTTGCTTTACTGTTTTTAATAAAGCTCATTTTAACATTAAAAAAAAAAAAAAAAAAAAAAAAAAAAAAAAAAAGCTAGCCATGGTCCCAGCCT
Chr4L-2	ccnb1.2.L	67	T	C	rvc	AGGCTGGGACCATGGCTAGCTTTTTTTTTTTTTTTTTTTTTTTTTTTTTTTTTTTAATGTTAAAATGAGCTTTATTAAAAACAGTAAAGCAAAATACACTATTTACAGAAGCACATGGTGCCAACAATACTCAATTAGAATTCAATGTCAGTCCTTTACGCCAGAATGCGTTCGCACAG
Chr4L-2	ccnb1.2.L	68	T	A	fwd	CTGTGCGAACGCATTCTGGCGTAAAGGACTGACATTGAATTCTAATTGAGTATTGTTGGCACCATGTGCTTCTGTAAATAGTGTATTTTGTATTACTGTTTTTAATAAAGCTCATTTTAACATTAAAAAAAAAAAAAAAAAAAAAAAAAAAAAAAAAAAGCTAGCCATGGTCCCAGCCT
Chr4L-2	ccnb1.2.L	68	T	A	rvc	AGGCTGGGACCATGGCTAGCTTTTTTTTTTTTTTTTTTTTTTTTTTTTTTTTTTTAATGTTAAAATGAGCTTTATTAAAAACAGTAATACAAAATACACTATTTACAGAAGCACATGGTGCCAACAATACTCAATTAGAATTCAATGTCAGTCCTTTACGCCAGAATGCGTTCGCACAG
Chr4L-2	ccnb1.2.L	68	T	G	fwd	CTGTGCGAACGCATTCTGGCGTAAAGGACTGACATTGAATTCTAATTGAGTATTGTTGGCACCATGTGCTTCTGTAAATAGTGTATTTTGTGTTACTGTTTTTAATAAAGCTCATTTTAACATTAAAAAAAAAAAAAAAAAAAAAAAAAAAAAAAAAAAGCTAGCCATGGTCCCAGCCT
Chr4L-2	ccnb1.2.L	68	T	G	rvc	AGGCTGGGACCATGGCTAGCTTTTTTTTTTTTTTTTTTTTTTTTTTTTTTTTTTTAATGTTAAAATGAGCTTTATTAAAAACAGTAACACAAAATACACTATTTACAGAAGCACATGGTGCCAACAATACTCAATTAGAATTCAATGTCAGTCCTTTACGCCAGAATGCGTTCGCACAG
Chr4L-2	ccnb1.2.L	68	T	C	fwd	CTGTGCGAACGCATTCTGGCGTAAAGGACTGACATTGAATTCTAATTGAGTATTGTTGGCACCATGTGCTTCTGTAAATAGTGTATTTTGTCTTACTGTTTTTAATAAAGCTCATTTTAACATTAAAAAAAAAAAAAAAAAAAAAAAAAAAAAAAAAAAGCTAGCCATGGTCCCAGCCT
Chr4L-2	ccnb1.2.L	68	T	C	rvc	AGGCTGGGACCATGGCTAGCTTTTTTTTTTTTTTTTTTTTTTTTTTTTTTTTTTTAATGTTAAAATGAGCTTTATTAAAAACAGTAAGACAAAATACACTATTTACAGAAGCACATGGTGCCAACAATACTCAATTAGAATTCAATGTCAGTCCTTTACGCCAGAATGCGTTCGCACAG
Chr4L-2	ccnb1.2.L	69	T	A	fwd	CTGTGCGAACGCATTCTGGCGTAAAGGACTGACATTGAATTCTAATTGAGTATTGTTGGCACCATGTGCTTCTGTAAATAGTGTATTTTGTTATACTGTTTTTAATAAAGCTCATTTTAACATTAAAAAAAAAAAAAAAAAAAAAAAAAAAAAAAAAAAGCTAGCCATGGTCCCAGCCT
Chr4L-2	ccnb1.2.L	69	T	A	rvc	AGGCTGGGACCATGGCTAGCTTTTTTTTTTTTTTTTTTTTTTTTTTTTTTTTTTTAATGTTAAAATGAGCTTTATTAAAAACAGTATAACAAAATACACTATTTACAGAAGCACATGGTGCCAACAATACTCAATTAGAATTCAATGTCAGTCCTTTACGCCAGAATGCGTTCGCACAG
Chr4L-2	ccnb1.2.L	69	T	G	fwd	CTGTGCGAACGCATTCTGGCGTAAAGGACTGACATTGAATTCTAATTGAGTATTGTTGGCACCATGTGCTTCTGTAAATAGTGTATTTTGTTGTACTGTTTTTAATAAAGCTCATTTTAACATTAAAAAAAAAAAAAAAAAAAAAAAAAAAAAAAAAAAGCTAGCCATGGTCCCAGCCT
Chr4L-2	ccnb1.2.L	69	T	G	rvc	AGGCTGGGACCATGGCTAGCTTTTTTTTTTTTTTTTTTTTTTTTTTTTTTTTTTTAATGTTAAAATGAGCTTTATTAAAAACAGTACAACAAAATACACTATTTACAGAAGCACATGGTGCCAACAATACTCAATTAGAATTCAATGTCAGTCCTTTACGCCAGAATGCGTTCGCACAG
Chr4L-2	ccnb1.2.L	69	T	C	fwd	CTGTGCGAACGCATTCTGGCGTAAAGGACTGACATTGAATTCTAATTGAGTATTGTTGGCACCATGTGCTTCTGTAAATAGTGTATTTTGTTCTACTGTTTTTAATAAAGCTCATTTTAACATTAAAAAAAAAAAAAAAAAAAAAAAAAAAAAAAAAAAGCTAGCCATGGTCCCAGCCT
Chr4L-2	ccnb1.2.L	69	T	C	rvc	AGGCTGGGACCATGGCTAGCTTTTTTTTTTTTTTTTTTTTTTTTTTTTTTTTTTTAATGTTAAAATGAGCTTTATTAAAAACAGTAGAACAAAATACACTATTTACAGAAGCACATGGTGCCAACAATACTCAATTAGAATTCAATGTCAGTCCTTTACGCCAGAATGCGTTCGCACAG
Chr4L-2	ccnb1.2.L	70	T	A	fwd	CTGTGCGAACGCATTCTGGCGTAAAGGACTGACATTGAATTCTAATTGAGTATTGTTGGCACCATGTGCTTCTGTAAATAGTGTATTTTGTTTAACTGTTTTTAATAAAGCTCATTTTAACATTAAAAAAAAAAAAAAAAAAAAAAAAAAAAAAAAAAAGCTAGCCATGGTCCCAGCCT
Chr4L-2	ccnb1.2.L	70	T	A	rvc	AGGCTGGGACCATGGCTAGCTTTTTTTTTTTTTTTTTTTTTTTTTTTTTTTTTTTAATGTTAAAATGAGCTTTATTAAAAACAGTTAAACAAAATACACTATTTACAGAAGCACATGGTGCCAACAATACTCAATTAGAATTCAATGTCAGTCCTTTACGCCAGAATGCGTTCGCACAG
Chr4L-2	ccnb1.2.L	70	T	G	fwd	CTGTGCGAACGCATTCTGGCGTAAAGGACTGACATTGAATTCTAATTGAGTATTGTTGGCACCATGTGCTTCTGTAAATAGTGTATTTTGTTTGACTGTTTTTAATAAAGCTCATTTTAACATTAAAAAAAAAAAAAAAAAAAAAAAAAAAAAAAAAAAGCTAGCCATGGTCCCAGCCT
Chr4L-2	ccnb1.2.L	70	T	G	rvc	AGGCTGGGACCATGGCTAGCTTTTTTTTTTTTTTTTTTTTTTTTTTTTTTTTTTTAATGTTAAAATGAGCTTTATTAAAAACAGTCAAACAAAATACACTATTTACAGAAGCACATGGTGCCAACAATACTCAATTAGAATTCAATGTCAGTCCTTTACGCCAGAATGCGTTCGCACAG
Chr4L-2	ccnb1.2.L	70	T	C	fwd	CTGTGCGAACGCATTCTGGCGTAAAGGACTGACATTGAATTCTAATTGAGTATTGTTGGCACCATGTGCTTCTGTAAATAGTGTATTTTGTTTCACTGTTTTTAATAAAGCTCATTTTAACATTAAAAAAAAAAAAAAAAAAAAAAAAAAAAAAAAAAAGCTAGCCATGGTCCCAGCCT
Chr4L-2	ccnb1.2.L	70	T	C	rvc	AGGCTGGGACCATGGCTAGCTTTTTTTTTTTTTTTTTTTTTTTTTTTTTTTTTTTAATGTTAAAATGAGCTTTATTAAAAACAGTGAAACAAAATACACTATTTACAGAAGCACATGGTGCCAACAATACTCAATTAGAATTCAATGTCAGTCCTTTACGCCAGAATGCGTTCGCACAG
Chr4L-2	ccnb1.2.L	71	A	T	fwd	CTGTGCGAACGCATTCTGGCGTAAAGGACTGACATTGAATTCTAATTGAGTATTGTTGGCACCATGTGCTTCTGTAAATAGTGTATTTTGTTTTTCTGTTTTTAATAAAGCTCATTTTAACATTAAAAAAAAAAAAAAAAAAAAAAAAAAAAAAAAAAAGCTAGCCATGGTCCCAGCCT
Chr4L-2	ccnb1.2.L	71	A	T	rvc	AGGCTGGGACCATGGCTAGCTTTTTTTTTTTTTTTTTTTTTTTTTTTTTTTTTTTAATGTTAAAATGAGCTTTATTAAAAACAGAAAAACAAAATACACTATTTACAGAAGCACATGGTGCCAACAATACTCAATTAGAATTCAATGTCAGTCCTTTACGCCAGAATGCGTTCGCACAG
Chr4L-2	ccnb1.2.L	71	A	G	fwd	CTGTGCGAACGCATTCTGGCGTAAAGGACTGACATTGAATTCTAATTGAGTATTGTTGGCACCATGTGCTTCTGTAAATAGTGTATTTTGTTTTGCTGTTTTTAATAAAGCTCATTTTAACATTAAAAAAAAAAAAAAAAAAAAAAAAAAAAAAAAAAAGCTAGCCATGGTCCCAGCCT
Chr4L-2	ccnb1.2.L	71	A	G	rvc	AGGCTGGGACCATGGCTAGCTTTTTTTTTTTTTTTTTTTTTTTTTTTTTTTTTTTAATGTTAAAATGAGCTTTATTAAAAACAGCAAAACAAAATACACTATTTACAGAAGCACATGGTGCCAACAATACTCAATTAGAATTCAATGTCAGTCCTTTACGCCAGAATGCGTTCGCACAG
Chr4L-2	ccnb1.2.L	71	A	C	fwd	CTGTGCGAACGCATTCTGGCGTAAAGGACTGACATTGAATTCTAATTGAGTATTGTTGGCACCATGTGCTTCTGTAAATAGTGTATTTTGTTTTCCTGTTTTTAATAAAGCTCATTTTAACATTAAAAAAAAAAAAAAAAAAAAAAAAAAAAAAAAAAAGCTAGCCATGGTCCCAGCCT
Chr4L-2	ccnb1.2.L	71	A	C	rvc	AGGCTGGGACCATGGCTAGCTTTTTTTTTTTTTTTTTTTTTTTTTTTTTTTTTTTAATGTTAAAATGAGCTTTATTAAAAACAGGAAAACAAAATACACTATTTACAGAAGCACATGGTGCCAACAATACTCAATTAGAATTCAATGTCAGTCCTTTACGCCAGAATGCGTTCGCACAG
Chr4L-2	ccnb1.2.L	72	C	A	fwd	CTGTGCGAACGCATTCTGGCGTAAAGGACTGACATTGAATTCTAATTGAGTATTGTTGGCACCATGTGCTTCTGTAAATAGTGTATTTTGTTTTAATGTTTTTAATAAAGCTCATTTTAACATTAAAAAAAAAAAAAAAAAAAAAAAAAAAAAAAAAAAGCTAGCCATGGTCCCAGCCT
Chr4L-2	ccnb1.2.L	72	C	A	rvc	AGGCTGGGACCATGGCTAGCTTTTTTTTTTTTTTTTTTTTTTTTTTTTTTTTTTTAATGTTAAAATGAGCTTTATTAAAAACATTAAAACAAAATACACTATTTACAGAAGCACATGGTGCCAACAATACTCAATTAGAATTCAATGTCAGTCCTTTACGCCAGAATGCGTTCGCACAG
Chr4L-2	ccnb1.2.L	72	C	T	fwd	CTGTGCGAACGCATTCTGGCGTAAAGGACTGACATTGAATTCTAATTGAGTATTGTTGGCACCATGTGCTTCTGTAAATAGTGTATTTTGTTTTATTGTTTTTAATAAAGCTCATTTTAACATTAAAAAAAAAAAAAAAAAAAAAAAAAAAAAAAAAAAGCTAGCCATGGTCCCAGCCT
Chr4L-2	ccnb1.2.L	72	C	T	rvc	AGGCTGGGACCATGGCTAGCTTTTTTTTTTTTTTTTTTTTTTTTTTTTTTTTTTTAATGTTAAAATGAGCTTTATTAAAAACAATAAAACAAAATACACTATTTACAGAAGCACATGGTGCCAACAATACTCAATTAGAATTCAATGTCAGTCCTTTACGCCAGAATGCGTTCGCACAG
Chr4L-2	ccnb1.2.L	72	C	G	fwd	CTGTGCGAACGCATTCTGGCGTAAAGGACTGACATTGAATTCTAATTGAGTATTGTTGGCACCATGTGCTTCTGTAAATAGTGTATTTTGTTTTAGTGTTTTTAATAAAGCTCATTTTAACATTAAAAAAAAAAAAAAAAAAAAAAAAAAAAAAAAAAAGCTAGCCATGGTCCCAGCCT
Chr4L-2	ccnb1.2.L	72	C	G	rvc	AGGCTGGGACCATGGCTAGCTTTTTTTTTTTTTTTTTTTTTTTTTTTTTTTTTTTAATGTTAAAATGAGCTTTATTAAAAACACTAAAACAAAATACACTATTTACAGAAGCACATGGTGCCAACAATACTCAATTAGAATTCAATGTCAGTCCTTTACGCCAGAATGCGTTCGCACAG
Chr4L-2	ccnb1.2.L	73	T	A	fwd	CTGTGCGAACGCATTCTGGCGTAAAGGACTGACATTGAATTCTAATTGAGTATTGTTGGCACCATGTGCTTCTGTAAATAGTGTATTTTGTTTTACAGTTTTTAATAAAGCTCATTTTAACATTAAAAAAAAAAAAAAAAAAAAAAAAAAAAAAAAAAAGCTAGCCATGGTCCCAGCCT
Chr4L-2	ccnb1.2.L	73	T	A	rvc	AGGCTGGGACCATGGCTAGCTTTTTTTTTTTTTTTTTTTTTTTTTTTTTTTTTTTAATGTTAAAATGAGCTTTATTAAAAACTGTAAAACAAAATACACTATTTACAGAAGCACATGGTGCCAACAATACTCAATTAGAATTCAATGTCAGTCCTTTACGCCAGAATGCGTTCGCACAG
Chr4L-2	ccnb1.2.L	73	T	G	fwd	CTGTGCGAACGCATTCTGGCGTAAAGGACTGACATTGAATTCTAATTGAGTATTGTTGGCACCATGTGCTTCTGTAAATAGTGTATTTTGTTTTACGGTTTTTAATAAAGCTCATTTTAACATTAAAAAAAAAAAAAAAAAAAAAAAAAAAAAAAAAAAGCTAGCCATGGTCCCAGCCT
Chr4L-2	ccnb1.2.L	73	T	G	rvc	AGGCTGGGACCATGGCTAGCTTTTTTTTTTTTTTTTTTTTTTTTTTTTTTTTTTTAATGTTAAAATGAGCTTTATTAAAAACCGTAAAACAAAATACACTATTTACAGAAGCACATGGTGCCAACAATACTCAATTAGAATTCAATGTCAGTCCTTTACGCCAGAATGCGTTCGCACAG
Chr4L-2	ccnb1.2.L	73	T	C	fwd	CTGTGCGAACGCATTCTGGCGTAAAGGACTGACATTGAATTCTAATTGAGTATTGTTGGCACCATGTGCTTCTGTAAATAGTGTATTTTGTTTTACCGTTTTTAATAAAGCTCATTTTAACATTAAAAAAAAAAAAAAAAAAAAAAAAAAAAAAAAAAAGCTAGCCATGGTCCCAGCCT
Chr4L-2	ccnb1.2.L	73	T	C	rvc	AGGCTGGGACCATGGCTAGCTTTTTTTTTTTTTTTTTTTTTTTTTTTTTTTTTTTAATGTTAAAATGAGCTTTATTAAAAACGGTAAAACAAAATACACTATTTACAGAAGCACATGGTGCCAACAATACTCAATTAGAATTCAATGTCAGTCCTTTACGCCAGAATGCGTTCGCACAG
Chr4L-2	ccnb1.2.L	74	G	A	fwd	CTGTGCGAACGCATTCTGGCGTAAAGGACTGACATTGAATTCTAATTGAGTATTGTTGGCACCATGTGCTTCTGTAAATAGTGTATTTTGTTTTACTATTTTTAATAAAGCTCATTTTAACATTAAAAAAAAAAAAAAAAAAAAAAAAAAAAAAAAAAAGCTAGCCATGGTCCCAGCCT
Chr4L-2	ccnb1.2.L	74	G	A	rvc	AGGCTGGGACCATGGCTAGCTTTTTTTTTTTTTTTTTTTTTTTTTTTTTTTTTTTAATGTTAAAATGAGCTTTATTAAAAATAGTAAAACAAAATACACTATTTACAGAAGCACATGGTGCCAACAATACTCAATTAGAATTCAATGTCAGTCCTTTACGCCAGAATGCGTTCGCACAG
Chr4L-2	ccnb1.2.L	74	G	T	fwd	CTGTGCGAACGCATTCTGGCGTAAAGGACTGACATTGAATTCTAATTGAGTATTGTTGGCACCATGTGCTTCTGTAAATAGTGTATTTTGTTTTACTTTTTTTAATAAAGCTCATTTTAACATTAAAAAAAAAAAAAAAAAAAAAAAAAAAAAAAAAAAGCTAGCCATGGTCCCAGCCT
Chr4L-2	ccnb1.2.L	74	G	T	rvc	AGGCTGGGACCATGGCTAGCTTTTTTTTTTTTTTTTTTTTTTTTTTTTTTTTTTTAATGTTAAAATGAGCTTTATTAAAAAAAGTAAAACAAAATACACTATTTACAGAAGCACATGGTGCCAACAATACTCAATTAGAATTCAATGTCAGTCCTTTACGCCAGAATGCGTTCGCACAG
Chr4L-2	ccnb1.2.L	74	G	C	fwd	CTGTGCGAACGCATTCTGGCGTAAAGGACTGACATTGAATTCTAATTGAGTATTGTTGGCACCATGTGCTTCTGTAAATAGTGTATTTTGTTTTACTCTTTTTAATAAAGCTCATTTTAACATTAAAAAAAAAAAAAAAAAAAAAAAAAAAAAAAAAAAGCTAGCCATGGTCCCAGCCT
Chr4L-2	ccnb1.2.L	74	G	C	rvc	AGGCTGGGACCATGGCTAGCTTTTTTTTTTTTTTTTTTTTTTTTTTTTTTTTTTTAATGTTAAAATGAGCTTTATTAAAAAGAGTAAAACAAAATACACTATTTACAGAAGCACATGGTGCCAACAATACTCAATTAGAATTCAATGTCAGTCCTTTACGCCAGAATGCGTTCGCACAG
Chr4L-2	ccnb1.2.L	75	T	A	fwd	CTGTGCGAACGCATTCTGGCGTAAAGGACTGACATTGAATTCTAATTGAGTATTGTTGGCACCATGTGCTTCTGTAAATAGTGTATTTTGTTTTACTGATTTTAATAAAGCTCATTTTAACATTAAAAAAAAAAAAAAAAAAAAAAAAAAAAAAAAAAAGCTAGCCATGGTCCCAGCCT
Chr4L-2	ccnb1.2.L	75	T	A	rvc	AGGCTGGGACCATGGCTAGCTTTTTTTTTTTTTTTTTTTTTTTTTTTTTTTTTTTAATGTTAAAATGAGCTTTATTAAAATCAGTAAAACAAAATACACTATTTACAGAAGCACATGGTGCCAACAATACTCAATTAGAATTCAATGTCAGTCCTTTACGCCAGAATGCGTTCGCACAG
Chr4L-2	ccnb1.2.L	75	T	G	fwd	CTGTGCGAACGCATTCTGGCGTAAAGGACTGACATTGAATTCTAATTGAGTATTGTTGGCACCATGTGCTTCTGTAAATAGTGTATTTTGTTTTACTGGTTTTAATAAAGCTCATTTTAACATTAAAAAAAAAAAAAAAAAAAAAAAAAAAAAAAAAAAGCTAGCCATGGTCCCAGCCT
Chr4L-2	ccnb1.2.L	75	T	G	rvc	AGGCTGGGACCATGGCTAGCTTTTTTTTTTTTTTTTTTTTTTTTTTTTTTTTTTTAATGTTAAAATGAGCTTTATTAAAACCAGTAAAACAAAATACACTATTTACAGAAGCACATGGTGCCAACAATACTCAATTAGAATTCAATGTCAGTCCTTTACGCCAGAATGCGTTCGCACAG
Chr4L-2	ccnb1.2.L	75	T	C	fwd	CTGTGCGAACGCATTCTGGCGTAAAGGACTGACATTGAATTCTAATTGAGTATTGTTGGCACCATGTGCTTCTGTAAATAGTGTATTTTGTTTTACTGCTTTTAATAAAGCTCATTTTAACATTAAAAAAAAAAAAAAAAAAAAAAAAAAAAAAAAAAAGCTAGCCATGGTCCCAGCCT
Chr4L-2	ccnb1.2.L	75	T	C	rvc	AGGCTGGGACCATGGCTAGCTTTTTTTTTTTTTTTTTTTTTTTTTTTTTTTTTTTAATGTTAAAATGAGCTTTATTAAAAGCAGTAAAACAAAATACACTATTTACAGAAGCACATGGTGCCAACAATACTCAATTAGAATTCAATGTCAGTCCTTTACGCCAGAATGCGTTCGCACAG
Chr4L-2	ccnb1.2.L	76	T	A	fwd	CTGTGCGAACGCATTCTGGCGTAAAGGACTGACATTGAATTCTAATTGAGTATTGTTGGCACCATGTGCTTCTGTAAATAGTGTATTTTGTTTTACTGTATTTAATAAAGCTCATTTTAACATTAAAAAAAAAAAAAAAAAAAAAAAAAAAAAAAAAAAGCTAGCCATGGTCCCAGCCT
Chr4L-2	ccnb1.2.L	76	T	A	rvc	AGGCTGGGACCATGGCTAGCTTTTTTTTTTTTTTTTTTTTTTTTTTTTTTTTTTTAATGTTAAAATGAGCTTTATTAAATACAGTAAAACAAAATACACTATTTACAGAAGCACATGGTGCCAACAATACTCAATTAGAATTCAATGTCAGTCCTTTACGCCAGAATGCGTTCGCACAG
Chr4L-2	ccnb1.2.L	76	T	G	fwd	CTGTGCGAACGCATTCTGGCGTAAAGGACTGACATTGAATTCTAATTGAGTATTGTTGGCACCATGTGCTTCTGTAAATAGTGTATTTTGTTTTACTGTGTTTAATAAAGCTCATTTTAACATTAAAAAAAAAAAAAAAAAAAAAAAAAAAAAAAAAAAGCTAGCCATGGTCCCAGCCT
Chr4L-2	ccnb1.2.L	76	T	G	rvc	AGGCTGGGACCATGGCTAGCTTTTTTTTTTTTTTTTTTTTTTTTTTTTTTTTTTTAATGTTAAAATGAGCTTTATTAAACACAGTAAAACAAAATACACTATTTACAGAAGCACATGGTGCCAACAATACTCAATTAGAATTCAATGTCAGTCCTTTACGCCAGAATGCGTTCGCACAG
Chr4L-2	ccnb1.2.L	76	T	C	fwd	CTGTGCGAACGCATTCTGGCGTAAAGGACTGACATTGAATTCTAATTGAGTATTGTTGGCACCATGTGCTTCTGTAAATAGTGTATTTTGTTTTACTGTCTTTAATAAAGCTCATTTTAACATTAAAAAAAAAAAAAAAAAAAAAAAAAAAAAAAAAAAGCTAGCCATGGTCCCAGCCT
Chr4L-2	ccnb1.2.L	76	T	C	rvc	AGGCTGGGACCATGGCTAGCTTTTTTTTTTTTTTTTTTTTTTTTTTTTTTTTTTTAATGTTAAAATGAGCTTTATTAAAGACAGTAAAACAAAATACACTATTTACAGAAGCACATGGTGCCAACAATACTCAATTAGAATTCAATGTCAGTCCTTTACGCCAGAATGCGTTCGCACAG
Chr4L-2	ccnb1.2.L	77	T	A	fwd	CTGTGCGAACGCATTCTGGCGTAAAGGACTGACATTGAATTCTAATTGAGTATTGTTGGCACCATGTGCTTCTGTAAATAGTGTATTTTGTTTTACTGTTATTAATAAAGCTCATTTTAACATTAAAAAAAAAAAAAAAAAAAAAAAAAAAAAAAAAAAGCTAGCCATGGTCCCAGCCT
Chr4L-2	ccnb1.2.L	77	T	A	rvc	AGGCTGGGACCATGGCTAGCTTTTTTTTTTTTTTTTTTTTTTTTTTTTTTTTTTTAATGTTAAAATGAGCTTTATTAATAACAGTAAAACAAAATACACTATTTACAGAAGCACATGGTGCCAACAATACTCAATTAGAATTCAATGTCAGTCCTTTACGCCAGAATGCGTTCGCACAG
Chr4L-2	ccnb1.2.L	77	T	G	fwd	CTGTGCGAACGCATTCTGGCGTAAAGGACTGACATTGAATTCTAATTGAGTATTGTTGGCACCATGTGCTTCTGTAAATAGTGTATTTTGTTTTACTGTTGTTAATAAAGCTCATTTTAACATTAAAAAAAAAAAAAAAAAAAAAAAAAAAAAAAAAAAGCTAGCCATGGTCCCAGCCT
Chr4L-2	ccnb1.2.L	77	T	G	rvc	AGGCTGGGACCATGGCTAGCTTTTTTTTTTTTTTTTTTTTTTTTTTTTTTTTTTTAATGTTAAAATGAGCTTTATTAACAACAGTAAAACAAAATACACTATTTACAGAAGCACATGGTGCCAACAATACTCAATTAGAATTCAATGTCAGTCCTTTACGCCAGAATGCGTTCGCACAG
Chr4L-2	ccnb1.2.L	77	T	C	fwd	CTGTGCGAACGCATTCTGGCGTAAAGGACTGACATTGAATTCTAATTGAGTATTGTTGGCACCATGTGCTTCTGTAAATAGTGTATTTTGTTTTACTGTTCTTAATAAAGCTCATTTTAACATTAAAAAAAAAAAAAAAAAAAAAAAAAAAAAAAAAAAGCTAGCCATGGTCCCAGCCT
Chr4L-2	ccnb1.2.L	77	T	C	rvc	AGGCTGGGACCATGGCTAGCTTTTTTTTTTTTTTTTTTTTTTTTTTTTTTTTTTTAATGTTAAAATGAGCTTTATTAAGAACAGTAAAACAAAATACACTATTTACAGAAGCACATGGTGCCAACAATACTCAATTAGAATTCAATGTCAGTCCTTTACGCCAGAATGCGTTCGCACAG
Chr4L-2	ccnb1.2.L	78	T	A	fwd	CTGTGCGAACGCATTCTGGCGTAAAGGACTGACATTGAATTCTAATTGAGTATTGTTGGCACCATGTGCTTCTGTAAATAGTGTATTTTGTTTTACTGTTTATAATAAAGCTCATTTTAACATTAAAAAAAAAAAAAAAAAAAAAAAAAAAAAAAAAAAGCTAGCCATGGTCCCAGCCT
Chr4L-2	ccnb1.2.L	78	T	A	rvc	AGGCTGGGACCATGGCTAGCTTTTTTTTTTTTTTTTTTTTTTTTTTTTTTTTTTTAATGTTAAAATGAGCTTTATTATAAACAGTAAAACAAAATACACTATTTACAGAAGCACATGGTGCCAACAATACTCAATTAGAATTCAATGTCAGTCCTTTACGCCAGAATGCGTTCGCACAG
Chr4L-2	ccnb1.2.L	78	T	G	fwd	CTGTGCGAACGCATTCTGGCGTAAAGGACTGACATTGAATTCTAATTGAGTATTGTTGGCACCATGTGCTTCTGTAAATAGTGTATTTTGTTTTACTGTTTGTAATAAAGCTCATTTTAACATTAAAAAAAAAAAAAAAAAAAAAAAAAAAAAAAAAAAGCTAGCCATGGTCCCAGCCT
Chr4L-2	ccnb1.2.L	78	T	G	rvc	AGGCTGGGACCATGGCTAGCTTTTTTTTTTTTTTTTTTTTTTTTTTTTTTTTTTTAATGTTAAAATGAGCTTTATTACAAACAGTAAAACAAAATACACTATTTACAGAAGCACATGGTGCCAACAATACTCAATTAGAATTCAATGTCAGTCCTTTACGCCAGAATGCGTTCGCACAG
Chr4L-2	ccnb1.2.L	78	T	C	fwd	CTGTGCGAACGCATTCTGGCGTAAAGGACTGACATTGAATTCTAATTGAGTATTGTTGGCACCATGTGCTTCTGTAAATAGTGTATTTTGTTTTACTGTTTCTAATAAAGCTCATTTTAACATTAAAAAAAAAAAAAAAAAAAAAAAAAAAAAAAAAAAGCTAGCCATGGTCCCAGCCT
Chr4L-2	ccnb1.2.L	78	T	C	rvc	AGGCTGGGACCATGGCTAGCTTTTTTTTTTTTTTTTTTTTTTTTTTTTTTTTTTTAATGTTAAAATGAGCTTTATTAGAAACAGTAAAACAAAATACACTATTTACAGAAGCACATGGTGCCAACAATACTCAATTAGAATTCAATGTCAGTCCTTTACGCCAGAATGCGTTCGCACAG
Chr4L-2	ccnb1.2.L	79	T	A	fwd	CTGTGCGAACGCATTCTGGCGTAAAGGACTGACATTGAATTCTAATTGAGTATTGTTGGCACCATGTGCTTCTGTAAATAGTGTATTTTGTTTTACTGTTTTAAATAAAGCTCATTTTAACATTAAAAAAAAAAAAAAAAAAAAAAAAAAAAAAAAAAAGCTAGCCATGGTCCCAGCCT
Chr4L-2	ccnb1.2.L	79	T	A	rvc	AGGCTGGGACCATGGCTAGCTTTTTTTTTTTTTTTTTTTTTTTTTTTTTTTTTTTAATGTTAAAATGAGCTTTATTTAAAACAGTAAAACAAAATACACTATTTACAGAAGCACATGGTGCCAACAATACTCAATTAGAATTCAATGTCAGTCCTTTACGCCAGAATGCGTTCGCACAG
Chr4L-2	ccnb1.2.L	79	T	G	fwd	CTGTGCGAACGCATTCTGGCGTAAAGGACTGACATTGAATTCTAATTGAGTATTGTTGGCACCATGTGCTTCTGTAAATAGTGTATTTTGTTTTACTGTTTTGAATAAAGCTCATTTTAACATTAAAAAAAAAAAAAAAAAAAAAAAAAAAAAAAAAAAGCTAGCCATGGTCCCAGCCT
Chr4L-2	ccnb1.2.L	79	T	G	rvc	AGGCTGGGACCATGGCTAGCTTTTTTTTTTTTTTTTTTTTTTTTTTTTTTTTTTTAATGTTAAAATGAGCTTTATTCAAAACAGTAAAACAAAATACACTATTTACAGAAGCACATGGTGCCAACAATACTCAATTAGAATTCAATGTCAGTCCTTTACGCCAGAATGCGTTCGCACAG
Chr4L-2	ccnb1.2.L	79	T	C	fwd	CTGTGCGAACGCATTCTGGCGTAAAGGACTGACATTGAATTCTAATTGAGTATTGTTGGCACCATGTGCTTCTGTAAATAGTGTATTTTGTTTTACTGTTTTCAATAAAGCTCATTTTAACATTAAAAAAAAAAAAAAAAAAAAAAAAAAAAAAAAAAAGCTAGCCATGGTCCCAGCCT
Chr4L-2	ccnb1.2.L	79	T	C	rvc	AGGCTGGGACCATGGCTAGCTTTTTTTTTTTTTTTTTTTTTTTTTTTTTTTTTTTAATGTTAAAATGAGCTTTATTGAAAACAGTAAAACAAAATACACTATTTACAGAAGCACATGGTGCCAACAATACTCAATTAGAATTCAATGTCAGTCCTTTACGCCAGAATGCGTTCGCACAG
Chr4L-2	ccnb1.2.L	80	A	T	fwd	CTGTGCGAACGCATTCTGGCGTAAAGGACTGACATTGAATTCTAATTGAGTATTGTTGGCACCATGTGCTTCTGTAAATAGTGTATTTTGTTTTACTGTTTTTTATAAAGCTCATTTTAACATTAAAAAAAAAAAAAAAAAAAAAAAAAAAAAAAAAAAGCTAGCCATGGTCCCAGCCT
Chr4L-2	ccnb1.2.L	80	A	T	rvc	AGGCTGGGACCATGGCTAGCTTTTTTTTTTTTTTTTTTTTTTTTTTTTTTTTTTTAATGTTAAAATGAGCTTTATAAAAAACAGTAAAACAAAATACACTATTTACAGAAGCACATGGTGCCAACAATACTCAATTAGAATTCAATGTCAGTCCTTTACGCCAGAATGCGTTCGCACAG
Chr4L-2	ccnb1.2.L	80	A	G	fwd	CTGTGCGAACGCATTCTGGCGTAAAGGACTGACATTGAATTCTAATTGAGTATTGTTGGCACCATGTGCTTCTGTAAATAGTGTATTTTGTTTTACTGTTTTTGATAAAGCTCATTTTAACATTAAAAAAAAAAAAAAAAAAAAAAAAAAAAAAAAAAAGCTAGCCATGGTCCCAGCCT
Chr4L-2	ccnb1.2.L	80	A	G	rvc	AGGCTGGGACCATGGCTAGCTTTTTTTTTTTTTTTTTTTTTTTTTTTTTTTTTTTAATGTTAAAATGAGCTTTATCAAAAACAGTAAAACAAAATACACTATTTACAGAAGCACATGGTGCCAACAATACTCAATTAGAATTCAATGTCAGTCCTTTACGCCAGAATGCGTTCGCACAG
Chr4L-2	ccnb1.2.L	80	A	C	fwd	CTGTGCGAACGCATTCTGGCGTAAAGGACTGACATTGAATTCTAATTGAGTATTGTTGGCACCATGTGCTTCTGTAAATAGTGTATTTTGTTTTACTGTTTTTCATAAAGCTCATTTTAACATTAAAAAAAAAAAAAAAAAAAAAAAAAAAAAAAAAAAGCTAGCCATGGTCCCAGCCT
Chr4L-2	ccnb1.2.L	80	A	C	rvc	AGGCTGGGACCATGGCTAGCTTTTTTTTTTTTTTTTTTTTTTTTTTTTTTTTTTTAATGTTAAAATGAGCTTTATGAAAAACAGTAAAACAAAATACACTATTTACAGAAGCACATGGTGCCAACAATACTCAATTAGAATTCAATGTCAGTCCTTTACGCCAGAATGCGTTCGCACAG
Chr4L-2	ccnb1.2.L	81	A	T	fwd	CTGTGCGAACGCATTCTGGCGTAAAGGACTGACATTGAATTCTAATTGAGTATTGTTGGCACCATGTGCTTCTGTAAATAGTGTATTTTGTTTTACTGTTTTTATTAAAGCTCATTTTAACATTAAAAAAAAAAAAAAAAAAAAAAAAAAAAAAAAAAAGCTAGCCATGGTCCCAGCCT
Chr4L-2	ccnb1.2.L	81	A	T	rvc	AGGCTGGGACCATGGCTAGCTTTTTTTTTTTTTTTTTTTTTTTTTTTTTTTTTTTAATGTTAAAATGAGCTTTAATAAAAACAGTAAAACAAAATACACTATTTACAGAAGCACATGGTGCCAACAATACTCAATTAGAATTCAATGTCAGTCCTTTACGCCAGAATGCGTTCGCACAG
Chr4L-2	ccnb1.2.L	81	A	G	fwd	CTGTGCGAACGCATTCTGGCGTAAAGGACTGACATTGAATTCTAATTGAGTATTGTTGGCACCATGTGCTTCTGTAAATAGTGTATTTTGTTTTACTGTTTTTAGTAAAGCTCATTTTAACATTAAAAAAAAAAAAAAAAAAAAAAAAAAAAAAAAAAAGCTAGCCATGGTCCCAGCCT
Chr4L-2	ccnb1.2.L	81	A	G	rvc	AGGCTGGGACCATGGCTAGCTTTTTTTTTTTTTTTTTTTTTTTTTTTTTTTTTTTAATGTTAAAATGAGCTTTACTAAAAACAGTAAAACAAAATACACTATTTACAGAAGCACATGGTGCCAACAATACTCAATTAGAATTCAATGTCAGTCCTTTACGCCAGAATGCGTTCGCACAG
Chr4L-2	ccnb1.2.L	81	A	C	fwd	CTGTGCGAACGCATTCTGGCGTAAAGGACTGACATTGAATTCTAATTGAGTATTGTTGGCACCATGTGCTTCTGTAAATAGTGTATTTTGTTTTACTGTTTTTACTAAAGCTCATTTTAACATTAAAAAAAAAAAAAAAAAAAAAAAAAAAAAAAAAAAGCTAGCCATGGTCCCAGCCT
Chr4L-2	ccnb1.2.L	81	A	C	rvc	AGGCTGGGACCATGGCTAGCTTTTTTTTTTTTTTTTTTTTTTTTTTTTTTTTTTTAATGTTAAAATGAGCTTTAGTAAAAACAGTAAAACAAAATACACTATTTACAGAAGCACATGGTGCCAACAATACTCAATTAGAATTCAATGTCAGTCCTTTACGCCAGAATGCGTTCGCACAG
Chr4L-2	ccnb1.2.L	82	T	A	fwd	CTGTGCGAACGCATTCTGGCGTAAAGGACTGACATTGAATTCTAATTGAGTATTGTTGGCACCATGTGCTTCTGTAAATAGTGTATTTTGTTTTACTGTTTTTAAAAAAGCTCATTTTAACATTAAAAAAAAAAAAAAAAAAAAAAAAAAAAAAAAAAAGCTAGCCATGGTCCCAGCCT
Chr4L-2	ccnb1.2.L	82	T	A	rvc	AGGCTGGGACCATGGCTAGCTTTTTTTTTTTTTTTTTTTTTTTTTTTTTTTTTTTAATGTTAAAATGAGCTTTTTTAAAAACAGTAAAACAAAATACACTATTTACAGAAGCACATGGTGCCAACAATACTCAATTAGAATTCAATGTCAGTCCTTTACGCCAGAATGCGTTCGCACAG
Chr4L-2	ccnb1.2.L	82	T	G	fwd	CTGTGCGAACGCATTCTGGCGTAAAGGACTGACATTGAATTCTAATTGAGTATTGTTGGCACCATGTGCTTCTGTAAATAGTGTATTTTGTTTTACTGTTTTTAAGAAAGCTCATTTTAACATTAAAAAAAAAAAAAAAAAAAAAAAAAAAAAAAAAAAGCTAGCCATGGTCCCAGCCT
Chr4L-2	ccnb1.2.L	82	T	G	rvc	AGGCTGGGACCATGGCTAGCTTTTTTTTTTTTTTTTTTTTTTTTTTTTTTTTTTTAATGTTAAAATGAGCTTTCTTAAAAACAGTAAAACAAAATACACTATTTACAGAAGCACATGGTGCCAACAATACTCAATTAGAATTCAATGTCAGTCCTTTACGCCAGAATGCGTTCGCACAG
Chr4L-2	ccnb1.2.L	82	T	C	fwd	CTGTGCGAACGCATTCTGGCGTAAAGGACTGACATTGAATTCTAATTGAGTATTGTTGGCACCATGTGCTTCTGTAAATAGTGTATTTTGTTTTACTGTTTTTAACAAAGCTCATTTTAACATTAAAAAAAAAAAAAAAAAAAAAAAAAAAAAAAAAAAGCTAGCCATGGTCCCAGCCT
Chr4L-2	ccnb1.2.L	82	T	C	rvc	AGGCTGGGACCATGGCTAGCTTTTTTTTTTTTTTTTTTTTTTTTTTTTTTTTTTTAATGTTAAAATGAGCTTTGTTAAAAACAGTAAAACAAAATACACTATTTACAGAAGCACATGGTGCCAACAATACTCAATTAGAATTCAATGTCAGTCCTTTACGCCAGAATGCGTTCGCACAG
Chr4L-2	ccnb1.2.L	83	A	T	fwd	CTGTGCGAACGCATTCTGGCGTAAAGGACTGACATTGAATTCTAATTGAGTATTGTTGGCACCATGTGCTTCTGTAAATAGTGTATTTTGTTTTACTGTTTTTAATTAAGCTCATTTTAACATTAAAAAAAAAAAAAAAAAAAAAAAAAAAAAAAAAAAGCTAGCCATGGTCCCAGCCT
Chr4L-2	ccnb1.2.L	83	A	T	rvc	AGGCTGGGACCATGGCTAGCTTTTTTTTTTTTTTTTTTTTTTTTTTTTTTTTTTTAATGTTAAAATGAGCTTAATTAAAAACAGTAAAACAAAATACACTATTTACAGAAGCACATGGTGCCAACAATACTCAATTAGAATTCAATGTCAGTCCTTTACGCCAGAATGCGTTCGCACAG
Chr4L-2	ccnb1.2.L	83	A	G	fwd	CTGTGCGAACGCATTCTGGCGTAAAGGACTGACATTGAATTCTAATTGAGTATTGTTGGCACCATGTGCTTCTGTAAATAGTGTATTTTGTTTTACTGTTTTTAATGAAGCTCATTTTAACATTAAAAAAAAAAAAAAAAAAAAAAAAAAAAAAAAAAAGCTAGCCATGGTCCCAGCCT
Chr4L-2	ccnb1.2.L	83	A	G	rvc	AGGCTGGGACCATGGCTAGCTTTTTTTTTTTTTTTTTTTTTTTTTTTTTTTTTTTAATGTTAAAATGAGCTTCATTAAAAACAGTAAAACAAAATACACTATTTACAGAAGCACATGGTGCCAACAATACTCAATTAGAATTCAATGTCAGTCCTTTACGCCAGAATGCGTTCGCACAG
Chr4L-2	ccnb1.2.L	83	A	C	fwd	CTGTGCGAACGCATTCTGGCGTAAAGGACTGACATTGAATTCTAATTGAGTATTGTTGGCACCATGTGCTTCTGTAAATAGTGTATTTTGTTTTACTGTTTTTAATCAAGCTCATTTTAACATTAAAAAAAAAAAAAAAAAAAAAAAAAAAAAAAAAAAGCTAGCCATGGTCCCAGCCT
Chr4L-2	ccnb1.2.L	83	A	C	rvc	AGGCTGGGACCATGGCTAGCTTTTTTTTTTTTTTTTTTTTTTTTTTTTTTTTTTTAATGTTAAAATGAGCTTGATTAAAAACAGTAAAACAAAATACACTATTTACAGAAGCACATGGTGCCAACAATACTCAATTAGAATTCAATGTCAGTCCTTTACGCCAGAATGCGTTCGCACAG
Chr4L-2	ccnb1.2.L	84	A	T	fwd	CTGTGCGAACGCATTCTGGCGTAAAGGACTGACATTGAATTCTAATTGAGTATTGTTGGCACCATGTGCTTCTGTAAATAGTGTATTTTGTTTTACTGTTTTTAATATAGCTCATTTTAACATTAAAAAAAAAAAAAAAAAAAAAAAAAAAAAAAAAAAGCTAGCCATGGTCCCAGCCT
Chr4L-2	ccnb1.2.L	84	A	T	rvc	AGGCTGGGACCATGGCTAGCTTTTTTTTTTTTTTTTTTTTTTTTTTTTTTTTTTTAATGTTAAAATGAGCTATATTAAAAACAGTAAAACAAAATACACTATTTACAGAAGCACATGGTGCCAACAATACTCAATTAGAATTCAATGTCAGTCCTTTACGCCAGAATGCGTTCGCACAG
Chr4L-2	ccnb1.2.L	84	A	G	fwd	CTGTGCGAACGCATTCTGGCGTAAAGGACTGACATTGAATTCTAATTGAGTATTGTTGGCACCATGTGCTTCTGTAAATAGTGTATTTTGTTTTACTGTTTTTAATAGAGCTCATTTTAACATTAAAAAAAAAAAAAAAAAAAAAAAAAAAAAAAAAAAGCTAGCCATGGTCCCAGCCT
Chr4L-2	ccnb1.2.L	84	A	G	rvc	AGGCTGGGACCATGGCTAGCTTTTTTTTTTTTTTTTTTTTTTTTTTTTTTTTTTTAATGTTAAAATGAGCTCTATTAAAAACAGTAAAACAAAATACACTATTTACAGAAGCACATGGTGCCAACAATACTCAATTAGAATTCAATGTCAGTCCTTTACGCCAGAATGCGTTCGCACAG
Chr4L-2	ccnb1.2.L	84	A	C	fwd	CTGTGCGAACGCATTCTGGCGTAAAGGACTGACATTGAATTCTAATTGAGTATTGTTGGCACCATGTGCTTCTGTAAATAGTGTATTTTGTTTTACTGTTTTTAATACAGCTCATTTTAACATTAAAAAAAAAAAAAAAAAAAAAAAAAAAAAAAAAAAGCTAGCCATGGTCCCAGCCT
Chr4L-2	ccnb1.2.L	84	A	C	rvc	AGGCTGGGACCATGGCTAGCTTTTTTTTTTTTTTTTTTTTTTTTTTTTTTTTTTTAATGTTAAAATGAGCTGTATTAAAAACAGTAAAACAAAATACACTATTTACAGAAGCACATGGTGCCAACAATACTCAATTAGAATTCAATGTCAGTCCTTTACGCCAGAATGCGTTCGCACAG
Chr4L-2	ccnb1.2.L	85	A	T	fwd	CTGTGCGAACGCATTCTGGCGTAAAGGACTGACATTGAATTCTAATTGAGTATTGTTGGCACCATGTGCTTCTGTAAATAGTGTATTTTGTTTTACTGTTTTTAATAATGCTCATTTTAACATTAAAAAAAAAAAAAAAAAAAAAAAAAAAAAAAAAAAGCTAGCCATGGTCCCAGCCT
Chr4L-2	ccnb1.2.L	85	A	T	rvc	AGGCTGGGACCATGGCTAGCTTTTTTTTTTTTTTTTTTTTTTTTTTTTTTTTTTTAATGTTAAAATGAGCATTATTAAAAACAGTAAAACAAAATACACTATTTACAGAAGCACATGGTGCCAACAATACTCAATTAGAATTCAATGTCAGTCCTTTACGCCAGAATGCGTTCGCACAG
Chr4L-2	ccnb1.2.L	85	A	G	fwd	CTGTGCGAACGCATTCTGGCGTAAAGGACTGACATTGAATTCTAATTGAGTATTGTTGGCACCATGTGCTTCTGTAAATAGTGTATTTTGTTTTACTGTTTTTAATAAGGCTCATTTTAACATTAAAAAAAAAAAAAAAAAAAAAAAAAAAAAAAAAAAGCTAGCCATGGTCCCAGCCT
Chr4L-2	ccnb1.2.L	85	A	G	rvc	AGGCTGGGACCATGGCTAGCTTTTTTTTTTTTTTTTTTTTTTTTTTTTTTTTTTTAATGTTAAAATGAGCCTTATTAAAAACAGTAAAACAAAATACACTATTTACAGAAGCACATGGTGCCAACAATACTCAATTAGAATTCAATGTCAGTCCTTTACGCCAGAATGCGTTCGCACAG
Chr4L-2	ccnb1.2.L	85	A	C	fwd	CTGTGCGAACGCATTCTGGCGTAAAGGACTGACATTGAATTCTAATTGAGTATTGTTGGCACCATGTGCTTCTGTAAATAGTGTATTTTGTTTTACTGTTTTTAATAACGCTCATTTTAACATTAAAAAAAAAAAAAAAAAAAAAAAAAAAAAAAAAAAGCTAGCCATGGTCCCAGCCT
Chr4L-2	ccnb1.2.L	85	A	C	rvc	AGGCTGGGACCATGGCTAGCTTTTTTTTTTTTTTTTTTTTTTTTTTTTTTTTTTTAATGTTAAAATGAGCGTTATTAAAAACAGTAAAACAAAATACACTATTTACAGAAGCACATGGTGCCAACAATACTCAATTAGAATTCAATGTCAGTCCTTTACGCCAGAATGCGTTCGCACAG
Chr4L-2	ccnb1.2.L	86	G	A	fwd	CTGTGCGAACGCATTCTGGCGTAAAGGACTGACATTGAATTCTAATTGAGTATTGTTGGCACCATGTGCTTCTGTAAATAGTGTATTTTGTTTTACTGTTTTTAATAAAACTCATTTTAACATTAAAAAAAAAAAAAAAAAAAAAAAAAAAAAAAAAAAGCTAGCCATGGTCCCAGCCT
Chr4L-2	ccnb1.2.L	86	G	A	rvc	AGGCTGGGACCATGGCTAGCTTTTTTTTTTTTTTTTTTTTTTTTTTTTTTTTTTTAATGTTAAAATGAGTTTTATTAAAAACAGTAAAACAAAATACACTATTTACAGAAGCACATGGTGCCAACAATACTCAATTAGAATTCAATGTCAGTCCTTTACGCCAGAATGCGTTCGCACAG
Chr4L-2	ccnb1.2.L	86	G	T	fwd	CTGTGCGAACGCATTCTGGCGTAAAGGACTGACATTGAATTCTAATTGAGTATTGTTGGCACCATGTGCTTCTGTAAATAGTGTATTTTGTTTTACTGTTTTTAATAAATCTCATTTTAACATTAAAAAAAAAAAAAAAAAAAAAAAAAAAAAAAAAAAGCTAGCCATGGTCCCAGCCT
Chr4L-2	ccnb1.2.L	86	G	T	rvc	AGGCTGGGACCATGGCTAGCTTTTTTTTTTTTTTTTTTTTTTTTTTTTTTTTTTTAATGTTAAAATGAGATTTATTAAAAACAGTAAAACAAAATACACTATTTACAGAAGCACATGGTGCCAACAATACTCAATTAGAATTCAATGTCAGTCCTTTACGCCAGAATGCGTTCGCACAG
Chr4L-2	ccnb1.2.L	86	G	C	fwd	CTGTGCGAACGCATTCTGGCGTAAAGGACTGACATTGAATTCTAATTGAGTATTGTTGGCACCATGTGCTTCTGTAAATAGTGTATTTTGTTTTACTGTTTTTAATAAACCTCATTTTAACATTAAAAAAAAAAAAAAAAAAAAAAAAAAAAAAAAAAAGCTAGCCATGGTCCCAGCCT
Chr4L-2	ccnb1.2.L	86	G	C	rvc	AGGCTGGGACCATGGCTAGCTTTTTTTTTTTTTTTTTTTTTTTTTTTTTTTTTTTAATGTTAAAATGAGGTTTATTAAAAACAGTAAAACAAAATACACTATTTACAGAAGCACATGGTGCCAACAATACTCAATTAGAATTCAATGTCAGTCCTTTACGCCAGAATGCGTTCGCACAG
Chr4L-2	ccnb1.2.L	87	C	A	fwd	CTGTGCGAACGCATTCTGGCGTAAAGGACTGACATTGAATTCTAATTGAGTATTGTTGGCACCATGTGCTTCTGTAAATAGTGTATTTTGTTTTACTGTTTTTAATAAAGATCATTTTAACATTAAAAAAAAAAAAAAAAAAAAAAAAAAAAAAAAAAAGCTAGCCATGGTCCCAGCCT
Chr4L-2	ccnb1.2.L	87	C	A	rvc	AGGCTGGGACCATGGCTAGCTTTTTTTTTTTTTTTTTTTTTTTTTTTTTTTTTTTAATGTTAAAATGATCTTTATTAAAAACAGTAAAACAAAATACACTATTTACAGAAGCACATGGTGCCAACAATACTCAATTAGAATTCAATGTCAGTCCTTTACGCCAGAATGCGTTCGCACAG
Chr4L-2	ccnb1.2.L	87	C	T	fwd	CTGTGCGAACGCATTCTGGCGTAAAGGACTGACATTGAATTCTAATTGAGTATTGTTGGCACCATGTGCTTCTGTAAATAGTGTATTTTGTTTTACTGTTTTTAATAAAGTTCATTTTAACATTAAAAAAAAAAAAAAAAAAAAAAAAAAAAAAAAAAAGCTAGCCATGGTCCCAGCCT
Chr4L-2	ccnb1.2.L	87	C	T	rvc	AGGCTGGGACCATGGCTAGCTTTTTTTTTTTTTTTTTTTTTTTTTTTTTTTTTTTAATGTTAAAATGAACTTTATTAAAAACAGTAAAACAAAATACACTATTTACAGAAGCACATGGTGCCAACAATACTCAATTAGAATTCAATGTCAGTCCTTTACGCCAGAATGCGTTCGCACAG
Chr4L-2	ccnb1.2.L	87	C	G	fwd	CTGTGCGAACGCATTCTGGCGTAAAGGACTGACATTGAATTCTAATTGAGTATTGTTGGCACCATGTGCTTCTGTAAATAGTGTATTTTGTTTTACTGTTTTTAATAAAGGTCATTTTAACATTAAAAAAAAAAAAAAAAAAAAAAAAAAAAAAAAAAAGCTAGCCATGGTCCCAGCCT
Chr4L-2	ccnb1.2.L	87	C	G	rvc	AGGCTGGGACCATGGCTAGCTTTTTTTTTTTTTTTTTTTTTTTTTTTTTTTTTTTAATGTTAAAATGACCTTTATTAAAAACAGTAAAACAAAATACACTATTTACAGAAGCACATGGTGCCAACAATACTCAATTAGAATTCAATGTCAGTCCTTTACGCCAGAATGCGTTCGCACAG
Chr4L-2	ccnb1.2.L	88	T	A	fwd	CTGTGCGAACGCATTCTGGCGTAAAGGACTGACATTGAATTCTAATTGAGTATTGTTGGCACCATGTGCTTCTGTAAATAGTGTATTTTGTTTTACTGTTTTTAATAAAGCACATTTTAACATTAAAAAAAAAAAAAAAAAAAAAAAAAAAAAAAAAAAGCTAGCCATGGTCCCAGCCT
Chr4L-2	ccnb1.2.L	88	T	A	rvc	AGGCTGGGACCATGGCTAGCTTTTTTTTTTTTTTTTTTTTTTTTTTTTTTTTTTTAATGTTAAAATGTGCTTTATTAAAAACAGTAAAACAAAATACACTATTTACAGAAGCACATGGTGCCAACAATACTCAATTAGAATTCAATGTCAGTCCTTTACGCCAGAATGCGTTCGCACAG
Chr4L-2	ccnb1.2.L	88	T	G	fwd	CTGTGCGAACGCATTCTGGCGTAAAGGACTGACATTGAATTCTAATTGAGTATTGTTGGCACCATGTGCTTCTGTAAATAGTGTATTTTGTTTTACTGTTTTTAATAAAGCGCATTTTAACATTAAAAAAAAAAAAAAAAAAAAAAAAAAAAAAAAAAAGCTAGCCATGGTCCCAGCCT
Chr4L-2	ccnb1.2.L	88	T	G	rvc	AGGCTGGGACCATGGCTAGCTTTTTTTTTTTTTTTTTTTTTTTTTTTTTTTTTTTAATGTTAAAATGCGCTTTATTAAAAACAGTAAAACAAAATACACTATTTACAGAAGCACATGGTGCCAACAATACTCAATTAGAATTCAATGTCAGTCCTTTACGCCAGAATGCGTTCGCACAG
Chr4L-2	ccnb1.2.L	88	T	C	fwd	CTGTGCGAACGCATTCTGGCGTAAAGGACTGACATTGAATTCTAATTGAGTATTGTTGGCACCATGTGCTTCTGTAAATAGTGTATTTTGTTTTACTGTTTTTAATAAAGCCCATTTTAACATTAAAAAAAAAAAAAAAAAAAAAAAAAAAAAAAAAAAGCTAGCCATGGTCCCAGCCT
Chr4L-2	ccnb1.2.L	88	T	C	rvc	AGGCTGGGACCATGGCTAGCTTTTTTTTTTTTTTTTTTTTTTTTTTTTTTTTTTTAATGTTAAAATGGGCTTTATTAAAAACAGTAAAACAAAATACACTATTTACAGAAGCACATGGTGCCAACAATACTCAATTAGAATTCAATGTCAGTCCTTTACGCCAGAATGCGTTCGCACAG
Chr4L-2	ccnb1.2.L	89	C	A	fwd	CTGTGCGAACGCATTCTGGCGTAAAGGACTGACATTGAATTCTAATTGAGTATTGTTGGCACCATGTGCTTCTGTAAATAGTGTATTTTGTTTTACTGTTTTTAATAAAGCTAATTTTAACATTAAAAAAAAAAAAAAAAAAAAAAAAAAAAAAAAAAAGCTAGCCATGGTCCCAGCCT
Chr4L-2	ccnb1.2.L	89	C	A	rvc	AGGCTGGGACCATGGCTAGCTTTTTTTTTTTTTTTTTTTTTTTTTTTTTTTTTTTAATGTTAAAATTAGCTTTATTAAAAACAGTAAAACAAAATACACTATTTACAGAAGCACATGGTGCCAACAATACTCAATTAGAATTCAATGTCAGTCCTTTACGCCAGAATGCGTTCGCACAG
Chr4L-2	ccnb1.2.L	89	C	T	fwd	CTGTGCGAACGCATTCTGGCGTAAAGGACTGACATTGAATTCTAATTGAGTATTGTTGGCACCATGTGCTTCTGTAAATAGTGTATTTTGTTTTACTGTTTTTAATAAAGCTTATTTTAACATTAAAAAAAAAAAAAAAAAAAAAAAAAAAAAAAAAAAGCTAGCCATGGTCCCAGCCT
Chr4L-2	ccnb1.2.L	89	C	T	rvc	AGGCTGGGACCATGGCTAGCTTTTTTTTTTTTTTTTTTTTTTTTTTTTTTTTTTTAATGTTAAAATAAGCTTTATTAAAAACAGTAAAACAAAATACACTATTTACAGAAGCACATGGTGCCAACAATACTCAATTAGAATTCAATGTCAGTCCTTTACGCCAGAATGCGTTCGCACAG
Chr4L-2	ccnb1.2.L	89	C	G	fwd	CTGTGCGAACGCATTCTGGCGTAAAGGACTGACATTGAATTCTAATTGAGTATTGTTGGCACCATGTGCTTCTGTAAATAGTGTATTTTGTTTTACTGTTTTTAATAAAGCTGATTTTAACATTAAAAAAAAAAAAAAAAAAAAAAAAAAAAAAAAAAAGCTAGCCATGGTCCCAGCCT
Chr4L-2	ccnb1.2.L	89	C	G	rvc	AGGCTGGGACCATGGCTAGCTTTTTTTTTTTTTTTTTTTTTTTTTTTTTTTTTTTAATGTTAAAATCAGCTTTATTAAAAACAGTAAAACAAAATACACTATTTACAGAAGCACATGGTGCCAACAATACTCAATTAGAATTCAATGTCAGTCCTTTACGCCAGAATGCGTTCGCACAG
Chr4L-2	ccnb1.2.L	90	A	T	fwd	CTGTGCGAACGCATTCTGGCGTAAAGGACTGACATTGAATTCTAATTGAGTATTGTTGGCACCATGTGCTTCTGTAAATAGTGTATTTTGTTTTACTGTTTTTAATAAAGCTCTTTTTAACATTAAAAAAAAAAAAAAAAAAAAAAAAAAAAAAAAAAAGCTAGCCATGGTCCCAGCCT
Chr4L-2	ccnb1.2.L	90	A	T	rvc	AGGCTGGGACCATGGCTAGCTTTTTTTTTTTTTTTTTTTTTTTTTTTTTTTTTTTAATGTTAAAAAGAGCTTTATTAAAAACAGTAAAACAAAATACACTATTTACAGAAGCACATGGTGCCAACAATACTCAATTAGAATTCAATGTCAGTCCTTTACGCCAGAATGCGTTCGCACAG
Chr4L-2	ccnb1.2.L	90	A	G	fwd	CTGTGCGAACGCATTCTGGCGTAAAGGACTGACATTGAATTCTAATTGAGTATTGTTGGCACCATGTGCTTCTGTAAATAGTGTATTTTGTTTTACTGTTTTTAATAAAGCTCGTTTTAACATTAAAAAAAAAAAAAAAAAAAAAAAAAAAAAAAAAAAGCTAGCCATGGTCCCAGCCT
Chr4L-2	ccnb1.2.L	90	A	G	rvc	AGGCTGGGACCATGGCTAGCTTTTTTTTTTTTTTTTTTTTTTTTTTTTTTTTTTTAATGTTAAAACGAGCTTTATTAAAAACAGTAAAACAAAATACACTATTTACAGAAGCACATGGTGCCAACAATACTCAATTAGAATTCAATGTCAGTCCTTTACGCCAGAATGCGTTCGCACAG
Chr4L-2	ccnb1.2.L	90	A	C	fwd	CTGTGCGAACGCATTCTGGCGTAAAGGACTGACATTGAATTCTAATTGAGTATTGTTGGCACCATGTGCTTCTGTAAATAGTGTATTTTGTTTTACTGTTTTTAATAAAGCTCCTTTTAACATTAAAAAAAAAAAAAAAAAAAAAAAAAAAAAAAAAAAGCTAGCCATGGTCCCAGCCT
Chr4L-2	ccnb1.2.L	90	A	C	rvc	AGGCTGGGACCATGGCTAGCTTTTTTTTTTTTTTTTTTTTTTTTTTTTTTTTTTTAATGTTAAAAGGAGCTTTATTAAAAACAGTAAAACAAAATACACTATTTACAGAAGCACATGGTGCCAACAATACTCAATTAGAATTCAATGTCAGTCCTTTACGCCAGAATGCGTTCGCACAG
Chr4L-2	ccnb1.2.L	91	T	A	fwd	CTGTGCGAACGCATTCTGGCGTAAAGGACTGACATTGAATTCTAATTGAGTATTGTTGGCACCATGTGCTTCTGTAAATAGTGTATTTTGTTTTACTGTTTTTAATAAAGCTCAATTTAACATTAAAAAAAAAAAAAAAAAAAAAAAAAAAAAAAAAAAGCTAGCCATGGTCCCAGCCT
Chr4L-2	ccnb1.2.L	91	T	A	rvc	AGGCTGGGACCATGGCTAGCTTTTTTTTTTTTTTTTTTTTTTTTTTTTTTTTTTTAATGTTAAATTGAGCTTTATTAAAAACAGTAAAACAAAATACACTATTTACAGAAGCACATGGTGCCAACAATACTCAATTAGAATTCAATGTCAGTCCTTTACGCCAGAATGCGTTCGCACAG
Chr4L-2	ccnb1.2.L	91	T	G	fwd	CTGTGCGAACGCATTCTGGCGTAAAGGACTGACATTGAATTCTAATTGAGTATTGTTGGCACCATGTGCTTCTGTAAATAGTGTATTTTGTTTTACTGTTTTTAATAAAGCTCAGTTTAACATTAAAAAAAAAAAAAAAAAAAAAAAAAAAAAAAAAAAGCTAGCCATGGTCCCAGCCT
Chr4L-2	ccnb1.2.L	91	T	G	rvc	AGGCTGGGACCATGGCTAGCTTTTTTTTTTTTTTTTTTTTTTTTTTTTTTTTTTTAATGTTAAACTGAGCTTTATTAAAAACAGTAAAACAAAATACACTATTTACAGAAGCACATGGTGCCAACAATACTCAATTAGAATTCAATGTCAGTCCTTTACGCCAGAATGCGTTCGCACAG
Chr4L-2	ccnb1.2.L	91	T	C	fwd	CTGTGCGAACGCATTCTGGCGTAAAGGACTGACATTGAATTCTAATTGAGTATTGTTGGCACCATGTGCTTCTGTAAATAGTGTATTTTGTTTTACTGTTTTTAATAAAGCTCACTTTAACATTAAAAAAAAAAAAAAAAAAAAAAAAAAAAAAAAAAAGCTAGCCATGGTCCCAGCCT
Chr4L-2	ccnb1.2.L	91	T	C	rvc	AGGCTGGGACCATGGCTAGCTTTTTTTTTTTTTTTTTTTTTTTTTTTTTTTTTTTAATGTTAAAGTGAGCTTTATTAAAAACAGTAAAACAAAATACACTATTTACAGAAGCACATGGTGCCAACAATACTCAATTAGAATTCAATGTCAGTCCTTTACGCCAGAATGCGTTCGCACAG
Chr4L-2	ccnb1.2.L	92	T	A	fwd	CTGTGCGAACGCATTCTGGCGTAAAGGACTGACATTGAATTCTAATTGAGTATTGTTGGCACCATGTGCTTCTGTAAATAGTGTATTTTGTTTTACTGTTTTTAATAAAGCTCATATTAACATTAAAAAAAAAAAAAAAAAAAAAAAAAAAAAAAAAAAGCTAGCCATGGTCCCAGCCT
Chr4L-2	ccnb1.2.L	92	T	A	rvc	AGGCTGGGACCATGGCTAGCTTTTTTTTTTTTTTTTTTTTTTTTTTTTTTTTTTTAATGTTAATATGAGCTTTATTAAAAACAGTAAAACAAAATACACTATTTACAGAAGCACATGGTGCCAACAATACTCAATTAGAATTCAATGTCAGTCCTTTACGCCAGAATGCGTTCGCACAG
Chr4L-2	ccnb1.2.L	92	T	G	fwd	CTGTGCGAACGCATTCTGGCGTAAAGGACTGACATTGAATTCTAATTGAGTATTGTTGGCACCATGTGCTTCTGTAAATAGTGTATTTTGTTTTACTGTTTTTAATAAAGCTCATGTTAACATTAAAAAAAAAAAAAAAAAAAAAAAAAAAAAAAAAAAGCTAGCCATGGTCCCAGCCT
Chr4L-2	ccnb1.2.L	92	T	G	rvc	AGGCTGGGACCATGGCTAGCTTTTTTTTTTTTTTTTTTTTTTTTTTTTTTTTTTTAATGTTAACATGAGCTTTATTAAAAACAGTAAAACAAAATACACTATTTACAGAAGCACATGGTGCCAACAATACTCAATTAGAATTCAATGTCAGTCCTTTACGCCAGAATGCGTTCGCACAG
Chr4L-2	ccnb1.2.L	92	T	C	fwd	CTGTGCGAACGCATTCTGGCGTAAAGGACTGACATTGAATTCTAATTGAGTATTGTTGGCACCATGTGCTTCTGTAAATAGTGTATTTTGTTTTACTGTTTTTAATAAAGCTCATCTTAACATTAAAAAAAAAAAAAAAAAAAAAAAAAAAAAAAAAAAGCTAGCCATGGTCCCAGCCT
Chr4L-2	ccnb1.2.L	92	T	C	rvc	AGGCTGGGACCATGGCTAGCTTTTTTTTTTTTTTTTTTTTTTTTTTTTTTTTTTTAATGTTAAGATGAGCTTTATTAAAAACAGTAAAACAAAATACACTATTTACAGAAGCACATGGTGCCAACAATACTCAATTAGAATTCAATGTCAGTCCTTTACGCCAGAATGCGTTCGCACAG
Chr4L-2	ccnb1.2.L	93	T	A	fwd	CTGTGCGAACGCATTCTGGCGTAAAGGACTGACATTGAATTCTAATTGAGTATTGTTGGCACCATGTGCTTCTGTAAATAGTGTATTTTGTTTTACTGTTTTTAATAAAGCTCATTATAACATTAAAAAAAAAAAAAAAAAAAAAAAAAAAAAAAAAAAGCTAGCCATGGTCCCAGCCT
Chr4L-2	ccnb1.2.L	93	T	A	rvc	AGGCTGGGACCATGGCTAGCTTTTTTTTTTTTTTTTTTTTTTTTTTTTTTTTTTTAATGTTATAATGAGCTTTATTAAAAACAGTAAAACAAAATACACTATTTACAGAAGCACATGGTGCCAACAATACTCAATTAGAATTCAATGTCAGTCCTTTACGCCAGAATGCGTTCGCACAG
Chr4L-2	ccnb1.2.L	93	T	G	fwd	CTGTGCGAACGCATTCTGGCGTAAAGGACTGACATTGAATTCTAATTGAGTATTGTTGGCACCATGTGCTTCTGTAAATAGTGTATTTTGTTTTACTGTTTTTAATAAAGCTCATTGTAACATTAAAAAAAAAAAAAAAAAAAAAAAAAAAAAAAAAAAGCTAGCCATGGTCCCAGCCT
Chr4L-2	ccnb1.2.L	93	T	G	rvc	AGGCTGGGACCATGGCTAGCTTTTTTTTTTTTTTTTTTTTTTTTTTTTTTTTTTTAATGTTACAATGAGCTTTATTAAAAACAGTAAAACAAAATACACTATTTACAGAAGCACATGGTGCCAACAATACTCAATTAGAATTCAATGTCAGTCCTTTACGCCAGAATGCGTTCGCACAG
Chr4L-2	ccnb1.2.L	93	T	C	fwd	CTGTGCGAACGCATTCTGGCGTAAAGGACTGACATTGAATTCTAATTGAGTATTGTTGGCACCATGTGCTTCTGTAAATAGTGTATTTTGTTTTACTGTTTTTAATAAAGCTCATTCTAACATTAAAAAAAAAAAAAAAAAAAAAAAAAAAAAAAAAAAGCTAGCCATGGTCCCAGCCT
Chr4L-2	ccnb1.2.L	93	T	C	rvc	AGGCTGGGACCATGGCTAGCTTTTTTTTTTTTTTTTTTTTTTTTTTTTTTTTTTTAATGTTAGAATGAGCTTTATTAAAAACAGTAAAACAAAATACACTATTTACAGAAGCACATGGTGCCAACAATACTCAATTAGAATTCAATGTCAGTCCTTTACGCCAGAATGCGTTCGCACAG
Chr4L-2	ccnb1.2.L	94	T	A	fwd	CTGTGCGAACGCATTCTGGCGTAAAGGACTGACATTGAATTCTAATTGAGTATTGTTGGCACCATGTGCTTCTGTAAATAGTGTATTTTGTTTTACTGTTTTTAATAAAGCTCATTTAAACATTAAAAAAAAAAAAAAAAAAAAAAAAAAAAAAAAAAAGCTAGCCATGGTCCCAGCCT
Chr4L-2	ccnb1.2.L	94	T	A	rvc	AGGCTGGGACCATGGCTAGCTTTTTTTTTTTTTTTTTTTTTTTTTTTTTTTTTTTAATGTTTAAATGAGCTTTATTAAAAACAGTAAAACAAAATACACTATTTACAGAAGCACATGGTGCCAACAATACTCAATTAGAATTCAATGTCAGTCCTTTACGCCAGAATGCGTTCGCACAG
Chr4L-2	ccnb1.2.L	94	T	G	fwd	CTGTGCGAACGCATTCTGGCGTAAAGGACTGACATTGAATTCTAATTGAGTATTGTTGGCACCATGTGCTTCTGTAAATAGTGTATTTTGTTTTACTGTTTTTAATAAAGCTCATTTGAACATTAAAAAAAAAAAAAAAAAAAAAAAAAAAAAAAAAAAGCTAGCCATGGTCCCAGCCT
Chr4L-2	ccnb1.2.L	94	T	G	rvc	AGGCTGGGACCATGGCTAGCTTTTTTTTTTTTTTTTTTTTTTTTTTTTTTTTTTTAATGTTCAAATGAGCTTTATTAAAAACAGTAAAACAAAATACACTATTTACAGAAGCACATGGTGCCAACAATACTCAATTAGAATTCAATGTCAGTCCTTTACGCCAGAATGCGTTCGCACAG
Chr4L-2	ccnb1.2.L	94	T	C	fwd	CTGTGCGAACGCATTCTGGCGTAAAGGACTGACATTGAATTCTAATTGAGTATTGTTGGCACCATGTGCTTCTGTAAATAGTGTATTTTGTTTTACTGTTTTTAATAAAGCTCATTTCAACATTAAAAAAAAAAAAAAAAAAAAAAAAAAAAAAAAAAAGCTAGCCATGGTCCCAGCCT
Chr4L-2	ccnb1.2.L	94	T	C	rvc	AGGCTGGGACCATGGCTAGCTTTTTTTTTTTTTTTTTTTTTTTTTTTTTTTTTTTAATGTTGAAATGAGCTTTATTAAAAACAGTAAAACAAAATACACTATTTACAGAAGCACATGGTGCCAACAATACTCAATTAGAATTCAATGTCAGTCCTTTACGCCAGAATGCGTTCGCACAG
Chr4L-2	ccnb1.2.L	95	A	T	fwd	CTGTGCGAACGCATTCTGGCGTAAAGGACTGACATTGAATTCTAATTGAGTATTGTTGGCACCATGTGCTTCTGTAAATAGTGTATTTTGTTTTACTGTTTTTAATAAAGCTCATTTTTACATTAAAAAAAAAAAAAAAAAAAAAAAAAAAAAAAAAAAGCTAGCCATGGTCCCAGCCT
Chr4L-2	ccnb1.2.L	95	A	T	rvc	AGGCTGGGACCATGGCTAGCTTTTTTTTTTTTTTTTTTTTTTTTTTTTTTTTTTTAATGTAAAAATGAGCTTTATTAAAAACAGTAAAACAAAATACACTATTTACAGAAGCACATGGTGCCAACAATACTCAATTAGAATTCAATGTCAGTCCTTTACGCCAGAATGCGTTCGCACAG
Chr4L-2	ccnb1.2.L	95	A	G	fwd	CTGTGCGAACGCATTCTGGCGTAAAGGACTGACATTGAATTCTAATTGAGTATTGTTGGCACCATGTGCTTCTGTAAATAGTGTATTTTGTTTTACTGTTTTTAATAAAGCTCATTTTGACATTAAAAAAAAAAAAAAAAAAAAAAAAAAAAAAAAAAAGCTAGCCATGGTCCCAGCCT
Chr4L-2	ccnb1.2.L	95	A	G	rvc	AGGCTGGGACCATGGCTAGCTTTTTTTTTTTTTTTTTTTTTTTTTTTTTTTTTTTAATGTCAAAATGAGCTTTATTAAAAACAGTAAAACAAAATACACTATTTACAGAAGCACATGGTGCCAACAATACTCAATTAGAATTCAATGTCAGTCCTTTACGCCAGAATGCGTTCGCACAG
Chr4L-2	ccnb1.2.L	95	A	C	fwd	CTGTGCGAACGCATTCTGGCGTAAAGGACTGACATTGAATTCTAATTGAGTATTGTTGGCACCATGTGCTTCTGTAAATAGTGTATTTTGTTTTACTGTTTTTAATAAAGCTCATTTTCACATTAAAAAAAAAAAAAAAAAAAAAAAAAAAAAAAAAAAGCTAGCCATGGTCCCAGCCT
Chr4L-2	ccnb1.2.L	95	A	C	rvc	AGGCTGGGACCATGGCTAGCTTTTTTTTTTTTTTTTTTTTTTTTTTTTTTTTTTTAATGTGAAAATGAGCTTTATTAAAAACAGTAAAACAAAATACACTATTTACAGAAGCACATGGTGCCAACAATACTCAATTAGAATTCAATGTCAGTCCTTTACGCCAGAATGCGTTCGCACAG
Chr4L-2	ccnb1.2.L	96	A	T	fwd	CTGTGCGAACGCATTCTGGCGTAAAGGACTGACATTGAATTCTAATTGAGTATTGTTGGCACCATGTGCTTCTGTAAATAGTGTATTTTGTTTTACTGTTTTTAATAAAGCTCATTTTATCATTAAAAAAAAAAAAAAAAAAAAAAAAAAAAAAAAAAAGCTAGCCATGGTCCCAGCCT
Chr4L-2	ccnb1.2.L	96	A	T	rvc	AGGCTGGGACCATGGCTAGCTTTTTTTTTTTTTTTTTTTTTTTTTTTTTTTTTTTAATGATAAAATGAGCTTTATTAAAAACAGTAAAACAAAATACACTATTTACAGAAGCACATGGTGCCAACAATACTCAATTAGAATTCAATGTCAGTCCTTTACGCCAGAATGCGTTCGCACAG
Chr4L-2	ccnb1.2.L	96	A	G	fwd	CTGTGCGAACGCATTCTGGCGTAAAGGACTGACATTGAATTCTAATTGAGTATTGTTGGCACCATGTGCTTCTGTAAATAGTGTATTTTGTTTTACTGTTTTTAATAAAGCTCATTTTAGCATTAAAAAAAAAAAAAAAAAAAAAAAAAAAAAAAAAAAGCTAGCCATGGTCCCAGCCT
Chr4L-2	ccnb1.2.L	96	A	G	rvc	AGGCTGGGACCATGGCTAGCTTTTTTTTTTTTTTTTTTTTTTTTTTTTTTTTTTTAATGCTAAAATGAGCTTTATTAAAAACAGTAAAACAAAATACACTATTTACAGAAGCACATGGTGCCAACAATACTCAATTAGAATTCAATGTCAGTCCTTTACGCCAGAATGCGTTCGCACAG
Chr4L-2	ccnb1.2.L	96	A	C	fwd	CTGTGCGAACGCATTCTGGCGTAAAGGACTGACATTGAATTCTAATTGAGTATTGTTGGCACCATGTGCTTCTGTAAATAGTGTATTTTGTTTTACTGTTTTTAATAAAGCTCATTTTACCATTAAAAAAAAAAAAAAAAAAAAAAAAAAAAAAAAAAAGCTAGCCATGGTCCCAGCCT
Chr4L-2	ccnb1.2.L	96	A	C	rvc	AGGCTGGGACCATGGCTAGCTTTTTTTTTTTTTTTTTTTTTTTTTTTTTTTTTTTAATGGTAAAATGAGCTTTATTAAAAACAGTAAAACAAAATACACTATTTACAGAAGCACATGGTGCCAACAATACTCAATTAGAATTCAATGTCAGTCCTTTACGCCAGAATGCGTTCGCACAG
Chr4L-2	ccnb1.2.L	97	C	A	fwd	CTGTGCGAACGCATTCTGGCGTAAAGGACTGACATTGAATTCTAATTGAGTATTGTTGGCACCATGTGCTTCTGTAAATAGTGTATTTTGTTTTACTGTTTTTAATAAAGCTCATTTTAAAATTAAAAAAAAAAAAAAAAAAAAAAAAAAAAAAAAAAAGCTAGCCATGGTCCCAGCCT
Chr4L-2	ccnb1.2.L	97	C	A	rvc	AGGCTGGGACCATGGCTAGCTTTTTTTTTTTTTTTTTTTTTTTTTTTTTTTTTTTAATTTTAAAATGAGCTTTATTAAAAACAGTAAAACAAAATACACTATTTACAGAAGCACATGGTGCCAACAATACTCAATTAGAATTCAATGTCAGTCCTTTACGCCAGAATGCGTTCGCACAG
Chr4L-2	ccnb1.2.L	97	C	T	fwd	CTGTGCGAACGCATTCTGGCGTAAAGGACTGACATTGAATTCTAATTGAGTATTGTTGGCACCATGTGCTTCTGTAAATAGTGTATTTTGTTTTACTGTTTTTAATAAAGCTCATTTTAATATTAAAAAAAAAAAAAAAAAAAAAAAAAAAAAAAAAAAGCTAGCCATGGTCCCAGCCT
Chr4L-2	ccnb1.2.L	97	C	T	rvc	AGGCTGGGACCATGGCTAGCTTTTTTTTTTTTTTTTTTTTTTTTTTTTTTTTTTTAATATTAAAATGAGCTTTATTAAAAACAGTAAAACAAAATACACTATTTACAGAAGCACATGGTGCCAACAATACTCAATTAGAATTCAATGTCAGTCCTTTACGCCAGAATGCGTTCGCACAG
Chr4L-2	ccnb1.2.L	97	C	G	fwd	CTGTGCGAACGCATTCTGGCGTAAAGGACTGACATTGAATTCTAATTGAGTATTGTTGGCACCATGTGCTTCTGTAAATAGTGTATTTTGTTTTACTGTTTTTAATAAAGCTCATTTTAAGATTAAAAAAAAAAAAAAAAAAAAAAAAAAAAAAAAAAAGCTAGCCATGGTCCCAGCCT
Chr4L-2	ccnb1.2.L	97	C	G	rvc	AGGCTGGGACCATGGCTAGCTTTTTTTTTTTTTTTTTTTTTTTTTTTTTTTTTTTAATCTTAAAATGAGCTTTATTAAAAACAGTAAAACAAAATACACTATTTACAGAAGCACATGGTGCCAACAATACTCAATTAGAATTCAATGTCAGTCCTTTACGCCAGAATGCGTTCGCACAG
Chr4L-2	ccnb1.2.L	98	A	T	fwd	CTGTGCGAACGCATTCTGGCGTAAAGGACTGACATTGAATTCTAATTGAGTATTGTTGGCACCATGTGCTTCTGTAAATAGTGTATTTTGTTTTACTGTTTTTAATAAAGCTCATTTTAACTTTAAAAAAAAAAAAAAAAAAAAAAAAAAAAAAAAAAAGCTAGCCATGGTCCCAGCCT
Chr4L-2	ccnb1.2.L	98	A	T	rvc	AGGCTGGGACCATGGCTAGCTTTTTTTTTTTTTTTTTTTTTTTTTTTTTTTTTTTAAAGTTAAAATGAGCTTTATTAAAAACAGTAAAACAAAATACACTATTTACAGAAGCACATGGTGCCAACAATACTCAATTAGAATTCAATGTCAGTCCTTTACGCCAGAATGCGTTCGCACAG
Chr4L-2	ccnb1.2.L	98	A	G	fwd	CTGTGCGAACGCATTCTGGCGTAAAGGACTGACATTGAATTCTAATTGAGTATTGTTGGCACCATGTGCTTCTGTAAATAGTGTATTTTGTTTTACTGTTTTTAATAAAGCTCATTTTAACGTTAAAAAAAAAAAAAAAAAAAAAAAAAAAAAAAAAAAGCTAGCCATGGTCCCAGCCT
Chr4L-2	ccnb1.2.L	98	A	G	rvc	AGGCTGGGACCATGGCTAGCTTTTTTTTTTTTTTTTTTTTTTTTTTTTTTTTTTTAACGTTAAAATGAGCTTTATTAAAAACAGTAAAACAAAATACACTATTTACAGAAGCACATGGTGCCAACAATACTCAATTAGAATTCAATGTCAGTCCTTTACGCCAGAATGCGTTCGCACAG
Chr4L-2	ccnb1.2.L	98	A	C	fwd	CTGTGCGAACGCATTCTGGCGTAAAGGACTGACATTGAATTCTAATTGAGTATTGTTGGCACCATGTGCTTCTGTAAATAGTGTATTTTGTTTTACTGTTTTTAATAAAGCTCATTTTAACCTTAAAAAAAAAAAAAAAAAAAAAAAAAAAAAAAAAAAGCTAGCCATGGTCCCAGCCT
Chr4L-2	ccnb1.2.L	98	A	C	rvc	AGGCTGGGACCATGGCTAGCTTTTTTTTTTTTTTTTTTTTTTTTTTTTTTTTTTTAAGGTTAAAATGAGCTTTATTAAAAACAGTAAAACAAAATACACTATTTACAGAAGCACATGGTGCCAACAATACTCAATTAGAATTCAATGTCAGTCCTTTACGCCAGAATGCGTTCGCACAG
Chr4L-2	ccnb1.2.L	99	T	A	fwd	CTGTGCGAACGCATTCTGGCGTAAAGGACTGACATTGAATTCTAATTGAGTATTGTTGGCACCATGTGCTTCTGTAAATAGTGTATTTTGTTTTACTGTTTTTAATAAAGCTCATTTTAACAATAAAAAAAAAAAAAAAAAAAAAAAAAAAAAAAAAAAGCTAGCCATGGTCCCAGCCT
Chr4L-2	ccnb1.2.L	99	T	A	rvc	AGGCTGGGACCATGGCTAGCTTTTTTTTTTTTTTTTTTTTTTTTTTTTTTTTTTTATTGTTAAAATGAGCTTTATTAAAAACAGTAAAACAAAATACACTATTTACAGAAGCACATGGTGCCAACAATACTCAATTAGAATTCAATGTCAGTCCTTTACGCCAGAATGCGTTCGCACAG
Chr4L-2	ccnb1.2.L	99	T	G	fwd	CTGTGCGAACGCATTCTGGCGTAAAGGACTGACATTGAATTCTAATTGAGTATTGTTGGCACCATGTGCTTCTGTAAATAGTGTATTTTGTTTTACTGTTTTTAATAAAGCTCATTTTAACAGTAAAAAAAAAAAAAAAAAAAAAAAAAAAAAAAAAAAGCTAGCCATGGTCCCAGCCT
Chr4L-2	ccnb1.2.L	99	T	G	rvc	AGGCTGGGACCATGGCTAGCTTTTTTTTTTTTTTTTTTTTTTTTTTTTTTTTTTTACTGTTAAAATGAGCTTTATTAAAAACAGTAAAACAAAATACACTATTTACAGAAGCACATGGTGCCAACAATACTCAATTAGAATTCAATGTCAGTCCTTTACGCCAGAATGCGTTCGCACAG
Chr4L-2	ccnb1.2.L	99	T	C	fwd	CTGTGCGAACGCATTCTGGCGTAAAGGACTGACATTGAATTCTAATTGAGTATTGTTGGCACCATGTGCTTCTGTAAATAGTGTATTTTGTTTTACTGTTTTTAATAAAGCTCATTTTAACACTAAAAAAAAAAAAAAAAAAAAAAAAAAAAAAAAAAAGCTAGCCATGGTCCCAGCCT
Chr4L-2	ccnb1.2.L	99	T	C	rvc	AGGCTGGGACCATGGCTAGCTTTTTTTTTTTTTTTTTTTTTTTTTTTTTTTTTTTAGTGTTAAAATGAGCTTTATTAAAAACAGTAAAACAAAATACACTATTTACAGAAGCACATGGTGCCAACAATACTCAATTAGAATTCAATGTCAGTCCTTTACGCCAGAATGCGTTCGCACAG
Chr4L-2	ccnb1.2.L	100	T	A	fwd	CTGTGCGAACGCATTCTGGCGTAAAGGACTGACATTGAATTCTAATTGAGTATTGTTGGCACCATGTGCTTCTGTAAATAGTGTATTTTGTTTTACTGTTTTTAATAAAGCTCATTTTAACATAAAAAAAAAAAAAAAAAAAAAAAAAAAAAAAAAAAAGCTAGCCATGGTCCCAGCCT
Chr4L-2	ccnb1.2.L	100	T	A	rvc	AGGCTGGGACCATGGCTAGCTTTTTTTTTTTTTTTTTTTTTTTTTTTTTTTTTTTTATGTTAAAATGAGCTTTATTAAAAACAGTAAAACAAAATACACTATTTACAGAAGCACATGGTGCCAACAATACTCAATTAGAATTCAATGTCAGTCCTTTACGCCAGAATGCGTTCGCACAG
Chr4L-2	ccnb1.2.L	100	T	G	fwd	CTGTGCGAACGCATTCTGGCGTAAAGGACTGACATTGAATTCTAATTGAGTATTGTTGGCACCATGTGCTTCTGTAAATAGTGTATTTTGTTTTACTGTTTTTAATAAAGCTCATTTTAACATGAAAAAAAAAAAAAAAAAAAAAAAAAAAAAAAAAAAGCTAGCCATGGTCCCAGCCT
Chr4L-2	ccnb1.2.L	100	T	G	rvc	AGGCTGGGACCATGGCTAGCTTTTTTTTTTTTTTTTTTTTTTTTTTTTTTTTTTTCATGTTAAAATGAGCTTTATTAAAAACAGTAAAACAAAATACACTATTTACAGAAGCACATGGTGCCAACAATACTCAATTAGAATTCAATGTCAGTCCTTTACGCCAGAATGCGTTCGCACAG
Chr4L-2	ccnb1.2.L	100	T	C	fwd	CTGTGCGAACGCATTCTGGCGTAAAGGACTGACATTGAATTCTAATTGAGTATTGTTGGCACCATGTGCTTCTGTAAATAGTGTATTTTGTTTTACTGTTTTTAATAAAGCTCATTTTAACATCAAAAAAAAAAAAAAAAAAAAAAAAAAAAAAAAAAAGCTAGCCATGGTCCCAGCCT
Chr4L-2	ccnb1.2.L	100	T	C	rvc	AGGCTGGGACCATGGCTAGCTTTTTTTTTTTTTTTTTTTTTTTTTTTTTTTTTTTGATGTTAAAATGAGCTTTATTAAAAACAGTAAAACAAAATACACTATTTACAGAAGCACATGGTGCCAACAATACTCAATTAGAATTCAATGTCAGTCCTTTACGCCAGAATGCGTTCGCACAG
Chr3L-2	ccnb2.L	0	N	N	fwd	CTGTGCGAACGCATTCTGGCGTAATTTCTGTAAATATGTTTAAACTGTTTTTTATTGACTCATTTGTGAACTTTTGAGTACATCAATGCTGTAATGTCTTCAAATAAACTTCACATTTTTATTTAAAAAAAAAAAAAAAAAAAAAAAAAAAAAAAAAAAGCTAGCCATGGTCCCAGCCT
Chr3L-2	ccnb2.L	0	N	N	rvc	AGGCTGGGACCATGGCTAGCTTTTTTTTTTTTTTTTTTTTTTTTTTTTTTTTTTTAAATAAAAATGTGAAGTTTATTTGAAGACATTACAGCATTGATGTACTCAAAAGTTCACAAATGAGTCAATAAAAAACAGTTTAAACATATTTACAGAAATTACGCCAGAATGCGTTCGCACAG
Chr3L-2	ccnb2.L	1	T	A	fwd	CTGTGCGAACGCATTCTGGCGTAAATTCTGTAAATATGTTTAAACTGTTTTTTATTGACTCATTTGTGAACTTTTGAGTACATCAATGCTGTAATGTCTTCAAATAAACTTCACATTTTTATTTAAAAAAAAAAAAAAAAAAAAAAAAAAAAAAAAAAAGCTAGCCATGGTCCCAGCCT
Chr3L-2	ccnb2.L	1	T	A	rvc	AGGCTGGGACCATGGCTAGCTTTTTTTTTTTTTTTTTTTTTTTTTTTTTTTTTTTAAATAAAAATGTGAAGTTTATTTGAAGACATTACAGCATTGATGTACTCAAAAGTTCACAAATGAGTCAATAAAAAACAGTTTAAACATATTTACAGAATTTACGCCAGAATGCGTTCGCACAG
Chr3L-2	ccnb2.L	1	T	G	fwd	CTGTGCGAACGCATTCTGGCGTAAGTTCTGTAAATATGTTTAAACTGTTTTTTATTGACTCATTTGTGAACTTTTGAGTACATCAATGCTGTAATGTCTTCAAATAAACTTCACATTTTTATTTAAAAAAAAAAAAAAAAAAAAAAAAAAAAAAAAAAAGCTAGCCATGGTCCCAGCCT
Chr3L-2	ccnb2.L	1	T	G	rvc	AGGCTGGGACCATGGCTAGCTTTTTTTTTTTTTTTTTTTTTTTTTTTTTTTTTTTAAATAAAAATGTGAAGTTTATTTGAAGACATTACAGCATTGATGTACTCAAAAGTTCACAAATGAGTCAATAAAAAACAGTTTAAACATATTTACAGAACTTACGCCAGAATGCGTTCGCACAG
Chr3L-2	ccnb2.L	1	T	C	fwd	CTGTGCGAACGCATTCTGGCGTAACTTCTGTAAATATGTTTAAACTGTTTTTTATTGACTCATTTGTGAACTTTTGAGTACATCAATGCTGTAATGTCTTCAAATAAACTTCACATTTTTATTTAAAAAAAAAAAAAAAAAAAAAAAAAAAAAAAAAAAGCTAGCCATGGTCCCAGCCT
Chr3L-2	ccnb2.L	1	T	C	rvc	AGGCTGGGACCATGGCTAGCTTTTTTTTTTTTTTTTTTTTTTTTTTTTTTTTTTTAAATAAAAATGTGAAGTTTATTTGAAGACATTACAGCATTGATGTACTCAAAAGTTCACAAATGAGTCAATAAAAAACAGTTTAAACATATTTACAGAAGTTACGCCAGAATGCGTTCGCACAG
Chr3L-2	ccnb2.L	2	T	A	fwd	CTGTGCGAACGCATTCTGGCGTAATATCTGTAAATATGTTTAAACTGTTTTTTATTGACTCATTTGTGAACTTTTGAGTACATCAATGCTGTAATGTCTTCAAATAAACTTCACATTTTTATTTAAAAAAAAAAAAAAAAAAAAAAAAAAAAAAAAAAAGCTAGCCATGGTCCCAGCCT
Chr3L-2	ccnb2.L	2	T	A	rvc	AGGCTGGGACCATGGCTAGCTTTTTTTTTTTTTTTTTTTTTTTTTTTTTTTTTTTAAATAAAAATGTGAAGTTTATTTGAAGACATTACAGCATTGATGTACTCAAAAGTTCACAAATGAGTCAATAAAAAACAGTTTAAACATATTTACAGATATTACGCCAGAATGCGTTCGCACAG
Chr3L-2	ccnb2.L	2	T	G	fwd	CTGTGCGAACGCATTCTGGCGTAATGTCTGTAAATATGTTTAAACTGTTTTTTATTGACTCATTTGTGAACTTTTGAGTACATCAATGCTGTAATGTCTTCAAATAAACTTCACATTTTTATTTAAAAAAAAAAAAAAAAAAAAAAAAAAAAAAAAAAAGCTAGCCATGGTCCCAGCCT
Chr3L-2	ccnb2.L	2	T	G	rvc	AGGCTGGGACCATGGCTAGCTTTTTTTTTTTTTTTTTTTTTTTTTTTTTTTTTTTAAATAAAAATGTGAAGTTTATTTGAAGACATTACAGCATTGATGTACTCAAAAGTTCACAAATGAGTCAATAAAAAACAGTTTAAACATATTTACAGACATTACGCCAGAATGCGTTCGCACAG
Chr3L-2	ccnb2.L	2	T	C	fwd	CTGTGCGAACGCATTCTGGCGTAATCTCTGTAAATATGTTTAAACTGTTTTTTATTGACTCATTTGTGAACTTTTGAGTACATCAATGCTGTAATGTCTTCAAATAAACTTCACATTTTTATTTAAAAAAAAAAAAAAAAAAAAAAAAAAAAAAAAAAAGCTAGCCATGGTCCCAGCCT
Chr3L-2	ccnb2.L	2	T	C	rvc	AGGCTGGGACCATGGCTAGCTTTTTTTTTTTTTTTTTTTTTTTTTTTTTTTTTTTAAATAAAAATGTGAAGTTTATTTGAAGACATTACAGCATTGATGTACTCAAAAGTTCACAAATGAGTCAATAAAAAACAGTTTAAACATATTTACAGAGATTACGCCAGAATGCGTTCGCACAG
Chr3L-2	ccnb2.L	3	T	A	fwd	CTGTGCGAACGCATTCTGGCGTAATTACTGTAAATATGTTTAAACTGTTTTTTATTGACTCATTTGTGAACTTTTGAGTACATCAATGCTGTAATGTCTTCAAATAAACTTCACATTTTTATTTAAAAAAAAAAAAAAAAAAAAAAAAAAAAAAAAAAAGCTAGCCATGGTCCCAGCCT
Chr3L-2	ccnb2.L	3	T	A	rvc	AGGCTGGGACCATGGCTAGCTTTTTTTTTTTTTTTTTTTTTTTTTTTTTTTTTTTAAATAAAAATGTGAAGTTTATTTGAAGACATTACAGCATTGATGTACTCAAAAGTTCACAAATGAGTCAATAAAAAACAGTTTAAACATATTTACAGTAATTACGCCAGAATGCGTTCGCACAG
Chr3L-2	ccnb2.L	3	T	G	fwd	CTGTGCGAACGCATTCTGGCGTAATTGCTGTAAATATGTTTAAACTGTTTTTTATTGACTCATTTGTGAACTTTTGAGTACATCAATGCTGTAATGTCTTCAAATAAACTTCACATTTTTATTTAAAAAAAAAAAAAAAAAAAAAAAAAAAAAAAAAAAGCTAGCCATGGTCCCAGCCT
Chr3L-2	ccnb2.L	3	T	G	rvc	AGGCTGGGACCATGGCTAGCTTTTTTTTTTTTTTTTTTTTTTTTTTTTTTTTTTTAAATAAAAATGTGAAGTTTATTTGAAGACATTACAGCATTGATGTACTCAAAAGTTCACAAATGAGTCAATAAAAAACAGTTTAAACATATTTACAGCAATTACGCCAGAATGCGTTCGCACAG
Chr3L-2	ccnb2.L	3	T	C	fwd	CTGTGCGAACGCATTCTGGCGTAATTCCTGTAAATATGTTTAAACTGTTTTTTATTGACTCATTTGTGAACTTTTGAGTACATCAATGCTGTAATGTCTTCAAATAAACTTCACATTTTTATTTAAAAAAAAAAAAAAAAAAAAAAAAAAAAAAAAAAAGCTAGCCATGGTCCCAGCCT
Chr3L-2	ccnb2.L	3	T	C	rvc	AGGCTGGGACCATGGCTAGCTTTTTTTTTTTTTTTTTTTTTTTTTTTTTTTTTTTAAATAAAAATGTGAAGTTTATTTGAAGACATTACAGCATTGATGTACTCAAAAGTTCACAAATGAGTCAATAAAAAACAGTTTAAACATATTTACAGGAATTACGCCAGAATGCGTTCGCACAG
Chr3L-2	ccnb2.L	4	C	A	fwd	CTGTGCGAACGCATTCTGGCGTAATTTATGTAAATATGTTTAAACTGTTTTTTATTGACTCATTTGTGAACTTTTGAGTACATCAATGCTGTAATGTCTTCAAATAAACTTCACATTTTTATTTAAAAAAAAAAAAAAAAAAAAAAAAAAAAAAAAAAAGCTAGCCATGGTCCCAGCCT
Chr3L-2	ccnb2.L	4	C	A	rvc	AGGCTGGGACCATGGCTAGCTTTTTTTTTTTTTTTTTTTTTTTTTTTTTTTTTTTAAATAAAAATGTGAAGTTTATTTGAAGACATTACAGCATTGATGTACTCAAAAGTTCACAAATGAGTCAATAAAAAACAGTTTAAACATATTTACATAAATTACGCCAGAATGCGTTCGCACAG
Chr3L-2	ccnb2.L	4	C	T	fwd	CTGTGCGAACGCATTCTGGCGTAATTTTTGTAAATATGTTTAAACTGTTTTTTATTGACTCATTTGTGAACTTTTGAGTACATCAATGCTGTAATGTCTTCAAATAAACTTCACATTTTTATTTAAAAAAAAAAAAAAAAAAAAAAAAAAAAAAAAAAAGCTAGCCATGGTCCCAGCCT
Chr3L-2	ccnb2.L	4	C	T	rvc	AGGCTGGGACCATGGCTAGCTTTTTTTTTTTTTTTTTTTTTTTTTTTTTTTTTTTAAATAAAAATGTGAAGTTTATTTGAAGACATTACAGCATTGATGTACTCAAAAGTTCACAAATGAGTCAATAAAAAACAGTTTAAACATATTTACAAAAATTACGCCAGAATGCGTTCGCACAG
Chr3L-2	ccnb2.L	4	C	G	fwd	CTGTGCGAACGCATTCTGGCGTAATTTGTGTAAATATGTTTAAACTGTTTTTTATTGACTCATTTGTGAACTTTTGAGTACATCAATGCTGTAATGTCTTCAAATAAACTTCACATTTTTATTTAAAAAAAAAAAAAAAAAAAAAAAAAAAAAAAAAAAGCTAGCCATGGTCCCAGCCT
Chr3L-2	ccnb2.L	4	C	G	rvc	AGGCTGGGACCATGGCTAGCTTTTTTTTTTTTTTTTTTTTTTTTTTTTTTTTTTTAAATAAAAATGTGAAGTTTATTTGAAGACATTACAGCATTGATGTACTCAAAAGTTCACAAATGAGTCAATAAAAAACAGTTTAAACATATTTACACAAATTACGCCAGAATGCGTTCGCACAG
Chr3L-2	ccnb2.L	5	T	A	fwd	CTGTGCGAACGCATTCTGGCGTAATTTCAGTAAATATGTTTAAACTGTTTTTTATTGACTCATTTGTGAACTTTTGAGTACATCAATGCTGTAATGTCTTCAAATAAACTTCACATTTTTATTTAAAAAAAAAAAAAAAAAAAAAAAAAAAAAAAAAAAGCTAGCCATGGTCCCAGCCT
Chr3L-2	ccnb2.L	5	T	A	rvc	AGGCTGGGACCATGGCTAGCTTTTTTTTTTTTTTTTTTTTTTTTTTTTTTTTTTTAAATAAAAATGTGAAGTTTATTTGAAGACATTACAGCATTGATGTACTCAAAAGTTCACAAATGAGTCAATAAAAAACAGTTTAAACATATTTACTGAAATTACGCCAGAATGCGTTCGCACAG
Chr3L-2	ccnb2.L	5	T	G	fwd	CTGTGCGAACGCATTCTGGCGTAATTTCGGTAAATATGTTTAAACTGTTTTTTATTGACTCATTTGTGAACTTTTGAGTACATCAATGCTGTAATGTCTTCAAATAAACTTCACATTTTTATTTAAAAAAAAAAAAAAAAAAAAAAAAAAAAAAAAAAAGCTAGCCATGGTCCCAGCCT
Chr3L-2	ccnb2.L	5	T	G	rvc	AGGCTGGGACCATGGCTAGCTTTTTTTTTTTTTTTTTTTTTTTTTTTTTTTTTTTAAATAAAAATGTGAAGTTTATTTGAAGACATTACAGCATTGATGTACTCAAAAGTTCACAAATGAGTCAATAAAAAACAGTTTAAACATATTTACCGAAATTACGCCAGAATGCGTTCGCACAG
Chr3L-2	ccnb2.L	5	T	C	fwd	CTGTGCGAACGCATTCTGGCGTAATTTCCGTAAATATGTTTAAACTGTTTTTTATTGACTCATTTGTGAACTTTTGAGTACATCAATGCTGTAATGTCTTCAAATAAACTTCACATTTTTATTTAAAAAAAAAAAAAAAAAAAAAAAAAAAAAAAAAAAGCTAGCCATGGTCCCAGCCT
Chr3L-2	ccnb2.L	5	T	C	rvc	AGGCTGGGACCATGGCTAGCTTTTTTTTTTTTTTTTTTTTTTTTTTTTTTTTTTTAAATAAAAATGTGAAGTTTATTTGAAGACATTACAGCATTGATGTACTCAAAAGTTCACAAATGAGTCAATAAAAAACAGTTTAAACATATTTACGGAAATTACGCCAGAATGCGTTCGCACAG
Chr3L-2	ccnb2.L	6	G	A	fwd	CTGTGCGAACGCATTCTGGCGTAATTTCTATAAATATGTTTAAACTGTTTTTTATTGACTCATTTGTGAACTTTTGAGTACATCAATGCTGTAATGTCTTCAAATAAACTTCACATTTTTATTTAAAAAAAAAAAAAAAAAAAAAAAAAAAAAAAAAAAGCTAGCCATGGTCCCAGCCT
Chr3L-2	ccnb2.L	6	G	A	rvc	AGGCTGGGACCATGGCTAGCTTTTTTTTTTTTTTTTTTTTTTTTTTTTTTTTTTTAAATAAAAATGTGAAGTTTATTTGAAGACATTACAGCATTGATGTACTCAAAAGTTCACAAATGAGTCAATAAAAAACAGTTTAAACATATTTATAGAAATTACGCCAGAATGCGTTCGCACAG
Chr3L-2	ccnb2.L	6	G	T	fwd	CTGTGCGAACGCATTCTGGCGTAATTTCTTTAAATATGTTTAAACTGTTTTTTATTGACTCATTTGTGAACTTTTGAGTACATCAATGCTGTAATGTCTTCAAATAAACTTCACATTTTTATTTAAAAAAAAAAAAAAAAAAAAAAAAAAAAAAAAAAAGCTAGCCATGGTCCCAGCCT
Chr3L-2	ccnb2.L	6	G	T	rvc	AGGCTGGGACCATGGCTAGCTTTTTTTTTTTTTTTTTTTTTTTTTTTTTTTTTTTAAATAAAAATGTGAAGTTTATTTGAAGACATTACAGCATTGATGTACTCAAAAGTTCACAAATGAGTCAATAAAAAACAGTTTAAACATATTTAAAGAAATTACGCCAGAATGCGTTCGCACAG
Chr3L-2	ccnb2.L	6	G	C	fwd	CTGTGCGAACGCATTCTGGCGTAATTTCTCTAAATATGTTTAAACTGTTTTTTATTGACTCATTTGTGAACTTTTGAGTACATCAATGCTGTAATGTCTTCAAATAAACTTCACATTTTTATTTAAAAAAAAAAAAAAAAAAAAAAAAAAAAAAAAAAAGCTAGCCATGGTCCCAGCCT
Chr3L-2	ccnb2.L	6	G	C	rvc	AGGCTGGGACCATGGCTAGCTTTTTTTTTTTTTTTTTTTTTTTTTTTTTTTTTTTAAATAAAAATGTGAAGTTTATTTGAAGACATTACAGCATTGATGTACTCAAAAGTTCACAAATGAGTCAATAAAAAACAGTTTAAACATATTTAGAGAAATTACGCCAGAATGCGTTCGCACAG
Chr3L-2	ccnb2.L	7	T	A	fwd	CTGTGCGAACGCATTCTGGCGTAATTTCTGAAAATATGTTTAAACTGTTTTTTATTGACTCATTTGTGAACTTTTGAGTACATCAATGCTGTAATGTCTTCAAATAAACTTCACATTTTTATTTAAAAAAAAAAAAAAAAAAAAAAAAAAAAAAAAAAAGCTAGCCATGGTCCCAGCCT
Chr3L-2	ccnb2.L	7	T	A	rvc	AGGCTGGGACCATGGCTAGCTTTTTTTTTTTTTTTTTTTTTTTTTTTTTTTTTTTAAATAAAAATGTGAAGTTTATTTGAAGACATTACAGCATTGATGTACTCAAAAGTTCACAAATGAGTCAATAAAAAACAGTTTAAACATATTTTCAGAAATTACGCCAGAATGCGTTCGCACAG
Chr3L-2	ccnb2.L	7	T	G	fwd	CTGTGCGAACGCATTCTGGCGTAATTTCTGGAAATATGTTTAAACTGTTTTTTATTGACTCATTTGTGAACTTTTGAGTACATCAATGCTGTAATGTCTTCAAATAAACTTCACATTTTTATTTAAAAAAAAAAAAAAAAAAAAAAAAAAAAAAAAAAAGCTAGCCATGGTCCCAGCCT
Chr3L-2	ccnb2.L	7	T	G	rvc	AGGCTGGGACCATGGCTAGCTTTTTTTTTTTTTTTTTTTTTTTTTTTTTTTTTTTAAATAAAAATGTGAAGTTTATTTGAAGACATTACAGCATTGATGTACTCAAAAGTTCACAAATGAGTCAATAAAAAACAGTTTAAACATATTTCCAGAAATTACGCCAGAATGCGTTCGCACAG
Chr3L-2	ccnb2.L	7	T	C	fwd	CTGTGCGAACGCATTCTGGCGTAATTTCTGCAAATATGTTTAAACTGTTTTTTATTGACTCATTTGTGAACTTTTGAGTACATCAATGCTGTAATGTCTTCAAATAAACTTCACATTTTTATTTAAAAAAAAAAAAAAAAAAAAAAAAAAAAAAAAAAAGCTAGCCATGGTCCCAGCCT
Chr3L-2	ccnb2.L	7	T	C	rvc	AGGCTGGGACCATGGCTAGCTTTTTTTTTTTTTTTTTTTTTTTTTTTTTTTTTTTAAATAAAAATGTGAAGTTTATTTGAAGACATTACAGCATTGATGTACTCAAAAGTTCACAAATGAGTCAATAAAAAACAGTTTAAACATATTTGCAGAAATTACGCCAGAATGCGTTCGCACAG
Chr3L-2	ccnb2.L	8	A	T	fwd	CTGTGCGAACGCATTCTGGCGTAATTTCTGTTAATATGTTTAAACTGTTTTTTATTGACTCATTTGTGAACTTTTGAGTACATCAATGCTGTAATGTCTTCAAATAAACTTCACATTTTTATTTAAAAAAAAAAAAAAAAAAAAAAAAAAAAAAAAAAAGCTAGCCATGGTCCCAGCCT
Chr3L-2	ccnb2.L	8	A	T	rvc	AGGCTGGGACCATGGCTAGCTTTTTTTTTTTTTTTTTTTTTTTTTTTTTTTTTTTAAATAAAAATGTGAAGTTTATTTGAAGACATTACAGCATTGATGTACTCAAAAGTTCACAAATGAGTCAATAAAAAACAGTTTAAACATATTAACAGAAATTACGCCAGAATGCGTTCGCACAG
Chr3L-2	ccnb2.L	8	A	G	fwd	CTGTGCGAACGCATTCTGGCGTAATTTCTGTGAATATGTTTAAACTGTTTTTTATTGACTCATTTGTGAACTTTTGAGTACATCAATGCTGTAATGTCTTCAAATAAACTTCACATTTTTATTTAAAAAAAAAAAAAAAAAAAAAAAAAAAAAAAAAAAGCTAGCCATGGTCCCAGCCT
Chr3L-2	ccnb2.L	8	A	G	rvc	AGGCTGGGACCATGGCTAGCTTTTTTTTTTTTTTTTTTTTTTTTTTTTTTTTTTTAAATAAAAATGTGAAGTTTATTTGAAGACATTACAGCATTGATGTACTCAAAAGTTCACAAATGAGTCAATAAAAAACAGTTTAAACATATTCACAGAAATTACGCCAGAATGCGTTCGCACAG
Chr3L-2	ccnb2.L	8	A	C	fwd	CTGTGCGAACGCATTCTGGCGTAATTTCTGTCAATATGTTTAAACTGTTTTTTATTGACTCATTTGTGAACTTTTGAGTACATCAATGCTGTAATGTCTTCAAATAAACTTCACATTTTTATTTAAAAAAAAAAAAAAAAAAAAAAAAAAAAAAAAAAAGCTAGCCATGGTCCCAGCCT
Chr3L-2	ccnb2.L	8	A	C	rvc	AGGCTGGGACCATGGCTAGCTTTTTTTTTTTTTTTTTTTTTTTTTTTTTTTTTTTAAATAAAAATGTGAAGTTTATTTGAAGACATTACAGCATTGATGTACTCAAAAGTTCACAAATGAGTCAATAAAAAACAGTTTAAACATATTGACAGAAATTACGCCAGAATGCGTTCGCACAG
Chr3L-2	ccnb2.L	9	A	T	fwd	CTGTGCGAACGCATTCTGGCGTAATTTCTGTATATATGTTTAAACTGTTTTTTATTGACTCATTTGTGAACTTTTGAGTACATCAATGCTGTAATGTCTTCAAATAAACTTCACATTTTTATTTAAAAAAAAAAAAAAAAAAAAAAAAAAAAAAAAAAAGCTAGCCATGGTCCCAGCCT
Chr3L-2	ccnb2.L	9	A	T	rvc	AGGCTGGGACCATGGCTAGCTTTTTTTTTTTTTTTTTTTTTTTTTTTTTTTTTTTAAATAAAAATGTGAAGTTTATTTGAAGACATTACAGCATTGATGTACTCAAAAGTTCACAAATGAGTCAATAAAAAACAGTTTAAACATATATACAGAAATTACGCCAGAATGCGTTCGCACAG
Chr3L-2	ccnb2.L	9	A	G	fwd	CTGTGCGAACGCATTCTGGCGTAATTTCTGTAGATATGTTTAAACTGTTTTTTATTGACTCATTTGTGAACTTTTGAGTACATCAATGCTGTAATGTCTTCAAATAAACTTCACATTTTTATTTAAAAAAAAAAAAAAAAAAAAAAAAAAAAAAAAAAAGCTAGCCATGGTCCCAGCCT
Chr3L-2	ccnb2.L	9	A	G	rvc	AGGCTGGGACCATGGCTAGCTTTTTTTTTTTTTTTTTTTTTTTTTTTTTTTTTTTAAATAAAAATGTGAAGTTTATTTGAAGACATTACAGCATTGATGTACTCAAAAGTTCACAAATGAGTCAATAAAAAACAGTTTAAACATATCTACAGAAATTACGCCAGAATGCGTTCGCACAG
Chr3L-2	ccnb2.L	9	A	C	fwd	CTGTGCGAACGCATTCTGGCGTAATTTCTGTACATATGTTTAAACTGTTTTTTATTGACTCATTTGTGAACTTTTGAGTACATCAATGCTGTAATGTCTTCAAATAAACTTCACATTTTTATTTAAAAAAAAAAAAAAAAAAAAAAAAAAAAAAAAAAAGCTAGCCATGGTCCCAGCCT
Chr3L-2	ccnb2.L	9	A	C	rvc	AGGCTGGGACCATGGCTAGCTTTTTTTTTTTTTTTTTTTTTTTTTTTTTTTTTTTAAATAAAAATGTGAAGTTTATTTGAAGACATTACAGCATTGATGTACTCAAAAGTTCACAAATGAGTCAATAAAAAACAGTTTAAACATATGTACAGAAATTACGCCAGAATGCGTTCGCACAG
Chr3L-2	ccnb2.L	10	A	T	fwd	CTGTGCGAACGCATTCTGGCGTAATTTCTGTAATTATGTTTAAACTGTTTTTTATTGACTCATTTGTGAACTTTTGAGTACATCAATGCTGTAATGTCTTCAAATAAACTTCACATTTTTATTTAAAAAAAAAAAAAAAAAAAAAAAAAAAAAAAAAAAGCTAGCCATGGTCCCAGCCT
Chr3L-2	ccnb2.L	10	A	T	rvc	AGGCTGGGACCATGGCTAGCTTTTTTTTTTTTTTTTTTTTTTTTTTTTTTTTTTTAAATAAAAATGTGAAGTTTATTTGAAGACATTACAGCATTGATGTACTCAAAAGTTCACAAATGAGTCAATAAAAAACAGTTTAAACATAATTACAGAAATTACGCCAGAATGCGTTCGCACAG
Chr3L-2	ccnb2.L	10	A	G	fwd	CTGTGCGAACGCATTCTGGCGTAATTTCTGTAAGTATGTTTAAACTGTTTTTTATTGACTCATTTGTGAACTTTTGAGTACATCAATGCTGTAATGTCTTCAAATAAACTTCACATTTTTATTTAAAAAAAAAAAAAAAAAAAAAAAAAAAAAAAAAAAGCTAGCCATGGTCCCAGCCT
Chr3L-2	ccnb2.L	10	A	G	rvc	AGGCTGGGACCATGGCTAGCTTTTTTTTTTTTTTTTTTTTTTTTTTTTTTTTTTTAAATAAAAATGTGAAGTTTATTTGAAGACATTACAGCATTGATGTACTCAAAAGTTCACAAATGAGTCAATAAAAAACAGTTTAAACATACTTACAGAAATTACGCCAGAATGCGTTCGCACAG
Chr3L-2	ccnb2.L	10	A	C	fwd	CTGTGCGAACGCATTCTGGCGTAATTTCTGTAACTATGTTTAAACTGTTTTTTATTGACTCATTTGTGAACTTTTGAGTACATCAATGCTGTAATGTCTTCAAATAAACTTCACATTTTTATTTAAAAAAAAAAAAAAAAAAAAAAAAAAAAAAAAAAAGCTAGCCATGGTCCCAGCCT
Chr3L-2	ccnb2.L	10	A	C	rvc	AGGCTGGGACCATGGCTAGCTTTTTTTTTTTTTTTTTTTTTTTTTTTTTTTTTTTAAATAAAAATGTGAAGTTTATTTGAAGACATTACAGCATTGATGTACTCAAAAGTTCACAAATGAGTCAATAAAAAACAGTTTAAACATAGTTACAGAAATTACGCCAGAATGCGTTCGCACAG
Chr3L-2	ccnb2.L	11	T	A	fwd	CTGTGCGAACGCATTCTGGCGTAATTTCTGTAAAAATGTTTAAACTGTTTTTTATTGACTCATTTGTGAACTTTTGAGTACATCAATGCTGTAATGTCTTCAAATAAACTTCACATTTTTATTTAAAAAAAAAAAAAAAAAAAAAAAAAAAAAAAAAAAGCTAGCCATGGTCCCAGCCT
Chr3L-2	ccnb2.L	11	T	A	rvc	AGGCTGGGACCATGGCTAGCTTTTTTTTTTTTTTTTTTTTTTTTTTTTTTTTTTTAAATAAAAATGTGAAGTTTATTTGAAGACATTACAGCATTGATGTACTCAAAAGTTCACAAATGAGTCAATAAAAAACAGTTTAAACATTTTTACAGAAATTACGCCAGAATGCGTTCGCACAG
Chr3L-2	ccnb2.L	11	T	G	fwd	CTGTGCGAACGCATTCTGGCGTAATTTCTGTAAAGATGTTTAAACTGTTTTTTATTGACTCATTTGTGAACTTTTGAGTACATCAATGCTGTAATGTCTTCAAATAAACTTCACATTTTTATTTAAAAAAAAAAAAAAAAAAAAAAAAAAAAAAAAAAAGCTAGCCATGGTCCCAGCCT
Chr3L-2	ccnb2.L	11	T	G	rvc	AGGCTGGGACCATGGCTAGCTTTTTTTTTTTTTTTTTTTTTTTTTTTTTTTTTTTAAATAAAAATGTGAAGTTTATTTGAAGACATTACAGCATTGATGTACTCAAAAGTTCACAAATGAGTCAATAAAAAACAGTTTAAACATCTTTACAGAAATTACGCCAGAATGCGTTCGCACAG
Chr3L-2	ccnb2.L	11	T	C	fwd	CTGTGCGAACGCATTCTGGCGTAATTTCTGTAAACATGTTTAAACTGTTTTTTATTGACTCATTTGTGAACTTTTGAGTACATCAATGCTGTAATGTCTTCAAATAAACTTCACATTTTTATTTAAAAAAAAAAAAAAAAAAAAAAAAAAAAAAAAAAAGCTAGCCATGGTCCCAGCCT
Chr3L-2	ccnb2.L	11	T	C	rvc	AGGCTGGGACCATGGCTAGCTTTTTTTTTTTTTTTTTTTTTTTTTTTTTTTTTTTAAATAAAAATGTGAAGTTTATTTGAAGACATTACAGCATTGATGTACTCAAAAGTTCACAAATGAGTCAATAAAAAACAGTTTAAACATGTTTACAGAAATTACGCCAGAATGCGTTCGCACAG
Chr3L-2	ccnb2.L	12	A	T	fwd	CTGTGCGAACGCATTCTGGCGTAATTTCTGTAAATTTGTTTAAACTGTTTTTTATTGACTCATTTGTGAACTTTTGAGTACATCAATGCTGTAATGTCTTCAAATAAACTTCACATTTTTATTTAAAAAAAAAAAAAAAAAAAAAAAAAAAAAAAAAAAGCTAGCCATGGTCCCAGCCT
Chr3L-2	ccnb2.L	12	A	T	rvc	AGGCTGGGACCATGGCTAGCTTTTTTTTTTTTTTTTTTTTTTTTTTTTTTTTTTTAAATAAAAATGTGAAGTTTATTTGAAGACATTACAGCATTGATGTACTCAAAAGTTCACAAATGAGTCAATAAAAAACAGTTTAAACAAATTTACAGAAATTACGCCAGAATGCGTTCGCACAG
Chr3L-2	ccnb2.L	12	A	G	fwd	CTGTGCGAACGCATTCTGGCGTAATTTCTGTAAATGTGTTTAAACTGTTTTTTATTGACTCATTTGTGAACTTTTGAGTACATCAATGCTGTAATGTCTTCAAATAAACTTCACATTTTTATTTAAAAAAAAAAAAAAAAAAAAAAAAAAAAAAAAAAAGCTAGCCATGGTCCCAGCCT
Chr3L-2	ccnb2.L	12	A	G	rvc	AGGCTGGGACCATGGCTAGCTTTTTTTTTTTTTTTTTTTTTTTTTTTTTTTTTTTAAATAAAAATGTGAAGTTTATTTGAAGACATTACAGCATTGATGTACTCAAAAGTTCACAAATGAGTCAATAAAAAACAGTTTAAACACATTTACAGAAATTACGCCAGAATGCGTTCGCACAG
Chr3L-2	ccnb2.L	12	A	C	fwd	CTGTGCGAACGCATTCTGGCGTAATTTCTGTAAATCTGTTTAAACTGTTTTTTATTGACTCATTTGTGAACTTTTGAGTACATCAATGCTGTAATGTCTTCAAATAAACTTCACATTTTTATTTAAAAAAAAAAAAAAAAAAAAAAAAAAAAAAAAAAAGCTAGCCATGGTCCCAGCCT
Chr3L-2	ccnb2.L	12	A	C	rvc	AGGCTGGGACCATGGCTAGCTTTTTTTTTTTTTTTTTTTTTTTTTTTTTTTTTTTAAATAAAAATGTGAAGTTTATTTGAAGACATTACAGCATTGATGTACTCAAAAGTTCACAAATGAGTCAATAAAAAACAGTTTAAACAGATTTACAGAAATTACGCCAGAATGCGTTCGCACAG
Chr3L-2	ccnb2.L	13	T	A	fwd	CTGTGCGAACGCATTCTGGCGTAATTTCTGTAAATAAGTTTAAACTGTTTTTTATTGACTCATTTGTGAACTTTTGAGTACATCAATGCTGTAATGTCTTCAAATAAACTTCACATTTTTATTTAAAAAAAAAAAAAAAAAAAAAAAAAAAAAAAAAAAGCTAGCCATGGTCCCAGCCT
Chr3L-2	ccnb2.L	13	T	A	rvc	AGGCTGGGACCATGGCTAGCTTTTTTTTTTTTTTTTTTTTTTTTTTTTTTTTTTTAAATAAAAATGTGAAGTTTATTTGAAGACATTACAGCATTGATGTACTCAAAAGTTCACAAATGAGTCAATAAAAAACAGTTTAAACTTATTTACAGAAATTACGCCAGAATGCGTTCGCACAG
Chr3L-2	ccnb2.L	13	T	G	fwd	CTGTGCGAACGCATTCTGGCGTAATTTCTGTAAATAGGTTTAAACTGTTTTTTATTGACTCATTTGTGAACTTTTGAGTACATCAATGCTGTAATGTCTTCAAATAAACTTCACATTTTTATTTAAAAAAAAAAAAAAAAAAAAAAAAAAAAAAAAAAAGCTAGCCATGGTCCCAGCCT
Chr3L-2	ccnb2.L	13	T	G	rvc	AGGCTGGGACCATGGCTAGCTTTTTTTTTTTTTTTTTTTTTTTTTTTTTTTTTTTAAATAAAAATGTGAAGTTTATTTGAAGACATTACAGCATTGATGTACTCAAAAGTTCACAAATGAGTCAATAAAAAACAGTTTAAACCTATTTACAGAAATTACGCCAGAATGCGTTCGCACAG
Chr3L-2	ccnb2.L	13	T	C	fwd	CTGTGCGAACGCATTCTGGCGTAATTTCTGTAAATACGTTTAAACTGTTTTTTATTGACTCATTTGTGAACTTTTGAGTACATCAATGCTGTAATGTCTTCAAATAAACTTCACATTTTTATTTAAAAAAAAAAAAAAAAAAAAAAAAAAAAAAAAAAAGCTAGCCATGGTCCCAGCCT
Chr3L-2	ccnb2.L	13	T	C	rvc	AGGCTGGGACCATGGCTAGCTTTTTTTTTTTTTTTTTTTTTTTTTTTTTTTTTTTAAATAAAAATGTGAAGTTTATTTGAAGACATTACAGCATTGATGTACTCAAAAGTTCACAAATGAGTCAATAAAAAACAGTTTAAACGTATTTACAGAAATTACGCCAGAATGCGTTCGCACAG
Chr3L-2	ccnb2.L	14	G	A	fwd	CTGTGCGAACGCATTCTGGCGTAATTTCTGTAAATATATTTAAACTGTTTTTTATTGACTCATTTGTGAACTTTTGAGTACATCAATGCTGTAATGTCTTCAAATAAACTTCACATTTTTATTTAAAAAAAAAAAAAAAAAAAAAAAAAAAAAAAAAAAGCTAGCCATGGTCCCAGCCT
Chr3L-2	ccnb2.L	14	G	A	rvc	AGGCTGGGACCATGGCTAGCTTTTTTTTTTTTTTTTTTTTTTTTTTTTTTTTTTTAAATAAAAATGTGAAGTTTATTTGAAGACATTACAGCATTGATGTACTCAAAAGTTCACAAATGAGTCAATAAAAAACAGTTTAAATATATTTACAGAAATTACGCCAGAATGCGTTCGCACAG
Chr3L-2	ccnb2.L	14	G	T	fwd	CTGTGCGAACGCATTCTGGCGTAATTTCTGTAAATATTTTTAAACTGTTTTTTATTGACTCATTTGTGAACTTTTGAGTACATCAATGCTGTAATGTCTTCAAATAAACTTCACATTTTTATTTAAAAAAAAAAAAAAAAAAAAAAAAAAAAAAAAAAAGCTAGCCATGGTCCCAGCCT
Chr3L-2	ccnb2.L	14	G	T	rvc	AGGCTGGGACCATGGCTAGCTTTTTTTTTTTTTTTTTTTTTTTTTTTTTTTTTTTAAATAAAAATGTGAAGTTTATTTGAAGACATTACAGCATTGATGTACTCAAAAGTTCACAAATGAGTCAATAAAAAACAGTTTAAAAATATTTACAGAAATTACGCCAGAATGCGTTCGCACAG
Chr3L-2	ccnb2.L	14	G	C	fwd	CTGTGCGAACGCATTCTGGCGTAATTTCTGTAAATATCTTTAAACTGTTTTTTATTGACTCATTTGTGAACTTTTGAGTACATCAATGCTGTAATGTCTTCAAATAAACTTCACATTTTTATTTAAAAAAAAAAAAAAAAAAAAAAAAAAAAAAAAAAAGCTAGCCATGGTCCCAGCCT
Chr3L-2	ccnb2.L	14	G	C	rvc	AGGCTGGGACCATGGCTAGCTTTTTTTTTTTTTTTTTTTTTTTTTTTTTTTTTTTAAATAAAAATGTGAAGTTTATTTGAAGACATTACAGCATTGATGTACTCAAAAGTTCACAAATGAGTCAATAAAAAACAGTTTAAAGATATTTACAGAAATTACGCCAGAATGCGTTCGCACAG
Chr3L-2	ccnb2.L	15	T	A	fwd	CTGTGCGAACGCATTCTGGCGTAATTTCTGTAAATATGATTAAACTGTTTTTTATTGACTCATTTGTGAACTTTTGAGTACATCAATGCTGTAATGTCTTCAAATAAACTTCACATTTTTATTTAAAAAAAAAAAAAAAAAAAAAAAAAAAAAAAAAAAGCTAGCCATGGTCCCAGCCT
Chr3L-2	ccnb2.L	15	T	A	rvc	AGGCTGGGACCATGGCTAGCTTTTTTTTTTTTTTTTTTTTTTTTTTTTTTTTTTTAAATAAAAATGTGAAGTTTATTTGAAGACATTACAGCATTGATGTACTCAAAAGTTCACAAATGAGTCAATAAAAAACAGTTTAATCATATTTACAGAAATTACGCCAGAATGCGTTCGCACAG
Chr3L-2	ccnb2.L	15	T	G	fwd	CTGTGCGAACGCATTCTGGCGTAATTTCTGTAAATATGGTTAAACTGTTTTTTATTGACTCATTTGTGAACTTTTGAGTACATCAATGCTGTAATGTCTTCAAATAAACTTCACATTTTTATTTAAAAAAAAAAAAAAAAAAAAAAAAAAAAAAAAAAAGCTAGCCATGGTCCCAGCCT
Chr3L-2	ccnb2.L	15	T	G	rvc	AGGCTGGGACCATGGCTAGCTTTTTTTTTTTTTTTTTTTTTTTTTTTTTTTTTTTAAATAAAAATGTGAAGTTTATTTGAAGACATTACAGCATTGATGTACTCAAAAGTTCACAAATGAGTCAATAAAAAACAGTTTAACCATATTTACAGAAATTACGCCAGAATGCGTTCGCACAG
Chr3L-2	ccnb2.L	15	T	C	fwd	CTGTGCGAACGCATTCTGGCGTAATTTCTGTAAATATGCTTAAACTGTTTTTTATTGACTCATTTGTGAACTTTTGAGTACATCAATGCTGTAATGTCTTCAAATAAACTTCACATTTTTATTTAAAAAAAAAAAAAAAAAAAAAAAAAAAAAAAAAAAGCTAGCCATGGTCCCAGCCT
Chr3L-2	ccnb2.L	15	T	C	rvc	AGGCTGGGACCATGGCTAGCTTTTTTTTTTTTTTTTTTTTTTTTTTTTTTTTTTTAAATAAAAATGTGAAGTTTATTTGAAGACATTACAGCATTGATGTACTCAAAAGTTCACAAATGAGTCAATAAAAAACAGTTTAAGCATATTTACAGAAATTACGCCAGAATGCGTTCGCACAG
Chr3L-2	ccnb2.L	16	T	A	fwd	CTGTGCGAACGCATTCTGGCGTAATTTCTGTAAATATGTATAAACTGTTTTTTATTGACTCATTTGTGAACTTTTGAGTACATCAATGCTGTAATGTCTTCAAATAAACTTCACATTTTTATTTAAAAAAAAAAAAAAAAAAAAAAAAAAAAAAAAAAAGCTAGCCATGGTCCCAGCCT
Chr3L-2	ccnb2.L	16	T	A	rvc	AGGCTGGGACCATGGCTAGCTTTTTTTTTTTTTTTTTTTTTTTTTTTTTTTTTTTAAATAAAAATGTGAAGTTTATTTGAAGACATTACAGCATTGATGTACTCAAAAGTTCACAAATGAGTCAATAAAAAACAGTTTATACATATTTACAGAAATTACGCCAGAATGCGTTCGCACAG
Chr3L-2	ccnb2.L	16	T	G	fwd	CTGTGCGAACGCATTCTGGCGTAATTTCTGTAAATATGTGTAAACTGTTTTTTATTGACTCATTTGTGAACTTTTGAGTACATCAATGCTGTAATGTCTTCAAATAAACTTCACATTTTTATTTAAAAAAAAAAAAAAAAAAAAAAAAAAAAAAAAAAAGCTAGCCATGGTCCCAGCCT
Chr3L-2	ccnb2.L	16	T	G	rvc	AGGCTGGGACCATGGCTAGCTTTTTTTTTTTTTTTTTTTTTTTTTTTTTTTTTTTAAATAAAAATGTGAAGTTTATTTGAAGACATTACAGCATTGATGTACTCAAAAGTTCACAAATGAGTCAATAAAAAACAGTTTACACATATTTACAGAAATTACGCCAGAATGCGTTCGCACAG
Chr3L-2	ccnb2.L	16	T	C	fwd	CTGTGCGAACGCATTCTGGCGTAATTTCTGTAAATATGTCTAAACTGTTTTTTATTGACTCATTTGTGAACTTTTGAGTACATCAATGCTGTAATGTCTTCAAATAAACTTCACATTTTTATTTAAAAAAAAAAAAAAAAAAAAAAAAAAAAAAAAAAAGCTAGCCATGGTCCCAGCCT
Chr3L-2	ccnb2.L	16	T	C	rvc	AGGCTGGGACCATGGCTAGCTTTTTTTTTTTTTTTTTTTTTTTTTTTTTTTTTTTAAATAAAAATGTGAAGTTTATTTGAAGACATTACAGCATTGATGTACTCAAAAGTTCACAAATGAGTCAATAAAAAACAGTTTAGACATATTTACAGAAATTACGCCAGAATGCGTTCGCACAG
[truncated: 4,116 more rows]
