# Supplementary material for: PAL-AI reveals genetic determinants that control poly(A)-tail length during oocyte maturation, with relevance to human fertility
Source: Nat Commun. 2025 Aug 1;16:7079. doi: 10.1038/s41467-025-62171-5 (PMC12316995; doi:10.1038/s41467-025-62171-5)
Supplement: Supplementary file 6 — Supplementary Data 4 [file 41467_2025_62171_MOESM6_ESM.xlsx]

## Sheet: Summary
Supplmentary Table 4: Sequences of the N60(LC)-PASmos library, the single-nucleotide mutagenesis library, and the tail-length standards
Sheet	Content
sheet_1	3'-UTR reference sequences of the N60(LC)-PASmos library
sheet_2	3'-UTR reference sequences of the single-nucleotide mutagenesis library
sheet_3	3'-UTR sequences of the tail-length standards
sheet_4	5'-UTR and coding region seqeneces of the N60(LC)-PASmos and single-nucleotide mutagenesis libraries, and the tail-length standards

## Sheet: sheet_1
name	sequence
b5v5_00001	ATCCAGATGCCTGAGCCCTGCCCAAGTTACTACGGGTCTAACTTCTTGTCATCTTATGGGAATAAAGAAATTGATTTGTCT
b5v5_00002	CCTATGGTTAATGTAGCTATGAATAAATATATTTGAGCTTAAGTTAGACAGGTATAGTCAAATAAAGAAATTGATTTGAAC
b5v5_00003	AATCCATATGAGATTGGTAACTTTAACCTTGCGTCGGTTGCGAAATATGTCAGAGTAGCCAATAAAGAAATTGATTTGTCT
b5v5_00004	CCTAAATCTGTACCGCAGAATATGTTGATTTCTCCCTTGTGTGACGGATAGTTCCTACCTAATAAAGAAATTGATTTGTCT
b5v5_00005	TTCTCAAGTATTGAACGCCCTTGGGGTTGTACTGCTATATTCGTCCTCAAGCTAGGAACGAATAAAGAAATTGATTTGTCT
b5v5_00006	TTTCGATGCGTACACAACGTTTTAGTGAATAGGACTAATTATGCGAAGATTCTTTGTGTGAATAAAGAAATTGATTTGTCT
b5v5_00007	TCATAGGTGGGCGCACTTGTCGACTGTTGGTGTTGGCGATTATTTTTCTCTGTTTTTACCAATAAAGAAATTGATTTGTCT
b5v5_00008	AGCGCTCCGCAATTAGTAAATTGTCTCCAACAGGTTTAGCGAAGAAGATTTGTTTATGTCAATAAAGAAATTGATTTGTCT
b5v5_00009	AGAATTATAAATCCGCGTCGGAACACCTTGACTTGGGAGGGCAGGTAGATTTTGTGTTAAAATAAAGAAATTGATTTGTCT
b5v5_00010	GGTTATTTAATAAACTGCGCGCGGTGTTTACTGGGAGTGTTCATTGTAAGATTTGAGTTGAATAAAGAAATTGATTTGTCT
b5v5_00011	AGCGTCATCTCCGGGGAGTATATATGGTCTTTGTTCTTAGCCACTTGTGTTTTGTTGAGCAATAAAGAAATTGATTTGTCT
b5v5_00012	CCGCAGTTTTTAAGAACAGCAAACTTGTGTAGTTGTGCAAGAGCCACTGCAATAGTTAAGAATAAAGAAATTGATTTGTCT
b5v5_00013	CGGAATATTTTAAGAACAATAACTGGATGGGATTAAGCAGTATTAGTGAGGATCACGCGCAATAAAGAAATTGATTTGTCT
b5v5_00014	TTGCATCTATATTAAGGCACAGCACAATGCCAAGGGATGTGTACATGTATAGCGATCTAGAATAAAGAAATTGATTTGTCT
b5v5_00015	TTTGTTGCTAACGGCCTAGCTTTAGCAAATGAAATTCTGGCGTAGCGTTTAGATTTAGAGAATAAAGAAATTGATTTGTCT
b5v5_00016	ACTGTAGATGTGTACCCGCTGGGCAGGGACGAGTGACGGCGTTATTGTAACTGATTTATGAATAAAGAAATTGATTTGTCT
b5v5_00017	TTTGTATAATTATGCTGGTATAGCGTTTCTGTCAGAGCCAGGTATGTTTTTTAGAAAATGAATAAAGAAATTGATTTGTCT
b5v5_00018	GTATGATTTATTTTCGTGCCTTGCTGTCTGTTTTGACAGAAGTTTGATGTCTATCCTTAAAATAAAGAAATTGATTTGTCT
b5v5_00019	CTGTATAGTTGTAAGATTTGTTAAAGTTTGTGTTATGACACTGTATCGATTCCCTCAATTAATAAAGAAATTGATTTGTCT
b5v5_00020	ATGCTAGTTAGGTCATTATTTATTTTTGTCTGATGCTCTTTAGTTTGGATTATTCTTTGGAATAAAGAAATTGATTTGTCT
b5v5_00021	GGACAGCTTATGTCGTTGTTTAGACTCTAGGTTGGATAACATGGTTGTTTTTCGCTATGGAATAAAGAAATTGATTTGTCT
b5v5_00022	CACAGGAGAGGTCGTGTAGGTGTTTGTTGTCTACAAGTCTCGTCTTACTAATTCGAGCTTAATAAAGAAATTGATTTGTCT
b5v5_00023	GTATGAGAAGAAAAGCAAGCTTACGGAAAGGACTAATTCAGGTCAAAGACTTTTACCGATAATAAAGAAATTGATTTGTCT
b5v5_00024	ACTATCAGTTCTTGCTTAGTTTTCCGGTTTACCTAATGCTCATAAGTCAGACTAGAATTTAATAAAGAAATTGATTTGTCT
b5v5_00025	AAAAAGAAATGCAATATAGTTACTAATGTACCGTCCAATGTTCCCAGCCTCGTATTTTGTAATAAAGAAATTGATTTGTCT
b5v5_00026	TTTCAAGGAAGATCTTCAACTGTTGATATGGACGCTACATCGCCAGCTGTTCCACCTATTAATAAAGAAATTGATTTGTCT
b5v5_00027	CAATCGTACTTTTACTGTGTATGATTGAGTTAGTTCAGGGGTCTTGTTCTCGATTTTTGCAATAAAGAAATTGATTTGTCT
b5v5_00028	TTCCGATGTAAATTTTGATGTTTGTTTACGAGCGTCGGCGAACGCCCAGCTACGCATAGGAATAAAGAAATTGATTTGTCT
b5v5_00029	GTCTACGTGTGTGTCGATGAGTTTTGTTATGTATCACTTGTTTTAGACGGGAGTTCTTGGAATAAAGAAATTGATTTGTCT
b5v5_00030	AGATCCTGCCCCGTTTGATCGCTAAGATTTTCTTTATGTTATTTTTGGATAAGTCAATCAAATAAAGAAATTGATTTGTCT
b5v5_00031	CCTTTCCCCTGCGTGTTTTGACGCTTGTCTAGGGACGTTGTTGTGAAATCTTTTTGGGCCAATAAAGAAATTGATTTGTCT
b5v5_00032	TCCATGCAAGCCCGTCAAGTGTAGTTTTGTTGACTAGTTGCGTGCTTGTTTTGCGTCGGTAATAAAGAAATTGATTTGTCT
b5v5_00033	GGCATCGAGGGGAATATCCTCTTCCCACAGTCGTGTAGGGTCAATGCATAAACATTGGGTAATAAAGAAATTGATTTGTCT
b5v5_00034	GTTCAGCCCCACCTACATTGTAAGCCTTTTGTTTTGTAATTCAGATAGGAGCTGTGTTGGAATAAAGAAATTGATTTGTCT
b5v5_00035	TTCTGTTTTGGCTAATAAACCAGTTGGACAGACGCCACCGTTAGTGATATTGGTGCTTTGAATAAAGAAATTGATTTGTCT
b5v5_00036	ATAATTGTTCACTCTTCTTTACAATTGTTTGAGTATCATATTCTGTCTTTTGCTTCAACGAATAAAGAAATTGATTTGTCT
b5v5_00037	GACTTGCGGCAAAATTCATCTTACAGTTGCCAGCATATTGAGTTCTCCTCGAGCATATCTAATAAAGAAATTGATTTGTCT
b5v5_00038	TCGTGTAGCAATGAAATATTAGAGTGGTTCGTGTATTCTTAGGTTGCTGCTGCAATATGGAATAAAGAAATTGATTTGTCT
b5v5_00039	CGTGGACCTATTTCCTCGTTGTAATGATTTACTTTGCGTAAAGTGCCTAATATTCTTGGTAATAAAGAAATTGATTTGTCA
b5v5_00040	TGAAAATGTCCCCTCAATGAGACGTGATTCTTTATGTTATTTTTATCTTTAGAATCTTTGAATAAAGAAATTGATTTGTCT
b5v5_00041	AACAGCACAGTCGAGCATTTTTGTTTTATTCTTTGCTGTTAATAGGGTCAATTTCGTTTGAATAAAGAAATTGATTTGTCT
b5v5_00042	ACGCAGACCAGTTTGTACGATAAGATGTGTGGAATGAGTGTCAGGGAAGGTAATTTAGCGAATAAAGAAATTGATTTGTCT
b5v5_00043	GCGGTTACGTGACGTGGGATCGCTTGGAGTCTTTGGGCGTTTATTAGCTCCCTGGGGACTAATAAAGAAATTGATTTGTCT
b5v5_00044	TCGAAGGTTGGACAGCTGCGACTTATTTGGGACGCGCATTACGTTCTTGTTTCGAGTTGCAATAAAGAAATTGATTTGTCT
b5v5_00045	TCTTGCGTGCTACTTAGCATTCATTGGCGTTATGCACGGATGCCGCACATATTGTGCGCCAATAAAGAAATTGATTTGTCT
b5v5_00046	CGACTAGCATGAACTGAGCGTTTATCAGCGGTCGTCGGTCTTTGTTGTTTTTTGTGAGATAATAAAGAAATTGATTTGTCT
b5v5_00047	ATAAAGTGTGTATCGATCACTTGTTGAGCCCTTAAATGGATATTTATCTTGAGTGGTTATAATAAAGAAATTGATTTGTCT
b5v5_00048	TGTATAAAGGAGGTTTATGTTCATGTCAAACGGGTTGTGTTCATGATCGGTGTTTTTGATAATAAAGAAATTGATTTGTCT
b5v5_00049	TGTCACGCTAGGTCTCCATCACTCCCGCGAGTGGGAATGGAATGTTTGAGCTTCAGCGTTAATAAAGAAATTGATTTGTCT
b5v5_00050	TTTCGTAAGAGTTACGCCATTGCTTTAGTCGATCACTACGTGCAATGGTTTTTGGAAAAGAATAAAGAAATTGATTTGTCT
b5v5_00051	GTCAGCTCGGTAACCCGAAATATGTATATCGAGCAGTCGTCTGGTTTGTAACCTACGCATAATAAAGAAATTGATTTGTCT
b5v5_00052	CAAAATAGCCGATTGATGCGTGCTCAGTGCCTCGGCCGAGTCGAAAGCCGGACCCAAGGAAATAAAGAAATTGATTTGTCT
b5v5_00053	TCTGATTTACATGAGCATTCTGATCATAGACAGTAAGTTGCACACCGTCTACGTCTGCGGAATAAAGAAATTGATTTGTCT
b5v5_00054	GTCTGTGTTGATAGTCAACGTTCCTTCTGTGTGTGGCAATGTTTGGAAGATCGGATCTTCAATAAAGAAATTGATTTGTCT
b5v5_00055	CTGGTAGTAACATGGTCTTATTATTATGAATTGTTAGTTTTTCTGTTCAGGCTTCTGTAGAATAAAGAAATTGATTTGTCT
b5v5_00056	TTTCGAGAAAGTCGCTAGGACGTTCATGAGTTACGCGTTTGTTACTTTTTAGGTCCCCAGAATAAAGAAATTGATTTGTCT
b5v5_00057	ATGATAAGTTTATGGAGAACTCGACATTCCGGACTGCTGCAGATGCTTGTTTATGGATACAATAAAGAAATTGATTTGTCT
b5v5_00058	ATATAGTCATATTAGGAAAGTGCCAAACGTGGGCGTGTTTAGATTCCTTAATCAATGCGAAATAAAGAAATTGATTTGTCT
b5v5_00059	ATAGCCTATGAATTAAAAGCGACTCGCATCGCCCGCTATTAGCTGCAGTATCATCTGTGGAATAAAGAAATTGATTTGTCT
b5v5_00060	GCTTAGATAATTTTAATTAGGCAAAGTTTCCGGTCAGTTAAATGAGCGAGTTGCGCGGAGAATAAAGAAATTGATTTGTCT
b5v5_00061	AGGCGTCAGGAATGCGTAATTTTGTACATAGTCTTTGTCCCGACGTTATCGTGTTAGATAAATAAAGAAATTGATTTGTCT
b5v5_00062	TGCTGACCCGCGCATTTCCGTGCTAGAGACGTGTTATTCGACGTATTTTTTTGAGTCTAGAATAAAGAAATTGATTTGTCT
b5v5_00063	GTATAGTCTCTAGTCTTAGGATATGTGAAGGGGCGTTAGTATGAGCTATTTCTGAGGGGGAATAAAGAAATTGATTTGTCT
b5v5_00064	TAATCTAGAGCTAAACGTGTAGGTCAAGATCCGTAATGGGCTATCGACGCGTTATTAATGAATAAAGAAATTGATTTGTCT
b5v5_00065	TCTTGGTGTGGTCTGCCACGACAAAGTTGAGCATCCTAGAAGATTCCCTTTTGAGGTCAAAATAAAGAAATTGATTTGTCT
b5v5_00066	GCATTTTCCAACAGCAGATCTGAAGTACGTGCTCTCAAAAGGTTGATCTTGGTATGTAAGAATAAAGAAATTGATTTGTCT
b5v5_00067	TTATGCAACAGTTGATTGTGAGTATTCGCGGTTATTCCTTTTCTTGTTTGACAAAGTAACAATAAAGAAATTGATTTGTCT
b5v5_00068	GTGACTAGTGCCGACTGAGTTGGAATTGAGTTATCCGTTGTGCGGGATGCTTGATCTGTGAATAAAGAAATTGATTTGTCT
b5v5_00069	AGCTAAATATGTTCGCATTTTGTATTTTTATTCTTTTGGGTTGCTTGAGTCGAGCGCGATAATAAAGAAATTGATTTGTCT
b5v5_00070	AGTACCCGTTCTCTATGAACGGTTGTTTCTTTCGTTTAGTTTCCATAATCTTCGTTTTGTAATAAAGAAATTGATTTGTCT
b5v5_00071	ATAGCCCCCTATTATTTTTAGGTTTTTGTAACTTCACACAGCGACATAAGTCCTAATGTGAATAAAGAAATTGATTTGTCT
b5v5_00072	ATTCTAAGTAGCATCAATATTCTTAGCAGATGCATTGGCATTAACTTTCCCGTTTTGGGCAATAAAGAAATTGATTTGTCT
b5v5_00073	CTAACGCACTGTGTTCTTTTTTATTTGAAGTCTCATTTTGCGTCAGCTGGGTTGCAGAGGAATAAAGAAATTGATTTGTCT
b5v5_00074	AACATACGCGATCTTGTAGGAGCGCGTAGGCTAATAGGAGCTATGTTTTCCTTCTAGGGAAATAAAGAAATTGATTTGTCT
b5v5_00075	GGCAGTAAGGCTTCGGTTACTTCTTAGATGAAATAATAGTCCTCAGCGTGGTTTATGGGCAATAAAGAAATTGATTTGTCT
b5v5_00076	CAGTTTCGGAAAGACCGCCGAATACTATACATCTGCTTCCGTTTTGGCGTTTCTGTCCCTAATAAAGAAATTGATTTGTCT
b5v5_00077	CACTTGTCTGTCGGTACAGTTAATCGTTTTCAGATATAATGTTTGATTCTGATTGAGTAGAATAAAGAAATTGATTTGTC
b5v5_00078	GAGTATGTTTGTTACAAGTTTTACCTCATTTTTGTAGAGCATTTTGCAGCTGTGCTGCTGAATAAAGAAATTGATTTGTCT
b5v5_00079	TTAATATTCGCTTCTCGAAATGATGGCAGTATCATGGGCGTCGTGAGCAATGATTTTCCTAATAAAGAAATTGATTTGTCT
b5v5_00080	AAGACACATGTTAGTAAGCTGCGATTTTTGAGCATTTCAAATTGTAGAATGTCTTTTTGGAATAAAGAAATTGATTTGTC
b5v5_00081	GCACGGTCATTGATGCGCGATATGTTTTGGACTTTGTTTTTGTTTACGGGTCATGTTTTGAATAAAGAAATTGATTTGTCT
b5v5_00082	CTTACTGAAAGTCTCTCGAACTTCGGGTGTGTTCATAAATAGGCGTGTTCTACCCCTGGTAATAAAGAAATTGATTTGTCT
b5v5_00083	TTTGCAAAATATGGGTATACTTTTCTAATTATATAATCGCGTCGTTCAGGTATGCGATTAAATAAAGAAATTGATTTGTCT
b5v5_00084	ATAGATCATAGGGTAATAATTGGGTGTTCATGAGTGCCGAATTTGTACGCGTTTATTTTGAATAAAGAAATTGATTTGTCT
b5v5_00085	TAATAGCTTCAGGTTGGTACATGTCAGAGCAATCTGACTGTCATCCGGGCTATGTAAAAGAATAAAGAAATTGATTTGTCT
b5v5_00086	ATTTTTAGCACCGCTGAGACGGCCTAGGACATGATGGATTATTAGATATTCTTTATAGCTAATAAAGAAATTGATTTGTCT
b5v5_00087	CTCGCCGCTACCTATCTGAGAAAGATTGGTTCGCGAGATCATGTAATTCTAAATACCTTAAATAAAGAAATTGATTTGTCT
b5v5_00088	ACAGAGCGTCGGGTTCTGGTTCGTCATGGTTCATGACGAAGGCATAAGGTGATAGATATGAATAAAGAAATTGATTTGTCT
b5v5_00089	CGTTTAAACTTAGGTTGTGAAACAACACGGGTTCATTTTGGTATTCTTTGTTCGATCTGCAATAAAGAAATTGATTTGTCT
b5v5_00090	AGTATCTAGACGCGTGCTGCGCATTATTGTGACGTTGATTTGGGAGTAGGGTCTGCCGGAAATAAAGAAATTGATTTGTCT
b5v5_00091	TGACACCATATGTTCGTTACGCAGGTAGGTTCCGTCCCCTCAGTTTCTGCAACGTATGGAAATAAAGAAATTGATTTGTCT
b5v5_00092	GTTTAATCGTATACCGTTATTTGCACTAAACTAGCGCGCTATGGTGAGTTTCTCGGAATGAATAAAGAAATTGATTTGTCT
b5v5_00093	CTTCGCGAAGAATAACATTCTCGAGTGATGCAAAAAGCGAAATTCAGTCTTCCTTTGGACAATAAAGAAATTGATTTGTCT
b5v5_00094	TCGTCCCAGTTAGGAAGCGCAGACCCAATGTTCGTGAAGGACGGCATTATTCTTAGCTTGAATAAAGAAATTGATTTGTCT
b5v5_00095	CAGTCAAATAGCCAATGAAGGAAAACTGCGTATTTGAAGTGCTGCGAAGCATTTTATAAGAATAAAGAAATTGATTTGTCT
b5v5_00096	ATTAGCGCACTGTTGTTTGTCTGTCGCTATTAGTTTTTAACGTTCAACGTAGTCTGTTCGAATAAAGAAATTGATTTGTCT
b5v5_00097	TTCCCAGCCAGCAGTCAAGATAATTTACGTTGTCTGAAGGCGTGCTTTTAGAGCATATTCAATAAAGAAATTGATTTGTCT
b5v5_00098	TCTATACCGTATGCTTATCGTTTGTGATTTGTCTTGGCAAGTTTTGCCTTCTGCCTAGGAAATAAAGAAATTGATTTGTCT
b5v5_00099	ACGATACATGTATACGTATTATTTTGTTTCTGGGTGTTGAAGGTATTTGCATGTGGATGCAATAAAGAAATTGATTTGTCT
b5v5_00100	ATCAACGGAATGTTGTTATGACGCGCAGACGTGAGTATGATCAATCCTGTTGATTTGATTAATAAAGAAATTGATTTGTCT
b5v5_00101	AGCATATATGCTAAAGGGCATCAGCATATAAGTCAGCGTTGTTTGTCTTTTTCGTGTGGAAATAAAGAAATTGATTTGTCT
b5v5_00102	TCTTCGAGTCGTTTCCTGATTAGCTCGTCAGGGCAGTTTCGTATTACTACATGAGTTTGTAATAAAGAAATTGATTTGTCT
b5v5_00103	CATAATGGCTTAGTCTGCTGGTGGACTGGGAAGTAGATAATTTGTCGGAATTTGGATACTAATAAAGAAATTGATTTGTCT
b5v5_00104	CTTCTTCGAGGTTGTATGGTGAAGATGTCGTTCTATTATCTGCTTATTTGTTAAGACGAGAATAAAGAAATTGATTTGTCT
b5v5_00105	GGTCAATGTAGTGTGAAAATAGTTTTGTGATTAGTTATTTGAGTTTCATCTCGTATTTGCAATAAAGAAATTGATTTGTCT
b5v5_00106	NCTGAAACATACTCGATGGATCGTGTAAAGTCTTCCTTTGATAGTGGAGCACATTGAAAAGAATAAGAAATTGATTTGTCT
b5v5_00107	GCTAAGTTGACTGTTCCTTTCAAGAGGGTGAGATATCTAAGTGCTAATTTGGAAATGTAAAATAAAGAAATTGATTTGTCT
b5v5_00108	GCTACCTCGTTTTCTGGATCTCCCATTTCAAAATTAAAGTGTTTGAAGCACAGCTGCAGGAATAAAGAAATTGATTTGTCT
b5v5_00109	CTTAACGATGGAGTACGAAAAAGTGTAATGGGTCCTATGTGTTTTATTTTGTCTTCTGATAATAAAGAAATTGATTTGTCT
b5v5_00110	GTCCAGTTGCTTGGTAGAGGAAACTTGCTTACTCGACTTCGTCATGAGAACATTTTTATGAATAAAGAAATTGATTTGTCT
b5v5_00111	AAAGCATAGGGTACGTCCTATAGTTCTTTGTCGGTATGATTGTTTTTTTGGGTATGCTGCAATAAAGAAATTGATTTGTCT
b5v5_00112	ATTCGGCACGTATTCGATTATGTCGGATCTGCTTATTCGAGCTGAGTATACATCTCCTGAAATAAAGAAATTGATTTGTCT
b5v5_00113	AGCAGAAAAGTTTTAGTCGTTCACCGTAAGAGGTGGGTCTACAGCGTTAAACTCGTATGGAATAAAGAAATTGATTTGTCT
b5v5_00114	GGACAGTTGGAGTATGGGTGCCATTAAAATCATATAGTTAATGGCGCAACGTCCAGCCTGAATAAAGAAATTGATTTGTCT
b5v5_00115	TATAATTTACTAGCGACGTTCCTCAGCCAGTCGAACATCTAAATCGATCTACCAGCATAAAATAAAGAAATTGATTTGTC
b5v5_00116	CAGGGTGTCAGTCATAAGATTCTTTGAGCTTTTCCAGTTTGCTTTCAGAGCTTTGCTTGCAATAAAGAAATTGATTTGTCT
b5v5_00117	CCTAGTTCCATTGAACCAAGTTGTATGTCGATTAAGATTCTTCTAAGACTTCTGTTCATGAATAAAGAAATTGATTTGTCT
b5v5_00118	CTTTGAGATCATAAAAGAAGTAGAAGTTGAGGTTTACATGTGTTTATTCGGGCAACTGAGAATAAAGAAATTGATTTGTCT
b5v5_00119	NNTTTTATAAGATGTCAATGTGAAGGGAACCTAAAAATATGCCCTGTCTGTAGGTGGCAAAATAAAGAAATTGATTTGTCT
b5v5_00120	GCTGTTTACTCCAAAGTTTATAGAGAATTCGTCGAAGTGAGAATGAACTCTGAGCGCCTGAATAAAGAAATTGATTTGTCT
b5v5_00121	TCGCATGAATTTATAAAGGAGTGCGAGTACAACCTATCAGATTTAACGAAACTTCGGGAGAATAAAGAAATTGATTTGTCT
b5v5_00122	TCCGCCTGTGCTTAAAAGGTTTGTTTTTTGATATCAAGATGAGGAGAGCGTGGTTCGTGCAATAAAGAAATTGATTTGTCT
b5v5_00123	TTATTCGCGGCAAATCGTAGATGTTGCTGGTCAGGATACTCTGAGTGTTTGTTAAAACTGAATAAAGAAATTGATTTGTCT
b5v5_00124	TTTTCATATTATTTCTATGCCCGGCCGGGGTGACATCGGAGGAAGGTCAACGTCGTAGGGAATAAAGAAATTGATTTGTC
b5v5_00125	GCCTCGTGGTTACTTATGTTATTTCATGTTGACGTTTAGCTGACTTGCTATTTGGAATAGAATAAAGAAATTGATTTGTCT
b5v5_00126	ATTTTCGGGTACAATCGTCAGGTCTTTTGGGGTTATCTGCGGTGTGGGCTTAGATTGATCAATAAAGAAATTGATTTGTCT
b5v5_00127	CGCTGGTCAAAGATGAGGTGTAGAGCGAATACGAGAGTAAGAAATCTATGTTGTTGGAGAAATAAAGAAATTGATTTGTCT
b5v5_00128	GGTATTTGAGAGTTTTGAGTTTGCGTATTGCGAATTGAGTCATGCTTGGAATTGGGCATGAATAAAGAAATTGATTTGTCT
b5v5_00129	CGCATATCTGTTGTCCAGACGGTGTTTTTCTTGTTTGTCGAACGTTTTTATCATAGGTATAATAAAGAAATTGATTTGTCT
b5v5_00130	CAGATATCCAGAGCAGCCACCAGGTGACCAATTGTGAGTCTAAGTGTTGTTATGTTAGAGAATAAAGAAATTGATTTGTCT
b5v5_00131	AGAATGCCGGTTTGAGTATATAGTTCCTGATTTGATTTTTGCGTTTCGTTATTCCAAGGAAATAAAGAAATTGATTTGTCT
b5v5_00132	TTATACGAACAGTTGGGTTAACTGAGCGTACTGTAAGGAGAGTGATGTGGTTTAGTTTGTAATAAAGAAATTGATTTGTCT
b5v5_00133	AGAACTGCGTTTAACGGTACGGCATTTAACCAGTACTTAACAGTTTTGGAAAATATCAGGAATAAAGAAATTGATTTGTCT
b5v5_00134	GTTGCTGTTCAGAAGTGTGTCATTTGTCTGATCGGTGGATGTCTGAGGTCATTCTGAGTTAATAAAGAAATTGATTTGTCT
b5v5_00135	TTAAGTCACTTGTCTCAGAACAGTCTTATATTGGGAATCAATGTGTGAAGCATATGAAGGAATAAAGAAATTGATTTGTCT
b5v5_00136	ATACTACATTTGAAAATGACAGCTGCAGCACTGCCCGGCATTAACAACAGGAGTATGGATAATAAAGAAATTGATTTGTCT
b5v5_00137	TGCATAATAGCTCGTTGCTACGAGTGACTAGAACGTTGTGTAGGTTAGGGTGGCTTTGTTAATAAAGAAATTGATTTGTCT
b5v5_00138	TTTGGTGCCGTGGAAGACATTGTTGGACATAACTGGATACATTTGCATTTGTCATTTTGCAATAAAGAAATTGATTTGTCT
b5v5_00139	ATATGTTTGTCAGGTAGGTTCTTTATGAAGTATGTATGCTAGGAGCATACAGAGTGTAGGAATAAAGAAATTGATTTGTCT
b5v5_00140	TTTTTTTAAGGAAGTGGAGGGAAGAGTGGTAGCTAATGGGTTCTGCGTTAGAAGTTAGTGAATAAAGAAATTGATTTGTCT
b5v5_00141	TCTTCTAACCTTGTTGCGTGTTCGTTCGTGTAGAGTGATTGGAGTTACTTAGCATGTTTCAATAAAGAAATTGATTTGTCT
b5v5_00142	CTTGTGAAGAGCAGGAGAAGCCTGAGCAACAGGTCGACTGTTGATTAGTTTTATGTCTCCAATAAAGAAATTGATTTGTCT
b5v5_00143	CTCTACTTCCTCTTTGCCGGACTACGATTAGATAGACGTGATTGCTGGTAATTGTCTGTAAATAAAGAAATTGATTTGTCT
b5v5_00144	AGTGTCACAGTTCTGGCCTGGAGTTGATCAATAACTTTATCCGCCATTTTATAAGGTGCTAATAAAGAAATTGATTTGTCT
b5v5_00145	GGCATGCCGTTGCAAGATTCAAGGTGATCTCTGTTGGCAATCTTGAGGTGTAGGAGTTTCAATAAAGAAATTGATTTGTC
b5v5_00146	AGAGAGCAATATTCCACTGAGATCCCTATACCAAGGTACTCTTTTTTCCTAGGTAATTGCAATAAAGAAATTGATTTGTCT
b5v5_00147	AAAGTCTCCTTACAGTGTGTTACCTGATGCTGCATGTTTGTTGATAATTAGAGGCTTTTCAATAAAGAAATTGATTTGTCT
b5v5_00148	CACCCATTTTGGTTCGCTTGCTTCGATTCTCTCTCTTTTAATTTGCCTGACAATTGGATTAATAAAGAAATTGATTTGTCT
b5v5_00149	CCTTGTTGTTTATCGCATAACATATACTCTGGCGTTGCGTTTGTTCCAGCACTTTATGGGAATAAAGAAATTGATTTGTCT
b5v5_00150	ACAGTAAGCTTGCATTACTCTGATTTTTTGTTGAATAAAAGGACCGCTGTCATTTCTGTGAATAAAGAAATTGATTTGTCT
b5v5_00151	GTACTGAGCGTGTGGAAAGTTGTGTGTGCCCTTATAGTCTGGAAGTAGCCATCGGATGTGAATAAAGAAATTGATTTGTCT
b5v5_00152	GGAGTAGCACATAAGCACGTCTGGTTCTTGTGCCTCAGTTGAATGGTGATTGCAAATAAGAATAAAGAAATTGATTTGTCT
b5v5_00153	ATGTCCCTGGGTTATTGAAGTTGGGTTGTAAGCTACCCAAATTGAGCTTGAAGCAAGGCGAATAAAGAAATTGATTTGTCT
b5v5_00154	TTCCAACGATGTAAGAATGTGTGAGAACAAAATAAGCATCATGAGTAAGGAACCTCTGGAAATAAAGAAATTGATTTGTCT
b5v5_00155	TCCTATTTGTTTGTGTAACAGCTTCATTCTGTTGTATTATCGACGTGATGATGACGGGCGAATAAAGAAATTGATTTGTCT
b5v5_00156	GCTCAGAAAACAAGTTGGTAAAGTCCGATCTGTGCCTATGATCGTTCCTTCGTCTGCCCCAATAAAGAAATTGATTTGTCT
b5v5_00157	GTGTTAAGAACTATAGTGGTCAGTATGTTCAGCACTAACGTGTAGTTCGATTGTTGTTAAAATAAAGAAATTGATTTGTCT
b5v5_00158	TCCTCAGATGCTGTTGTTTTTTAATAGCGCCTGGATCGGGGTCTTGAACACATGGTGTTTAATAAAGAAATTGATTTGTCT
b5v5_00159	CCATGGACATCAGTAAACATGTACGGTCTGTTGCAAGGTATAAGGTGTTATTTTATTCTTAATAAAGAAATTGATTTGTCT
b5v5_00160	TCGTTTCAAGAGGCATTCGCATGCGGCTATGCCGAAATTTTGTGCTCTTTGTAGTGGTCGAATAAAGAAATTGATTTGTC
b5v5_00161	TGTCATTTTGCCAGTCATAGCGCATACTTGAGTTCAAATTCCTTCTTCAACCAGCATTTCAATAAAGAAATTGATTTGTCT
b5v5_00162	GCTGGTCGTCATGAGTAACGAGATACGAGCAGAATATAACTAGTTCTGAGATTTGTTTTGAATAAAGAAATTGATTTGTCT
b5v5_00163	GTTCGTTATCATCTCGAATTTATCTCAGATCGGCGGTCTGAAAAAGTGTGTAACAGCGTTAATAAAGAAATTGATTTGTCT
b5v5_00164	AAGCGTGATTCTCCGTTTCATGTAAACTTCAGGTGTGACGAAGGCTACAATTGGAGTCTCAATAAAGAAATTGATTTGTCT
b5v5_00165	GTTCATAACAGGTGCCCGAATCAATAGCGAACTGATAGGCCGCAAGCGTCGTTGTATAAGAATAAAGAAATTGATTTGTCT
b5v5_00166	TTTAGATATTGCGGACAGAATTCACAGCTGAGCTCTGTAGAGACCGAACGATTGAACCTTAATAAAGAAATTGATTTGTCT
b5v5_00167	TTCTCGTGTAAGCCGGAACCTATCTGGAATTCGTATGTATTAACAATGTTGAGTAGTGAGAATAAAGAAATTGATTTGTCT
b5v5_00168	AAGTGTAATCAGATAGTGGTTGTGGCCAGTCCAACTTTTTTCTAGTGTGTAGTAAGATTAAATAAAGAAATTGATTTGTCT
b5v5_00169	TGGCAATAAAAGTTCGCGATTGAAAGGCTGCTTGCTATATATGAGTGATTTGATTTCCATAATAAAGAAATTGATTTGTCT
b5v5_00170	GCACACGTATTAATATTTACCACGCATCACTGTGAGTTGTGTAGTATTCTAGTGCGTCGCAATAAAGAAATTGATTTGTCT
b5v5_00171	GGGGGAGGTGGTTTGGGTTACCCAGGGTCTGTTTGTTAGTAACCGAAATGAATTCTGCAAAATAAAGAAATTGATTTGTCT
b5v5_00172	TTCAGTAGCCTCCACGTCGTGCATCGCGCGGAACAGGTTATAGCGGAGTTTATGGCGTTCAATAAAGAAATTGATTTGTCT
b5v5_00173	TTACGGTAGGGTCCGAGGTAGAGCGATTTTGTCATCTTTTACTCCATTTTCAGACGCTACAATAAAGAAATTGATTGTCTA
b5v5_00174	CTAGAGCTGTATTTGTTACTATGGACGTCGTGTAGATTCAGTTTAAGTCTTTTTTGTGCTAATAAAGAAATTGATTTGTCT
b5v5_00175	CGCACAAAGAGTTGTCGTATGTTTTGAATTAGGCAATACGTAGTTATCATCACCGATAAGAATAAAGAAATTGATTTGTCT
b5v5_00176	GTCAATTTAGCGTGTGTGAATAGGACACGTCGTGTGGAATTATCTCTTACATAATGAATAAATAAAGAAATTGATTTGTCT
b5v5_00177	GAGCGTGTTCAGTCTGGTAATAACTCTAAGAATTGAGGTTGGTTTTATTCGACGAATCGTAATAAAGAAATTGATTTGTCT
b5v5_00178	CATTAGTATAAGCATGATCCAGCTTATCGGTCTCGTTTAATCGAGTTATTTGATTTTTGGAATAAAGAAATTGATTTGTCT
b5v5_00179	CACTAGGTTACCGCTACCTATTCTACTGCGAATAAAAAGTAGTGTGCTGGTATTAGGTCAAATAAAGAAATTGATTTGTCT
b5v5_00180	CTTCGGTATCCCCAATAGAGTTTGAAGTAGTTGTAGTAATTTTTTGTAATGTAGAAAAGAAATAAAGAAATTGATTTGTCT
b5v5_00181	AGAGAGTTATATCGCACCGTCGCTATCGTCTGTCGATTAGGGACAGCTTGATTGTAAGATAATAAAGAAATTGATTTGTCT
b5v5_00182	TGGTAATTAGGTTTTGGTTAGCCTCAACAGTTGACTTGTATACTGAGCTCTATATGAGCGAATAAAGAAATTGATTTGTCT
b5v5_00183	GCATAAGATGATGTTCTTATTTAGTTGAATTTCTCGAGTACTTGTATTGATCAAGGTTGCAATAAAGAAATTGATTTGTCT
b5v5_00184	ACACAGAGCTGGTCATAGTAGTTACTTCTCAGGGTGCATGCTTTAAACTATAAGCATAGTAATAAAGAAATTGATTTGTCT
b5v5_00185	TCCTCTACTAAATTGAGTGTGGCATGTAGTCAGCGGTACGTTATATACTTGAGTAAGTGGAATAAAGAAATTGATTTGTCT
b5v5_00186	NATATTAAGATTAGAGCACGGTTACTGTCTAGGCTGTATCTCCTAATGTTTTCTTCGACTAATAAAGAAATTGATTTGTCT
b5v5_00187	ATTTGGTCACCTGGTTAGATTTGTGAGTTTGGGAAGAATGAGCGTCGAAGGAAGAATTGCAATAAAGAAATTGATTTGTCT
b5v5_00188	CAGTTTTTCAAGAGTCCACATCGCTCCATTTAGATGTATAAAGTTGAGCTTCTCTGTGCTAATAAAGAAATTGATTTGTCT
b5v5_00189	NTATGATTCATAAAAATCCTTGCGTTGTCGGCGTGTGTTATAGTGGTTGTACATCGCATGAAATAAGAAATTGATTTGTCT
b5v5_00190	AGCACGTGACGATAATATGTTTCGTCAAAAGGTGTCCGAATATGCCGCGTTGTGTAGGCGAATAAAGAAATTGATTTGTCT
b5v5_00191	GACTCAAGCTAGGACTTGCACGAAGATACGAGCGTTCCCTATGACAGTCCGCTAGGCCGGAATAAAGAAATTGATTTGTCT
b5v5_00192	ATGTTGCTAGTCAACGATCTATACCTCTGGGCTATGTCTTCGACATAGTATTGTGACCTTAATAAAGAAATTGATTTGTCT
b5v5_00193	TTACCGAACGGAGTACGGAGAATTGGACAGTCTGAAATAGTTGACATGCGTTCATAGTTTAATAAAGAAATTGATTTGTCT
b5v5_00194	CATACCGCATAAGTAGCTAGTAGGTGCTAGGTGGTGATGGACTATTCAGAGTCAAGTAGCAATAAAGAAATTGATTTGTCT
b5v5_00195	CCATTACTTTGTGTACGAAGACCCGTTGGAAACACCTGTGGAGTACAGTTTGTTAAAATTAATAAAGAAATTGATTTGTCT
b5v5_00196	NTAGGAGTGTGTAATGGGTAGAGCGTGATGAAAAATTTTTAGTCAACGTTTTTCTTCAGAAATAAAGAAATTGATTTGTCT
b5v5_00197	GACCCTGTTCGAAGTCGGTTCCTGTAAAAATATTCAATTGTGATCCAATTGTGTTATCATAATAAAGAAATTGATTTGTCT
b5v5_00198	AATCGCGGCACCTGGTCACCTAAATTTTGGTTTCGATTCAGGATCATGTAAATTTGCTTAAATAAAGAAATTGATTTGTCT
b5v5_00199	ACCCTTTGTTTACGGTTTAATGTAGTCGGTATTTTTTGGTTCTGTCGGTAAAACAGGTACAATAAAGAAATTGATTTGTCT
b5v5_00200	TGGATGGGCGAAAATGCAATATGAATGCATGAAAATAGTTTTTTCAGACATTGGTATTCTAATAAAGAAATTGATTTGTCT
b5v5_00201	AGCACATCTTACGTAGCTTTATAATCCGGTCGTTACATATGGATAGATCCATAAAGTTCGAATAAAGAAATTGATTTGTCT
b5v5_00202	GGCTGGATTGCTGTAGACAGCTTGATTGGGAAACTTTGGGTGTTTTTGGGCAAGTTGAAAAATAAAGAAATTGATTTGTCT
b5v5_00203	ATTGTTGATGAAATTAACAGCGTCTGGTTTTGCCGTCAGTTATTACGGGTTCTGGTTTGCAATAAAGAAATTGATTTGTCT
b5v5_00204	CGGAATGTTGGATATAGTCAGGTCTGTCGTTCAAAGGAGTTTTGCGTGGGGATGACAATAAATAAAGAAATTGATTTGTCT
b5v5_00205	GTATGAAAATTGTGTTCAAGCTTTTGAGTCAGTAGGGTCGCTTCTTTTAGAGAACTTTGCAATAAAGAAATTGATTTGTCT
b5v5_00206	TCCTGCTTCCCTGTGATATATTGTTTTTGTTACCGCGACTGATGCGCTTTTTCAGCGTAGAATAAAGAAATTGATTTGTCT
b5v5_00207	TTCGGGAATATGCGTGCGAATTGCAGCCTCTTGTTGAGTTTAATATTTCAAGTGCAAAAGAATAAAGAAATTGATTTGTCT
b5v5_00208	TTAGTAATTAAGTCTTTAGGCCGCCTGGTGGCAACCGATCTTAAGCCATTATGCAGAATGAATAAAGAAATTGATTTGTCT
b5v5_00209	GCGATAGTTCAATAGTAATGTCGACGGAATGGTCGCTTTTTGTTGAGAGAATGTTCAGAGAATAAAGAAATTGATTTGTCT
b5v5_00210	AGGCCCCAAGAGATCGCATCAGACGACAGTGATTTTTTGGGAATCTTGTGGTTACATCGAAATAAAGAAATTGATTTGTCT
b5v5_00211	ACACAAATGGATAGTGAATGGTGCAAACGAGTAATCGTTAATTCTATCTGCAAGATACTGAATAAAGAAATTGATTTGTCT
b5v5_00212	GTGTGGTTAAAGTTCGGAATCTTGACTGGAAAGATTGTTTCGATTTTATCACTGTTGGAGAATAAAGAAATTGATTTGTCT
b5v5_00213	TCATGTTTGACTGCCAAGGCGGTCGTTCTGAGGGTTTATGTGTTACTTTCTGTGGGAAACAATAAAGAAATTGATTTGTCT
b5v5_00214	GAAGTGTTTTGTTTAGTAGTTTTCAGGATTCTGCCGTGTAGTCTGGGCGATTCTGATCCTAATAAAGAAATTGATTTGTCT
b5v5_00215	GCATCTAGCAGATAAACGGGAGGCCGATTGGCACAGTAATGTCATTAGCTCCTGCACGTGAATAAAGAAATTGATTTGTCT
b5v5_00216	NAAAAAATGGGTTTACGATGTGTACGGTACCAAGGAGTTTATGAAGAAACTGTTGAGCAAAATAAAGAAATTGATTTGTCT
b5v5_00217	NGGTCGATTTTTTAGTCATTATGTGGCCAAAATTGTGGCAGTGTTTTAGCGAGCTTCTTCAATAAAGAAATTGATTTGTCT
b5v5_00218	GTTTCTAGGTCGGATCGAGTCACTCTGTTTTTCGTCACTTGTCCTCTTGGAATATTATAGAATAAAGAAATTGATTTGTCT
b5v5_00219	AGCAACAGCAACAGTCTAGCTGGTTTGAATAAGTAGGATTGATTGTTTGTAATGCAATGTAATAAAGAAATTGATTTGTCT
b5v5_00220	AGTCAGAAAGTACTATAAAAGATTATTTGCTATGCAGTTCGTACATTCGGTTGCATTTGGAATAAAGAAATTGATTTGTCT
b5v5_00221	TAAGGTTGAAGTCAGCGCCTCTGCAAGAATCAGCGTAGTTTGTTTAGTAGGCTTGGTTGTAATAAAGAAATTGATTTGTCT
b5v5_00222	TTTTACGATCTATACACGGCCGGTTGTCCTGGTTCCGTTTAAACATCTTGGCTTCGTCTGAATAAAGAAATTGATTTGTCT
b5v5_00223	GCATTCTCGTCAGTGTTCTATCGGTCAGTCTCTGACATTATTAACGCGTATGCGTGGTGCAATAAAGAAATTGATTTGTCT
b5v5_00224	ACTGCATAAAATTGGCATCACAACTTGCTACAATCATCTTTGTTATCAGTTGTGGATGACAATAAAGAAATTGATTTGTCT
b5v5_00225	ACGGTTTGATCAGAGAATGCCGAAAGAGATCGTTTTTGTAATATTTTTGAGATGACTAAGAATAAAGAAATTGATTTGTCT
b5v5_00226	GTACCATGATTCGATGTTCTGTCTCGGAAAACGATGACTTTTAGTCTGTGCGGCAGCACCAATAAAGAAATTGATTTGTCT
b5v5_00227	TTTGACTCAAGTACAACAAATGCAAATGAGTAAAGATTAAAAACTTTTTAAATGTTTGGCAATAAAGAAATTGATTTGTCT
b5v5_00228	ACACGTCGTGCACAGGATCCGTGTGGCGTAAAGTTATTTAGTGTAATTCGGCGAGCATTGAATAAAGAAATTGATTTGTCT
b5v5_00229	CACATATCTGAAAGGAATCTGGAGCTTGTTGCTGCCTGACCGTCCGTGATGAGGTAGGTAAATAAAGAAATTGATTTGTCT
b5v5_00230	NATTCCCTGTCAGCACCATTTTAGATTTATTCGTGGAGGTCCAGCAAGAGACTCTATTAGAATAAAGAAATTGATTTGTCT
b5v5_00231	CCATAGCTGCTAGAAGCATTCCAGTATCCTTTAGACTTCTGGGTTCTTTTTCTTTGTCCAAATAAAGAAATTGATTTGTCT
b5v5_00232	NGTATGGTTCTTCGGGTAAAAGTTTAGCTTTTCTGCGTGCTTTAGTTGACTGGACCGATCAATAAAGAAATTGATTTGTCT
b5v5_00233	CTCCAACAGGAATGAGATTATTGGGGTGACTGGTATTTGAATCGCCCACGGCTTCTGATTAATAAAGAAATTGATTTGTCT
b5v5_00234	TTCAAAAATATTCCATGGTGATCGGCTAGAGCGGCATTCTCTACCTGCGCTTGTCAGCTCAATAAAGAAATTGATTTGTCT
b5v5_00235	NCATCACTTTGAGTACGCAAAGAATTTGTGCCGGTTTCGACAGTATCAAGTTGGCTGTTTGAATAAGAAATTGATTTGTCT
b5v5_00236	AAAAATTCTCTAACAAAAGATATTTTTAAGAATTAATTGACATAAAATGGATGCTTTGTAAATAAAGAAATTGATTTAAAA
b5v5_00237	AAGAATTATTTACTGCTAGATTATGGGTCGTAAGTTCAAATGTCGCTACCGTGTGGTGCGAATAAAGAAATTGATTTGTCA
b5v5_00238	GTCCACAACCTTGGTGCTCGACGGTTACGCGTAATGTTTTGGTCGGGCTTGTCTGTGTACAATAAAGAAATTGATTTGTCT
b5v5_00239	ATTCCTACGTTTTCTTTGCTTTTGTTCTAGGCATTTTTCAGCGGTGACGCTGTAGAAATAAATAAAGAAATTGATTTGTCT
b5v5_00240	CTTTGAGATCAAATATTCGGGAATGTGCATTTCTAGCTGGTCTCACAGTTCTGTATTTGGAATAAAGAAATTGATTTGTCT
b5v5_00241	GCTGTGACTTCTTAAACGAAACAGAGTTCCGTCGTATCTCGTTTGTTTGGAGACGGCACTAATAAAGAAATTGATTTGTCT
b5v5_00242	TAGGTTCAGCGGGATATATGTCTAGTACACTAATCAGTGGTTGAGCTACTTCGGCTAAAGAATAAAGAAATTGATTTGTCT
b5v5_00243	AGAGTCTGTGAGTTGATTCTTGTTTTTATCTGATTTCGCGGTAGCGTAGTAGTATTCACCAATAAAGAAATTGATTTGTCT
b5v5_00244	CTGCCTGCTTTTAGGTTACGCTTATTTTGGTCTATTATGTGAGATTGTTTTTTCTGTTGGAATAAAGAAATTGATTTGTCT
b5v5_00245	GGTTATTTCTGTCAGAGCATTAGTTTGGTCCGCCCCGGTAATATAGAGTGGATGGTCAAGAATAAAGAAATTGATTTGTCT
b5v5_00246	CATTTCGTTGACATACTTTAGTCTGTTTTGGTATTTGTAGACTATTACGGTTCCCTGGTCAATAAAGAAATTGATTTGTCT
b5v5_00247	AACATTAGAAAAGCACAGCCGATAAACCCGTTGTCATTGAGTAGTGACACGATTTGAGCGAATAAAGAAATTGATTTGTCT
b5v5_00248	GGGTAGCATGTTCGTCTGTTTTGAGTTTGTAAAGTAATGCATTGTTTGAATCTTCGACGGAATAAAGAAATTGATTTGTCT
b5v5_00249	GTCTTCTGTCCGGTGCTATATTGTCCGGAGCGTCTTAGTCAGCTAATTCTGTAAGTTAGAAATAAAGAAATTGATTTGTCT
b5v5_00250	TCAAATGTTTTCAAATGGTGTCGAAGTTGAACGACTGAGATAAATATTATTTCCAATAGCAATAAAGAAATTGATTTGTCT
b5v5_00251	TTGTACTGTTTCGTCGCCTGAGAACCTGGAAATTAATCTGTGATGTCTATTGAATCTGGTAATAAAGAAATTGATTTGTCT
b5v5_00252	CTGCAGGTCGCAGGTTTTAGGGATGGACATCGTCACGGATACTTTTATATTGAGAAATATAATAAAGAAATTGATTTGTCT
b5v5_00253	CACAATCCGTTGTATTTTGTATTAGTTACGTCCGTGTTCGCATTCTTATTTTTTCCTCGAAATAAAGAAATTGATTTGTCT
b5v5_00254	TACTGAGTACGATCAGCTGGTTCGATATTTAGTATAAATAGCAACACTCGTAAGCTCGCGAATAAAGAAATTGATTTGTCT
b5v5_00255	CAGGTCATATGGTGCGAGAGTTCTTCTTGCTAGTTGTGCAGTCATGGTTTATATCTGAGGAATAAAGAAATTGATTTGTCT
b5v5_00256	CCGCTCAACGGCATCACTACTACAGAATGGTTTGACAGATTCGTGTGTATAATTTTTGAAAATAAAGAAATTGATTTGTCT
b5v5_00257	TCGGACCTTTAACGATTGGTTATATTTTCTTTTTGTCAATCGACGTGCGTTTATAATAACAATAAAGAAATTGATTTGTCT
b5v5_00258	TCCGGGTAGGGAAGGCTCTTTTCTGGACAATACGTGGGTGCATAGTTCGGCATTTTCTTCAATAAAGAAATTGATTTGTCT
b5v5_00259	TTAGCATGAGTGTTTAGGTGAACGATGACTGATGCTTTCTGGCCTCTGCCCTGCATTAGAAATAAAGAAATTGATTTGTCT
b5v5_00260	ATCGAAGGCTGCGTGATAAGGCAGTCGTTGCCGGATCTGCGTAAGTTTGTGTTGTATTGCAATAAAGAAATTGATTTGTCT
b5v5_00261	CTGTCGGTATACTCTCGATTCATACCGAAATGAGCCATGTTCGCATGTGGTCGCAGAGCGAATAAAGAAATTGATTTGTCT
b5v5_00262	CAAATAGCGCTGTATTAAAATTAGCGATCGTGTTCGGGTCTGGTAAGTTTTCGCAGTCTCAATAAAGAAATTGATTTGTCT
b5v5_00263	TCTAAAGGTCGGACATCGGTAATGATTATTATACGTTTCGGTTATCAATGCCAGCCCCACAATAAAGAAATTGATTTGTCT
b5v5_00264	AGTCAAAAACTACCGAACTGTTAGTAGGCCTGTACAGCCGGCTTTCATTTATGGTGTCCCAATAAAGAAATTGATTTGTCT
b5v5_00265	ATCGATGATTCGTTAAGAAACTAGTAGTTTGTACCTTAATTTGTTTTTTCTAGACGAGATAATAAAGAAATTGATTTGTCT
b5v5_00266	CAAACGGCTGGCTCGTAGATGCGTTGTGAAGTTGCAAGTGTCTTATTGGTAACGTTTTTGAATAAAGAAATTGATTTGTCT
b5v5_00267	TTTGTTGGATGGTAGTTTATTGCTATTGTTTTGTTATAAGTCTGAGAACGCACAGTCAGGAATAAAGAAATTGATTTGTCT
b5v5_00268	AAGTGCTTATGTCGTGTCTCAGGGATCAAAGATTGAGCGTGGTAGTATCTCGATGCACAGAATAAAGAAATTGATTTGTCT
b5v5_00269	NTACGTTCTACAAATATCGCTGTCGGTCGAACGACGACTTTATGTGAATTACTATCTACGCAAAAAGAAATTGATTTGTCT
b5v5_00270	GCAATAGTCCGTATGGTTACTAACAGCTGTTTTGGAATACTCGTACATGCTTTTGTTCTGAATAAAGAAATTGATTTGTCT
b5v5_00271	TTATCGTACCCGATTTTATTTATCAGCTGCAGTAGAGTACACTCAGATCTGTTGGAGCACAATAAAGAAATTGATTTGTCT
b5v5_00272	CAACCGTATGTCATAGTTGACATTGTCTCTGAGGGTTTCAATACTTAGCTTATCGATTGAAATAAAGAAATTGATTTGTCT
b5v5_00273	TCTTTGTAGAAATGTTTTTGTCTTTGTTTTAGAGTATGGGCAATTGATTTCAAATGATTGAATAAAGAAATTGATTTGTC
b5v5_00274	TTAAACATCAAAGGTATAGGTCTGCCGGATAATTACATGTTACTGAAGAGCTAATGAGAGAATAAAGAAATTGATTTGTCT
b5v5_00275	TTCCATTGTTTCGCTGAAATGTGCTTGTGGACTCATACACGGTCTTGCATCTGGTGGATCGATAAAGAAATTGATTTGTCT
b5v5_00276	CGCCACGAGCTATTATAGGAAATTGTTAAACTTGTAATCTCATGCTGTTCATTTGGATTGAATAAAGAAATTGATTTGTCT
b5v5_00277	NGCATGTCACCAATTCACTTGCTTGGTCTCTGCGAATTGGAAGATTTTTGGACCCTGGAAAATAAAGAAATTGATTTGTCT
b5v5_00278	ATTGCCATGTTTTTATCTAGCATATGTCTGAGCGTAATTTCGGGCGTGTCTTTTATTGAGAATAAAGAAATTGATTTGTCT
b5v5_00279	NGCATATTTATTTTATGTGTTATGTTTTAGGCAGTCTTTTTTAGGTACCGGTCATCCGTAAATAAAGAAATTGATTTGTCT
b5v5_00280	TATTCTATCCCTGTAGATTTTTGATAAAGATGTATCGTAGTAACATCAGTCGGTTTCTTGAATAAAGAAATTGATTTGTCT
b5v5_00281	CACGTAATAGGAACATAAAACACACGCATCCGACGATGTGTGTGGTATGGGTCCCCTCACAATAAAGAAATTGATTTGTCT
b5v5_00282	ACCTCGGGTTGTGTGTCAGTTGTAATAGTATTTGCTTTATTTCAGTTGTTTTTTGATGCGAATAAAGAAATTGATTTGTCT
b5v5_00283	TTCATAGTGAGAGGTTTGTTTTGAGCTCTATAAACTTTATAATCGTGAGCTGTATGAACGAATAAAGAAATTGATTTGTCT
b5v5_00284	CACAAAGCTAACTAGTACGCGTCAAAACTAATAGTAGATTGTGGTGAGCGAAAGATGTCGAATAAAGAAATTGATTTGTCT
b5v5_00285	AGTTTAAGCGAACTATTCTCGATAGAAAGATTTCAATTGGTTACGGCACAATCTTTATCTAATAAAGAAATTGATTTGTCT
b5v5_00286	CTCAGAGGTTAATCGGCACCGGTTGACTCGATATCTTGTACTGAAATATGCGCTCTATATAATAAAGAAATTGATTTGTCT
b5v5_00287	TGGTGTGAAGTAAATTGGCAACGTCTTTGATAGAACCGCGCGTTCTTTGTTATTCGAACAAATAAAGAAATTGATTTGTCT
b5v5_00288	CAGTGCCTGAATAGTTAGCCACAATCCCGTGATCGTTAGTGGGATGTTAATATGGTTCTCAATAAAGAAATTGATTTGTCT
b5v5_00289	TGATAATATTCTTCTAGCATGTGTTATGCACGTTGCTTAGCATATTTTTGTAGATGAATTAATAAAGAAATTGATTTGTCT
b5v5_00290	GCTCTTTCACAGTTGTCCTTGGATAAAGGATATGTGGAGAAATAATCTGGAATGAGCGTTAATAAAGAAATTGATTTGTCT
b5v5_00291	GCAGAATAACCAAACGGAGCACAGCTTCGAGTTTGTTTCATAGAAATGTATAATTTTATGAATAAAGAAATTGATTTGTCT
b5v5_00292	CTTGGTCATTAAGATATGCACAATAACAGCGGTCTAATATCTGCATTGACGGGATCTTCGAATAAAGAAATTGATTTGTCT
b5v5_00293	AGCGCTCAAGTGGTCATCTGGTGTAAGATTTCGCGCGAATCATGTGGATGTTCTTTTTGCAATAAAGAAATTGATTTGTCT
b5v5_00294	ACACTTTCGAAATCTCAGATCAAAAGAAGTTCGGACGTCCAGTCTTCGTCTATACTCCTCAATAAAGAAATTGATTTGTCT
b5v5_00295	GATTCTTTATTAATTTTGCGCTAGCAACGTGACTGAAGTTGGGAGCGCTTGCATGAAGTAAATAAAGAAATTGATTTGTCT
b5v5_00296	AACCCATATTATCGAATTGTTCGTTAGCCTTATCTAAGGGTATTTTCAGCAAACATATTCAATAAAGAAATTGATTTGTCT
b5v5_00297	ATTCCTAGGGTTGCTGCCCCGGATTAATCGTGATTTATAGGCGAATGGTTTTGAATTTTTAATAAAGAAATTGATTTGTCT
b5v5_00298	ATTTTCAGTGTTTCGCGTTAGTTAAATAAGAACAGTCGTCGCTGTTCCAAAAGGCAGTGTAATAAAGAAATTGATTTGTCT
b5v5_00299	NCTTGGATAGCTGCCTAGCATTTAAGTTGATTGCTAAGTGATACTGTCTTAGCAGACTAGGAATAAGAAATTGATTTGTCT
b5v5_00300	TAATGTTTATTCGTGTGGAGTAGATTGCAACTAGAATAGATGCAAGGACGTTCTCCTAGTAATAAAGAAATTGATTTGTCT
b5v5_00301	TGGCGGTAGAAGGTCTTCGGTTCTGCTGAGGTTTTTGTGTTGTTGGGATTACTTCCTGAGAATAAAGAAATTGATTTGTCT
b5v5_00302	ATTTAAAAGCTCAGTCGCGCCCTGATAGTCTAATTGTGAATAGGTAAAAGGATGATTGTTAATAAAGAAATTGATTTGTCT
b5v5_00303	CCTTCAAGTGTTTTTTTAATGTGTGTTATTGCATCCAGAACATTGATCGTTGCGTTCTGTAATAAAGAAATTGATTTGTCT
b5v5_00304	ACACAGTGTTTACCAGTCTTTGATTGAATGGTTGTAAGAAATATAATGCGGTAAGGCCTCAATAAAGAAATTGATTTGTCT
b5v5_00305	ATACTAAAGTATTGTCACACATGTAGCTTTACAGCACATCTGGTTACAAGGATGCATGTGAATAAAGAAATTGATTTGTCT
b5v5_00306	GCAACGGTATATCTTGCAGAAGATAGCAAGCGTCGTATTAATTTGGTTCGATATGGTGTTAATAAAGAAATTGATTTGTCT
b5v5_00307	TTTGCCTCTTTTAATGGCTGTTCGTGCAGGGATATCGGAATGATTCGATTAGCTCTGTATAATAAAGAAATTGATTTGTCT
b5v5_00308	GAGTGTTTTTTTAGATGTAGAGCATGAACTGATTGTTGTGTAACGTATAATGGATGCTATAATAAAGAAATTGATTTGTC
b5v5_00309	TCTGTCTCATGTGGGGTGCGGATAATGCCACTCTGAGCTTATATATTTAATAGACTACGTAATAAAGAAATTGATTTGTCT
b5v5_00310	ATTCGCGTGTAGATTTCATATCTGCAGGTATTATTCGCAGGCTAAGTCGTGCCCAAGGGAAATAAAGAAATTGATTTGTCT
b5v5_00311	GGGAGGTGTTGATGTTGAGCATTAGCTGGTCATCCTGTTTGTAGTGCATTAGACTAGTCTAATAAAGAAATTGATTTGTCT
b5v5_00312	CAGACGTCACCTCCGGTATTAATGCACACCTGTGAGTGGAAGTAAGTGTGATAAAGTTTGAATAAAGAAATTGATTTGTCT
b5v5_00313	TCCTCAATAGTGTTTATTTGTGATAAAATTATTTACTGTATAGATTAAATCTATGCGCATAATAAAGAAATTGATTTGTCT
b5v5_00314	NTATATCCTAGTCAGTTAAGCCAACAGGTCTGCCAGTTGAGTACTACTATAATTCGACAGAATAAAGAAATTGATTTGTCT
b5v5_00315	TCTTTGCCGCTGGACTTCAGGGATAGTGTTTATTTTTATTAAAGCTTGCTCATGTGCTGTAATAAAGAAATTGATTTGTCT
b5v5_00316	NCGCCGCAACCCTAATGCTTTGAGCTATTAATGGCCGCAAGAATAAGAATGCCTATTTCCAATAAAGAAATTGATTTGTCT
b5v5_00317	ATGATATGATCAGTTCTCCAAATGCAGGACGTTTAGTCAAGGTAAACTTTTTGCATGAACAATAAAGAAATTGATTTGTCT
b5v5_00318	TGCATACTGCATCGTGCAATTAGCGATTCGGAACATCGCCGGCTATATAACGTTAGTGTCAATAAAGAAATTGATTTGTCT
b5v5_00319	AGCGTCCTTGACGGTCCTAGGTCTAAGTAAGAGCGTCAATTTTGGGCGTAATTTCATCCAAATAAAGAAATTGATTTGTCT
b5v5_00320	ATAGCTGCACTCTCGGTTGGTTTTGGGGCATAAACTGTCTTAGTCCGAAATCGAACATGCAATAAAGAAATTGATTTGTCT
b5v5_00321	GCGTCAGCAAGTATGCCCTTTATATGTCGCGTATGTCATTGTTACCTATTTCGGCTGCTTAATAAAGAAATTGATTTGTCT
b5v5_00322	GTCATAGAGGTAGTGGATTCTGTTAAATTTTTGAGCAAACCCAAGGCTTAAGGCCTCGTTAATAAAGAAATTGATTTGTCT
b5v5_00323	NTCGTATATGGATGCTTATCGTATTTCGTTCGTCCGTTGGGTTAGCATCCTTCTGTCGTGAATAAAGAAATTGATTTGTCT
b5v5_00324	GTTCTAAAATTAAAACGGTAGCCGGGCCTCTTTGGTTTACCATCTAGGGAGACATTTAAGAATAAAGAAATTGATTTGTCT
b5v5_00325	TTCCCTGGTATTATGGTATGACGATTCCTGACCCATCAAGAGCCGATTATTATTTGGATAAATAAAGAAATTGATTTGTCT
b5v5_00326	TTACATAATGTTAGTTGCATCGGTGATGATGGCAATTTCGCTAACAGGACTGCGCAATAGAATAAAGAAATTGATTTGTCT
b5v5_00327	TCCTCAGCACGTGTGATGAGTGAGAAGTGTTGTTGGAAACCTCATGCGGACCGCCCACATAATAAAGAAATTGATTTGTCT
b5v5_00328	GAGTGTCAGTCGTAATACTCGGCTGTTTATCATTGGGGATGTCTTAATTGGATATTGGCCAATAAAGAAATTGATTTGTCT
b5v5_00329	AGCAAAGTTTGCTGTGAGTTGTCACAGTTTTGGGATGAGAAATTTTCGACTTATGTAGTCAATAAAGAAATTGATTTGTCT
b5v5_00330	GTCTGGTCACTGGTTCTCACTTGCCATTTAATGGTTAATCTCTTCATGGGGTTATCTGTAAATAAAGAAATTGATTTGTCT
b5v5_00331	TCCAACATCGCTGCTTTGGTGATTATTGGTGTTTTACTATGATGTGGATACGTTGTTTTGAATAAAGAAATTGATTTGTCT
b5v5_00332	TGGGTAAGCATATTAATCAATAGTAAAATCCTTCACAGCAGATTAGATGCGTTGAGAGGAAATAAAGAAATTGATTTGTCT
b5v5_00333	GCCTATTCCACTTGCCTATGTGGTACTCGAGTCGCCTATTATTTTTTGATGTTGTGATTGAATAAAGAAATTGATTTGTCT
b5v5_00334	TCACATTTCAAGAGTGTCCACGCATAGGTGTAACTTCATAACGAATGGGGAACATTTCTTAATAAAGAAATTGATTTGTCT
b5v5_00335	TGTCTAGATGATGACTTGTCTTCCATCATGCAATCCTCGTGTTTTTCTCGTTAGACCATAAATAAAGAAATTGATTTGTCT
b5v5_00336	CCTATTTACATGCGAGTCGGGCACATCTTAAGTGGATGTTTCTGCAAGCGAAAGGGGAGGAATAAAGAAATTGATTTGTCT
b5v5_00337	AGTATCGGCGGCTACCAAATATGCTATTCGATGTCATTAGTAAGAGCGTAATAGGCCGATAATAAAGAAATTGATTTGTCT
b5v5_00338	CCTGGTAGTTCGGTTAGATACCAAGAGCTGTCATTAATTGGTAGGCATAGTTTGGGTTAGAATAAAGAAATTGATTTGTCA
b5v5_00339	AATTACAGCCTGATTTTTGGTTTTTTACCTGGTTGGATCTTACTTACGAATTGTGGTGCAAATAAAGAAATTGATTTGTCT
b5v5_00340	TTTCCCGTTTGTGGAACGGATGTGGAAGGATCTACTAATAGGAAACAAGGCCACAGCCGAAATAAAGAAATTGATTTGTCT
b5v5_00341	ACGATTGGGCTGCGGTGGAATACGCGTCGTGGCCGGGATATTATATGGTATGTATTTTTTAATAAAGAAATTGATTTGTCT
b5v5_00342	GCAACAAGCGCCTTTTATTCGTTTAATCGTCAGGGTCTTTTGAGGTTTATATAGAAGCTTAATAAAGAAATTGATTTGTCT
b5v5_00343	TGCGATAGGATGGTTCTCCACTGTCTCGTCTTATGCATGGTGGGTGTATTTTTTAGATAGAATAAAGAAATTGATTTGTCT
b5v5_00344	CGCACTAGATCTTCATCCGGTCCAACGTGCTCTAGCTGTTACTGTTGCCTTGTATATTCTAATAAAGAAATTGATTTGTCT
b5v5_00345	ATCGACAAATGCTTTGTCCTTGACGGACTACTGCGCGACTTGTTCCGCTGGAGGTGTCATAATAAAGAAATTGATTTGTCT
b5v5_00346	NGAATCTGAGTTGTGTAAGTTGGAAGTAGCATATTTAGCGGTAGCGGTACTGCGTTTGAGAATAAAGAAATTGATTTGTCT
b5v5_00347	GCTCTGCTAAAAATTGACTTATAGTGTGTTGAGCAGATATTTGCCTTGACACAATAAGGCAATAAAGAAATTGATTTGTCT
b5v5_00348	GACCCCGACTTTATGTATAACTGTCATTGCATACTACTTGCGGAAGTTGTAGGCAAAGAGAATAAAGAAATTGATTTGTCT
b5v5_00349	ATCATGCTTTGCATAAAGAATATCATAGCCCAGAGCCTATCGGGTTGAGGGTAGCCGCAGAATAAAGAAATTGATTTGTCT
b5v5_00350	TCAGCACATGAGTATGGATGGTTTCCTAACATATGTATAATCTGGTAATACATTAACAATAATAAAGAAATTGATTTGTCT
b5v5_00351	TTCAGGATGTAAGATCTACTACTTGTTTGCATTGTTCGTGAGACTTCTGGATCATAGGAAAATAAAGAAATTGATTTGTCT
b5v5_00352	CAACTGCATGAGCCTGCCTTGTGTTTAGAGAAAGAGAGTTTTAACGGTGTTATGCTGTATAATAAAGAAATTGATTTGTCT
b5v5_00353	AACTTTTGTTATCTACTTAGTTTGCGCAGGGAATATGCACAGTCGTGGTGGAGAGTGTACAATAAAGAAATTGATTTGTCT
b5v5_00354	NTTATGTAGTCGGACTCTGGACAAAAGTAAGTATTAGACTACGGTGTGGTGCTTGTTTCAGAATAAAGAATTGATTTGTCT
b5v5_00355	TTTGGCAGACCGTATTAGAGTGTATTGGTCTCATTGCTGAGTTCCAACACTATTGGAAGCAATAAAGAAATTGATTTGTCT
b5v5_00356	AAGGATATAAGATGATCCAAATATGGTTTTGACTCGTTATGGGTTTTTCTGGGCCTACGCAATAAAGAAATTGATTTGTCT
b5v5_00357	TAGAAGCTCGATGGGTCCGCATGTCTGTAACAGTCTTATTGTGGAATAGAGGTGAATCGAAATAAAGAAATTGATTTGTCT
b5v5_00358	CATGTCATACGCTGCTTTTGTTTGTTGCTTGTATCATGACAACGTAATCTAGTGTGGTTTAATAAAGAAATTGATTTGTCT
b5v5_00359	ACCGATCTCATCTTAGCATGTTCAGCCGATGGTTTAGCATATTTTGTCTCTTTTAAGATTAATAAAGAAATTGATTTGTCT
b5v5_00360	AGACTTTTTGACAAGTATAATAATAACATTCAATGCAATTCATTGCGTTTAACGTATTATAATAAAGAAATTGATTTGTCT
b5v5_00361	NATGGGAATATGATTGTCATCGTGGTATATGTTGTACTCTTAGTTGAATCGTTTTACGACAATAAAGAAATTGATTTGTCT
b5v5_00362	AAGCATGTTTTCTAAGATTGTGTTACTTTCGACCCTTCGAGGGTTGTTTGGTTTGACCTGAATAAAGAAATTGATTTGTCT
b5v5_00363	TCTTAGTAATGCACATTGCCCCACGAGTAGGTTCAAGTCTCTATTGTAAAGATCTGCAGTAATAAAGAAATTGATTTGTCT
b5v5_00364	GCCTTGCTACGATTTCTTGTTACGTTTTGTGTGTTTTACTCGTGAGCAGAGATAGAGTTAAATAAAGAAATTGATTTGTCT
b5v5_00365	CAGCGTAGTCTGACCTTGCGTGTTTTTTCCACAGGAAGTGAGTTTCTACTTAAGTTATTTAATAAAGAAATTGATTTGTCT
b5v5_00366	TGATAGCACGTTTGGGCTTAGAGGTCGTTCTTTTGTTTTCTCCCATGTGTTGAATAGTGCAATAAAGAAATTGATTTGTCT
b5v5_00367	GATATAATGACCTATCGTTATCCATGGATGCGTTTCGCATGTTTGTTCGCTACACCCGGAAATAAAGAAATTGATTTGTC
b5v5_00368	AGGATGTACTGCTTGATATCTGCTGGGTAGTCCAGATCGGTTCTGGCTTCATATATGAGGAATAAAGAAATTGATTTGTCT
b5v5_00369	ATGGCTCAGGCTATGTTTCACGCTTAATTGGTTTTTCTGTTTGGCTGATCAACCGCCAGGAATAAAGAAATTGATTTGTCT
b5v5_00370	GTGTCTCTTGCGGCACATGACTACCAGCTTGCCTTAAAAGGTTTGTCTCATGGGCTAGGGAATAAAGAAATTGATTTGTCT
b5v5_00371	TGGCTGAATCGTTTTAGATCGGAGTGTCGTGCACTTGAGAGATATTTTGGTATTTTCTACAATAAAGAAATTGATTTGTCT
b5v5_00372	AGGATAGTGTTTGTGCTTTTCGTTGAACGTATTTCTAGAGTTTGCGAAGACTTGAAATCGAATAAAGAAATTGATTTGTCT
b5v5_00373	ACAGTCCCGAACTGTGTGAATATCTATATTTTACTTTGTTTGCTGTTGCTTAATATTCACAATAAAGAAATTGATTTGTCT
b5v5_00374	GCACAGTTGGGTTTATATCGCTAGTCAACGTACACTCAATAACGTTAGAGGCGGGTCCTAAATAAAGAAATTGATTTGTCT
b5v5_00375	ACAGGTCGCGGTTCGGAGAATCAGGATCTCGACTGACGAAGCCTGATAATTGATCGATCCAATAAAGAAATTGATTTGTCT
b5v5_00376	ACCTTTGTTTATATGGCTTCCTGTAAGACTTTATATTGTGCTTATGTTTTGTTGTTCTGCAATAAAGAAATTGATTTGTCT
b5v5_00377	NAGAAGGGTTTACTATTCTGATTCTTATTCCCTTATCAGGCATCCCGCTATGACGGTCGGAATAAAGAAATTGATTTGTCT
b5v5_00378	ATCCACTAGCGAAGATAATCCCACCGACGTAATGTGACTTCAGCATCTTGGAGTGATTGTAATAAAGAAATTGATTTGTCT
b5v5_00379	CAGTGATTGTCTACTAGTTAGATAATCGCTCACCGCGTTCACACAATATGCCCACGCGCTAATAAAGAAATTGATTTGTCT
b5v5_00380	CTATCCTCAAACAAGTTTAATCATGGTTCTCTATCGCGTTGGATTGCGTGATTTGATGCTAATAAAGAAATTGATTTGTCT
b5v5_00381	CGCATTGTTGGAAAGGAGACTGTGTAAGTTGAAATGGTGTTTTTAGCTTATTGATAAGTTAATAAAGAAATTGATTTGTCT
b5v5_00382	ATTATGGACTTTGCTTGCCACTCTATTTCCTTGTTACAACGTGTGATGAGTGGATAAAAGAATAAAGAAATTGATTTGTCT
b5v5_00383	TGCTTGGTTCCTATCAACCGGAACTATGTCATTGTATAGCCTCGGACAGCACTAAATACAAATAAAGAAATTGATTTGTCT
b5v5_00384	GTTTTTCTTGTCAGTTTGCCGCAGTCGTACATCTGCTAGTGGAGCGACTCCCGGTTGGGTAATAAAGAAATTGATTTGTCT
b5v5_00385	TCATGTATGATTACGAGCAAATGGACAAGATCGGACTGCTTTTGGTTTATGTAAGTCTACAATAAAGAAATTGATTTGTCT
b5v5_00386	ACAAGCGATTCTTCGTCAGTAGCCCCTCACTGTGTGCAAAGTTTAATCCCTACTGTAGCTAATAAAGAAATTGATTTGTCT
b5v5_00387	TCGCATGGTGAGCCTGTGCACAGGTAAATACGCATCTCGCTATTGTTTACGGAATTTTGCAATAAAGAAATTGATTTGTCT
b5v5_00388	CCTGGATAAAGCCTTAACCCGAAGGGTCGCGCTGGTATAACAGCCCAGACGTGCTTGTATAATAAAGAAATTGATTTGTCT
b5v5_00389	TGGATTCTGCTATGCCTTATGACGTTTGCACTAATGATTACAGGGCTGTGTGAGGACAGGAATAAAGAAATTGATTTGTCT
b5v5_00390	TGATTCTGAGAGTAGATGGAGCACTAAGTAAGGTGACATCATATCCTTCTGGTGCATACGAATAAAGAAATTGATTTGTCT
b5v5_00391	GTTTAGCGACCTAGACCGTGTCGATAAGCACATAAATCGGAACTATTGGATTATTACATAAATAAAGAAATTGATTTGTCT
b5v5_00392	NCCTTCAGAAAGCGCAGGAAAATTCCGTATTTCGAGAGTGTAGAAGTAGCGTAATCATTAAAATAAGAAATTGATTTGTCT
b5v5_00393	CGAAGATTGGCAAAGACCAGTTTGTCACGTAAATTTGTGAAGACACATTGAAAATTTACAAATAAAGAAATTGATTTGTCT
b5v5_00394	GCACGATAAGCTGTGAAAGCTCAGGATTTTAGGTTATGATTTCCCTAGACTTATCTAATAAATAAAGAAATTGATTTGTCT
b5v5_00395	GTTCGCCTTCTCAAGTTAGTCGACTTTACTACGGAGTTTCTGCAATTGTTTTTCTAGCCCAATAAAGAAATTGATTTGTCT
b5v5_00396	GAATAAATGTTAATGGGCTAAGCCAGTCCAAGCACCTCTAACGTTTTTGTTTCTGTAGAAAATAAAGAAATTGATTTGTCT
b5v5_00397	TATATTCGGAGAGCGTAGTTGATGGGACGTGTATCGTGAGTTGGTTCAGACGAACACTGGAATAAAGAAATTGATTTGTCT
b5v5_00398	TCTGATCTCTGTCTATTCAGCGTTTGCGAATTGAAAAGATTTTCTTGTATTTCGGTTGTTAATAAAGAAATTGATTTGTCT
b5v5_00399	ACACCCTAGTAGGTTTTTGCAATTTTGAGGTTGAGCGCTTTCTGCAGTCTTTAGCTTTAAAATAAAGAAATTGATTTGTCT
b5v5_00400	CAACAGTCTTAGGTAATGGGTGTGAATCAGTGTATATAATATCTATGGAAGTAATTTTTAAATAAAGAAATTGATTTGTC
b5v5_00401	CGACGTTTGCAGGTCCACATGGGTCTAAACCAAGGTATACATTGCTTTTGTGTGGATCCAAATAAAGAAATTGATTTGTCT
b5v5_00402	ATATGAGATCACCGTCGTCTTGGGAGCAATACTGAGCTGTGAACATCCTTGTAAATGATGAATAAAGAAATTGATTTGTCT
b5v5_00403	GTCTGTTCAATCCCATAGGGAGAGTCCCTGATGTGCTCGAGTCGTAAAACCTTCGGTTTTAATAAAGAAATTGATTTGTCT
b5v5_00404	TCTTGGTACTGTGGATTTGAGTGTTTAGTTTACTGTATTATATTTTTTAATGGATAATAAAATAAAGAAATTGATTTGTCT
b5v5_00405	TCTCTGACGTGTCGGTACTTTTGCATTGGCATGAGTTTGTGGCTGTCTTTAGTCTGCATTAATAAAGAAATTGATTTGTCT
b5v5_00406	GATTATGCTGTAGAGGGATTTGTATAGGCAATCGCGTTTTTCTTGGTTTCTCCAAAGGGCAATAAAGAAATTGATTTGTCT
b5v5_00407	ATACAATTGGTTCGCAATGGAATCTGAAGCAGGCAAGTGACCAGCGTAGGTGTCGAGTGCAATAAAGAAATTGATTTGTCT
b5v5_00408	CATATGCACTTGCGACGCCTATTGGGACGTTATTTACTCTCGGACCCAGTTCAGAGTGTAAATAAAGAAATTGATTTGTCT
b5v5_00409	CTCGATAGTATGGGTACACTGATGTCATAATGCAAGTCAAAGTGGAGGCGTGCTGTCAATAATAAAGAAATTGATTTGTCT
b5v5_00410	GAAATTGTATCTACCGTGAAGCTTGAGTTACCGTGATGTAGGGAGAATCTTTGTATGGATAATAAAGAAATTGATTTGTCT
b5v5_00411	AAGGAAGAAGCGCGCTTATCTTTGCTTGATCGCGATATATAGCCCTTTATTCATTGTATGAATAAAGAAATTGATTTGTCT
b5v5_00412	CAGCTGGTCATTACTAAGATCGCATTATGGGTGTTCTCTACTGAGGTTACGAAGTTTTAGAATAAAGAAATTGATTTGTCT
b5v5_00413	GATGTATTCAAGCCGGTACTTTTGGCAGTCTGAGAGAGAGATATAAAGGCTGTATTCTGCAATAAAGAAATTGATTTGTCT
b5v5_00414	GACCGGTTATCGTATTATGGGGACTGGTAGGTTGCCTAATGCGGACATATCTGAGGGCGAAATAAAGAAATTGATTTGTCT
b5v5_00415	ACGTCCATTGTTTCGTACATATCTTTAACTGACTCGTCGTATTGTTGTTGTTTTGTTGTTAATAAAGAAATTGATTTGTCT
b5v5_00416	NNCCGTAGACAGAGTTGATTAGTTAGCTTGTATGGGTATTCTAAATGATCGGACGTGATCCAAAAAGAAATTGATTTGTCT
b5v5_00417	TTTCATCATTTCGGTAACGCATGGTTATGGAGAGCAGTGGGTCTGCGAGCAAGTCTTGAGAATAAAGAAATTGATTTGTCT
b5v5_00418	AGAATAAAGTTCTGAACAGCTTGTCGAGCAGTTTTGTTTGTTAATGGCCAACATTATTTTAATAAAGAAATTGATTTGTCT
b5v5_00419	GAAGAGTGTGCGATAAGAGAGCATGTTTCCTTCTGTACGGTTGCTGTGTAACGGAACGCAAATAAAGAAATTGATTTGTCT
b5v5_00420	AGATCTTTCTTCAGCACATGCAGCTCCGCAATATATTAGTTAACCCTGAAATTATGTGTGAATAAAGAAATTGATTTGTC
b5v5_00421	GTCTTTTCAACGAACCAAGGTCACTTGATCATCTTGTTAGCACGTTATTATTCCTCTATTAATAAAGAAATTGATTTGTCT
b5v5_00422	ACGCAGACTTAAGTACAGTTAGTATCATTTGTGTGAAATTCAAGGGTTTGAGAGCGTGGAAATAAAGAAATTGATTTGTCT
b5v5_00423	TTCTAAACTAAATTATGTTAGGCAGGCGGCGTAGATCTGCCGTAGTGGTCCTGCAACTGAAATAAAGAAATTGATTTGTCT
b5v5_00424	AGATACATTCTTGAGTATTTTAATTCACAGCCCGAAAAAGTCATTGGATGAATCATTTTCAATAAAGAAATTGATTTGTCT
b5v5_00425	CGCACTGAAAGAGTCTGAATGCTAGTTATAAAACTTTAGTGGGTTCTCAAGTTGCTTAGGAATAAAGAAATTGATTTGTCT
b5v5_00426	TATGTGTTAACATACGACGCATAGAGGGTCTTCGGTGCCAACTCTTAGCGGAAAGAGCGTAATAAAGAAATTGATTTGTCT
b5v5_00427	ATCGGAGGTGAAAATTTTGTTAGAAGTAAATTGGTATTCCCAATTAAGCGACTGCTTGGGAATAAAGAAATTGATTTGTCT
b5v5_00428	TCGCATAGTTTTTATCTTAGCGTCAAGGTTTACTTTGTTATATGCATATAGTGTGCTGATAATAAAGAAATTGATTTGTCT
b5v5_00429	CCATAGATTTTGCTCACCTAGATAGCGTCTGCTGAGTAGCAGCGTTCAGTTTCTGGTTTGAATAAAGAAATTGATTTGTCT
b5v5_00430	TATTGGGTATGATGATTTTGCAAAAGAGACTAAAGTGCAAAATTTGGATTGACTGCATAGAATAAAGAAATTGATTTGTCT
b5v5_00431	GACTGTGGAGATAAGATATTGCCTTGGACGGAGAATGGAGCGTCAAATCGATGGAATACTAATAAAGAAATTGATTTGTCT
b5v5_00432	GCTAATAATAGCGAGGTACATTTGGTTGTTTTTTAGCTAGTATCTCACGATATGGAGTGAAATAAAGAAATTGATTTGTCT
b5v5_00433	CTGCACTTCAGAAGAACAGAGTCAATGTATTGCATAACTATCGCTATTCTTCGCTGAGTGAATAAAGAAATTGATTTGTCT
b5v5_00434	TTAGTATAATTGGTTATTCCGTATAGTGGTTCGGAGTTCCGACGAATTGCAGAGCTTCTTAATAAAGAAATTGATTTGTCT
b5v5_00435	NGCTGCATGTGAGCATTGAATGCCTTGGGTAATTTTCTATTACAGGCTCTGTCTAAATAAGAATAAGAAATTGATTTGTCT
b5v5_00436	TTGGACCGTTAGAACTTGCTCGTTAGTCTAACAGCTGTTCAGCACTTGGTGTGCGGCTTCAATAAAGAAATTGATTTGTCT
b5v5_00437	ATTGAATAGAACTTGTTTCTGTCAGGCCTTGAGCACTCAGGTTCGATCGATTCAATCGCTAATAAAGAAATTGATTTGTCT
b5v5_00438	CGTACTTGGTATAAGCATATCCCTAAATTCACGTCATGTCTGGAACGGATTCATCAGTCTAATAAAGAAATTGATTTGTCT
b5v5_00439	ATCGTCAAAATATTCTTTGTCCAAAGAGAATTTTTATTCTGGTGTAATGACATACTATGCAATAAAGAAATTGATTTGTCT
b5v5_00440	GCGTACTTGGATCATGTTTTGATTGCATTCGGTTTTTCGCGCTTAAGTGCGTTCTTCTGTAATAAAGAAATTGATTTGTCT
b5v5_00441	ACCCCCTATTTGTGTACACCGAGCACAACGTGCTCTTTGCGTCGAGGTATAAGCCCCTTTAATAAAGAAATTGATTTGTCT
b5v5_00442	TTCTTCTTCTAGTAGAGGAAGCTAGCTGAGGCGATAATCAAGCATTGCTGCTTGGGATGCAATAAAGAAATTGATTTGTCT
b5v5_00443	ACCAACCATTCAGACTGGTTCATCTCAGAGAAGTATTCGTTACACGAGACTGAGGACATGAATAAAGAAATTGATTTGTCT
b5v5_00444	AGTTGGCACTACAAACCGTTGTGTGTGATGTCAGATTTAGTCGACTAAGAGTCGTAATCCAATAAAGAAATTGATTTGTCT
b5v5_00445	GCCGAAATACTAAGTTTTGCGCTTAGTACCCAGACGGAATTCAGTAGTGAGCTTTGAGTAAATAAAGAAATTGATTTGTCT
b5v5_00446	CAGATTACGCGGCAGGTTAACCTCTGTGTGCAGGCCTTAGACAGCTTGCAGTTACCTGACAATAAAGAAATTGATTTGTCT
b5v5_00447	TCGCAATCTGGGATACAAGCGTCTGAATATTTGAGCTATATGAGCGAAGCTAAGTCAGATAATAAAGAAATTGATTTGTCT
b5v5_00448	GTTTCTAGTATGCTTCAGAACCGCTTGAAGCTTGTACAATTCTTCAAGACTATGCAATAGAATAAAGAAATTGATTTGTCT
b5v5_00449	GTTGGTTTGTTGAATGGATACGATAGATAGCTCGTCAGCCTCGAATGTTTTTTCAATCGCAATAAAGAAATTGATTTGTCT
b5v5_00450	CGGTCTACAGGGTTTTTTATTTTTTAGACGATTCAAGGTCAATTGTTTTGAGGAGTTTGTAATAAAGAAATTGATTTGTCT
b5v5_00451	ACCAACGGTGGCGGTTATTGGGCTATTGACTCAACTAGTTATTACACTTGTTTAGGAAAGAATAAAGAAATTGATTTGTCT
b5v5_00452	CGTTATACTGTTGATGCCGGAGTCATATATCTGGACATTGTCTGAGTGGTATACGAACGTAATAAAGAAATTGATTTGTCT
b5v5_00453	TAGATAGGCTAATATGTTTTCTGAGATCATACCGATTCTGTAGCAATATTCTGCTTTTATAATAAAGAAATTGATTTGTCT
b5v5_00454	GGAACGAGTGGGACTGAGATATCTGCCAATAGATTAGTGTTCGAAGTGGTAATAGGCAAGAATAAAGAAATTGATTTGTCT
b5v5_00455	AATGATCGCTCTTAACTTTATACGGTTGTCATTGCAACTGAGATGTTCTTTTCATAAGCCAATAAAGAAATTGATTTGTCT
b5v5_00456	TCGAGATTAGTTCTCGTCCTTATATTAGCGTTAGCTTTGTACTCTGAGTTTGGCAATCTGAATAAAGAAATTGATTTGTCT
b5v5_00457	ATACTTTAACGATAATTATTGGATTACCGAGCAGACTGTCTTTCGCTAGGATTTGGCGCGAATAAAGAAATTGATTTGTCT
b5v5_00458	CAAGTAAATGCCACAGCTTGGAATAGTGGTATCCGAGGGGTGTTCGGATCATTTGTGGGTAATAAAGAAATTGATTTGTCT
b5v5_00459	GCTGATGCTGTCAGTAGTCATTTGTAAAGGAAACGGAATCATCGTAATGAACTAAATGGGAATAAAGAAATTGATTTGTCT
b5v5_00460	CTTACAAGTGATTCAGTTCTCTATTGTGGATAATGAGCTCGTATAGGGATTTCATCGTGGAATAAAGAAATTGATTTGTCT
b5v5_00461	CATTACGTTGTATGCTACAATGCTCTTGAGCGCAGACGCTGCTGTCGCCTCTAAAGGTTTAATAAAGAAATTGATTTGTCT
b5v5_00462	ACTTTCGCTACTACTGAGTGATTGTCCTAGTCCCTAATGACTTATGCGTATTGGAAAGGTAATAAAGAAATTGATTTGTCT
b5v5_00463	GACACAGATCCCATTCATGAAACTTAAGTAACGTGAAACAGTTAGTCCTTGTAACGAGAGAATAAAGAAATTGATTTGTCT
b5v5_00464	CGAACGCTATGGATAAGAATTTTAGGTTTTAGTACAGTAGCATTGCCTACCGTATATTACAATAAAGAAATTGATTTGTCT
b5v5_00465	ACCTTATCGGGACACAACTACCAACGTTAGGGAGTTGAAGACGAGCGTGGATTAAGGTATAATAAAGAAATTGATTTGTCT
b5v5_00466	CAACTGAGGTATCAGTGTTCTTAGTTAGAGTCGTCGCTCTAAAGTCCCGGGGTGATTTTGAATAAAGAAATTGATTTGTCT
b5v5_00467	CTCTCGTCCCTTGGCAACAGGAGTCATTGATTGGAAAAGTGATTCTTGTTGATATTTGAGAATAAAGAAATTGATTTGTCT
b5v5_00468	NNAGCTGCAATCTGGACTCGTGCGTAAGATATCTCCTCAGGAAGTTGGCGTTAAATGAATCAATAAGAAATTGATTTGTCT
b5v5_00469	GGTAGCATTGTAACCTAACGTGTTTGTTGGTTGATTACTCGAGTCAATAGTCATCAATTGAATAAAGAAATTGATTTGTCT
b5v5_00470	TTCAGTTAGCTTAGGTCTTTAAAAGAATTGTCGTCAAAGTACCCCGTGGATACATATTCGAATAAAGAAATTGATTTGTCT
b5v5_00471	ACCTAGTTTAGGTGCAACCGACTGAAGTAGTGTAAGGTATGGTGTTTATCCTCGATACTTAATAAAGAAATTGATTTGTCT
b5v5_00472	GTAATGTCGTTCCACGAGCTCAAGATTTCTCCAATGTACTCTGCTCAAGATCGGGGATTGAATAAAGAAATTGATTTGTCT
b5v5_00473	CCAAGAAATGTGATGTCTGTTTTTTAAAAGTGCTGTTATCGCTACGTCTCACATGCATAGAATAAAGAAATTGATTTGTCT
b5v5_00474	TTTATGTGAGCGTCTGGAAGTTAAGGAGTGTATATGCGTGTTCCTCCCATGGATTCTTCAAATAAAGAAATTGATTTGTCT
b5v5_00475	TGGTAGGAAGCATAGAATTGTCGACAGAATGAAGCAGTAGTCCTCCGCTGATCGTGGACTAATAAAGAAATTGATTTGTCT
b5v5_00476	GGCGTTAGTCCATCGAAAGATTATTTTTGGTTAGGTTTTCTGTTATGAGATTTACACAAAAATAAAGAAATTGATTTGTCT
b5v5_00477	TGTGTGATTGCACTGCTTGAAAGCTAAGGTTAATGTTTCATGGTAGAAGATAGCTAATTTAATAAAGAAATTGATTTGTCT
b5v5_00478	AATAGCTGTCTCGATGGGTCATTTAGATAATGTCTTAGTTATGTCGCTTTATTCGTGAGTAATAAAGAAATTGATTTGTCT
b5v5_00479	NGCTTCTTAACCTTACCGTATTGTCAACTTTACTAGGTATGGTGAGTATGTTATTTTCTGCATAAAGAAATTGATTTGTCT
b5v5_00480	ACAGTCCGTGTGCGGATCATTCATTCGGTTAGTATGGGAATTTTTTCGTTTACCAATAGGAATAAAGAAATTGATTTGTCT
b5v5_00481	ATAGGTCGTCACGCAGAGCTTGGAGTGGATCTTTCAACTTGTTTGAACAGGCAATCGTGCAATAAAGAAATTGATTTGTCT
b5v5_00482	GTAAAAAGTGCTCAGCAATCCACTATGGCTCGGCATTTCTCCGATTGTAGGCGAGTTTCCAATAAAGAAATTGATTTGTCT
b5v5_00483	GGACTACGGAAGCGTCGCGCAATGAAAAGTTGTTCAAGGAGTGGTGTTTGGTTGGGTAGGAATAAAGAAATTGATTTGTCT
b5v5_00484	TGCAGATATTTCGAGCGGTTGGCAAACGTCTCGTAAAATGTGAATGTTGTGCACAGATGCAATAAAGAAATTGATTTGTCT
b5v5_00485	ACTCGAGTTATCGGTATAAAGGGTGTTTGTTTATTTTCTGATGACGTAGCATACGTCAGGAATAAAGAAATTGATTTGTCT
b5v5_00486	GATCATCTTAGAAATTTCAGATGTGAAGCTGTCAGTTGCAAGTCGTAGGAAAGCTAGCATAATAAAGAAATTGATTTGTCT
b5v5_00487	GTTACAGCATCACATCTGCTTGACAGTAAGAGTGCTAATATTCATGATTAGGTACAAGCCAATAAAGAAATTGATTTGTCT
b5v5_00488	AAGTTTGACAAGACGGGCGGAGTCACACGTTGTATCGTTAGTTATTTAAGGTCTGGCGTTAATAAAGAAATTGATTTGTCT
b5v5_00489	GCACAAAGAGTTGCGAAATCTTGTCGGATGGCAAATTAAGCTTGTAAGTAATCTGCAATTAATAAAGAAATTGATTTGTCT
b5v5_00490	ATACGCATAAAATTGCCAACATCGATAGTACTCTCAGTTTATCTTGATTTCGGTGGTCACAATAAAGAAATTGATTTGTCT
b5v5_00491	AAACAGACTCTAAATTCTATGGTATATCGTCAGTCTTGTACGACACTACGTTGGGTTGCTAATAAAGAAATTGATTTGTCT
b5v5_00492	TTACTATAAAGTCGGGCACGATAGTTGGATATTCCTAAAGCATGGTTTAGAGTGATCGACAATAAAGAAATTGATTTGTCT
b5v5_00493	GTGATTTGTAGTATAATCGCCATTGGACGGACCTGTCATTAAGGGTTCTGGAACGGATGGAATAAAGAAATTGATTTGTCT
b5v5_00494	ACAATTTGTTAGAGAGTGCATGTAGCGTCGATGTACATGTGATCAGATCGCTTGCTCCTCAATAAAGAAATTGATTTGTCT
b5v5_00495	CTGTCCAGTATCCATGGGAATCGGAATGCCTTTGGTGGTGAACGAAGTTTAGACAGTACTAATAAAGAAATTGATTTGTCT
b5v5_00496	GGCTTTCGTGTTGATAAATCCAGCCTTTTTATGAGATTTTTCGTACTGTTCTTTGGAGGCAATAAAGAAATTGATTTGTCT
b5v5_00497	CTTTCGGTGACGTGTAATTTTAGTACATACATCCGTCATGTGGAGAATACTATGGTCTGGAATAAAGAAATTGATTTGTCT
b5v5_00498	AATTAGGGTGGATCGCGAGCGAACGATTCGGTAAGCAATCCTAAGTTCGCTTCTGCATATAATAAAGAAATTGATTTGTCT
b5v5_00499	AGATTCTGTAATCAGTTCTCTACGTTCTGCGTATGATGGACAGGAACTGATGCTAGATTGAATAAAGAAATTGATTTGTCT
b5v5_00500	AAGAGGTGTTGCTGATTCTGTCCTCGACAGTAAATTCGGTGAAGAGGTCTTTATCTCTCTAATAAAGAAATTGATTTGTCT
b5v5_00501	ACACGTGACGAATTCTAGACACGCAAACTAAAAGAATTTGCTGTTTATTCTATGCTTTGGAATAAAGAAATTGATTTGTCT
b5v5_00502	TCAACTAGATTGCACATGGTGTGAGGTGTCTCCAAAATTAGAATTTGTGGCCATCTGTGGAATAAAGAAATTGATTTGTCT
b5v5_00503	TTCGTGCACTGCTGTGTGAACGAGTTGCATAGTCTGACAGGTTATATATATTTCAAGGATAATAAAGAAATTGATTTGTCT
b5v5_00504	TGCATAGGTCTAGTAGTCAGGTGGTTGTTTCCAATTCTGAAGGGCTTTGCTCAAGAATGGAATAAAGAAATTGATTTGTCT
b5v5_00505	CTTGGCTTACCAACGTATTCTATATCCTGATTTATTTTGTCGTGGAACAAATCGTTCGTCAATAAAGAAATTGATTTGTCT
b5v5_00506	TTCACATTAATGGCTTTCATTTTACGTGGGTGTTGGCAGCTTCTATATGGAGCATTTTGGAATAAAGAAATTGATTTGTCT
b5v5_00507	GTGGTTTTTTGTTGTTAGTATCTTGGAGTTTCGGGTGCGCGCTTTCCTCTGTCACTCGGTAATAAAGAAATTGATTTGTCT
b5v5_00508	GATTCTTCCCATATGACTCGGAGTTAATGTTCGCACTATGCCATAAGTCGCACGCAGGGGAATAAAGAAATTGATTTGTCT
b5v5_00509	TCACTTCATTCAGGCCGTTAGCTGTAGTGATAAATTGAGCTTTTGAACCAGCATAGATAAAATAAAGAAATTGATTTGTCT
b5v5_00510	GATATGACTGGACTACATGTGTGACGTTTCTGTATCCATTTGCTATTACAGGAAGTGGTAAATAAAGAAATTGATTTGTCT
b5v5_00511	CGTACGTAGTCTTCCAGTGTAGACTATCTAGTCGTTTATGTAGGTAGCATGTACCGTCTTAATAAAGAAATTGATTTGTCT
b5v5_00512	NCCACTTATCAGTAACAGAGTTTGTCGCGACCTGTAATTGCTTTGGAAATACCATAATTGGAATAAGAAATTGATTTGTCT
b5v5_00513	TCTTAGGACAACGTGTTGTTTGATCTGCATTTGATCAACTTTATCTAGTCCATGAATTACAATAAAGAAATTGATTTGTCT
b5v5_00514	CGCCGCTTGTTGTAACATTTTAAGTCGAAAGCTTTTATCGTGCGTTATACGTGCGATTCTAATAAAGAAATTGATTTGTCT
b5v5_00515	TTGTTATTCCGCAAGTTAATGCTGGAATGCTAGATTGAATGAGTGTTTCTTGCTGGGTACAATAAAGAAATTGATTTGTCT
b5v5_00516	CTTAATATATTAGAGCCAACTGCAGCTACCCAACTCGTAGAGATCTGATTCCTGTCTGTGAATAAAGAAATTGATTTGTCT
b5v5_00517	CAGTCATGCTCGAGCCATCGAGCCGTGTATTTAAATAAGATTGTGCAAGTGCAAAAGAAGAATAAAGAAATTGATTTGTCT
b5v5_00518	TGTAGTCTACAACGATATCATACTCACAATTGATGACTCGCGCTTGTTTTGTTTGTCTTTAATAAAGAAATTGATTTGTCT
b5v5_00519	AACCCTGTCTAGTGCTTAATGTTCTGAGCACTGCGGCCATATCATAAGTTCAATGTGGCTAATAAAGAAATTGATTTGTCT
b5v5_00520	GTCTTTATGTAATTGGTCTTCAATATAGTGTGCTTTGTTGACGCAGTTGTCCTCGAATAGAATAAAGAAATTGATTTGTCT
b5v5_00521	CTCATATGGTATCGCGCGGGACGCTCGATCATTGTCTGAAATATAATTCGATTATCCCTGAATAAAGAAATTGATTTGTCT
b5v5_00522	TTAGCATTAATCGCCATGCGTAATTACTCTGGTCGTCTTGTTTGGAGTAAAGGGATTGCCAATAAAGAAATTGATTTGTCT
b5v5_00523	AAGAGTCCCTGTGCAGTGATGCTTAACAATTTTGCATTCGTTCTTGGAAGTGGTTACATAAATAAAGAAATTGATTTGTCT
b5v5_00524	GTCCGAGATGTTGTGACGTTAGAAATCGTGTATTTAGATGGTATTCTCAACTTAGGTGGAAATAAAGAAATTGATTTGTCT
b5v5_00525	TCACTGGCTGACCTCGTTTGAATCATCGGAAAACTTTGATGTGTTGGTTAACCTGGAACTAATAAAGAAATTGATTTGTCT
b5v5_00526	TCTAAGGAACAGGTGCTTGCGTAAGTACCAAAGAAATAATGCTTGCCATCCTGTGGACGCAATAAAGAAATTGATTTGTCT
b5v5_00527	TTTTTCTCTATTGTGTTCGCCGACAACGTCTACGCGTCACTCGCGGTATCTAGTGAGAGAAATAAAGAAATTGATTTGTCT
b5v5_00528	GTTGTAGCTTCTCACAGAACAAGAGTTTCCGTTTTTAGAATTTCTACGTCATGCTTAGAAAATAAAGAAATTGATTTGTCT
b5v5_00529	AATAATTGAGCCGGACAAATTTGTAGATGAGTCGAAGAGCTACGTGGGTAGCCCGTGACGAATAAAGAAATTGATTTGTCT
b5v5_00530	GCAATGTGTCTTTCTAGATGTTATATTCATGTCGCTACGAGAATCTGCTGGTATTTGGAGAATAAAGAAATTGATTTGTCT
b5v5_00531	CCACACAGATTTCTCCATTCGGTTGACGCTATTTGGGGTAGGTGAATTCAGTACTTTATTAATAAAGAAATTGATTTGTCT
b5v5_00532	NNNGTAGGATAGACCTTTTTGTTCTGTCCTAGTTAGATCTGTCAAACGAGCTTTACTCGAAATAAAGAAATTGATTTGTCC
b5v5_00533	GAAAATTATTGAAGAACAGAATAGGATATTTTTGGTACTTTTGCGGTGTTTTATTAGACCAATAAAGAAATTGATTTGTCT
b5v5_00534	GCGTTCGGACAGGTACACAAGTTGAAGGTGTTCATGATGATCTCTCCTGCAATGAGTCTGAATAAAGAAATTGATTTGTC
b5v5_00535	GCTGTAGTGAGCGGCGCACATATTGGAAGAGCGTGGTAACCACTGTGGGGTATAGCCGCGAATAAAGAAATTGATTTGTCT
b5v5_00536	CTTCCAACTAGGGGAAGATATAGATGTGCGATGAGCGATGTACATTCTGGCTGATTTGTCAATAAAGAAATTGATTTGTCT
b5v5_00537	TTTATCAGTGATGTGCAGACGGATCCGTGAAGAGAAATTATGTTTGGGCGTTTTTGCGTGAATAAAGAAATTGATTTGTCT
b5v5_00538	CGTCTTTAGAGTGGACCTCGAGAAGAGGCAAGACTGTGGTTATTTACGTATTTGTAATAGAATAAAGAAATTGATTTGTCT
b5v5_00539	CCGGTTAGATGGAATGGTGTCTATGTATAAAAATTCTTCTTCCACTGAGGGCGTTGTTGCAATAAAGAAATTGATTTGTCT
b5v5_00540	CTCCGAGTTGTTGCCTGGTCGCAATTCTGTAGTCTGAAGCGATTACGTGCCTCTAGCGATAATAAAGAAATTGATTTGTCT
b5v5_00541	CTGTCTAACAGTAAGATAGAGCGAAATATTTCGTCTATAGACTTTCGTGGGATTCGACTAAATAAAGAAATTGATTTGTCT
b5v5_00542	GTTGATATGCTAAGCTACCTGTCTTATTGCAGTAAGTCACCCCTGATTACAAGATACAGTAATAAAGAAATTGATTTGTCT
b5v5_00543	CCAGTTGCGACACCTTCAAATTATGTTTTATGATAATAGTTCGAGGTCGTAGACGGCGTAAATAAAGAAATTGATTTGTCT
b5v5_00544	CACTTGTTTGTTTTTGAAGTATTATTGTACAGGCTAATTCCGCACGCCGGAAACGTAATCAATAAAGAAATTGATTTGTCT
b5v5_00545	GCGGTTTTAGACGCTGTCGGTAGACCCAATTAAGATTACATGGACCAACTTATGGTCATCAATAAAGAAATTGATTTGTCT
b5v5_00546	NNTTACTTACGTGTTCGCTAGCGTGGAATTACCATAAAGGATCTTGAGCCTTTCGAAGAGAATAAAGAAATTGATTTGTCT
b5v5_00547	GGGTAGACTTGTCAAACTTGTCCTCTAATAATAAGGGTCAGCGTAACTGTAAAGAACGTCAATAAAGAAATTGATTTGTCT
b5v5_00548	ACCTTTTGTTGATTGTTTTTTTCCGTTAGTCCTTAAGCTTCAAGTTGTTTGTTTCTTTGCAATAAAGAAATTGATTTGTCT
b5v5_00549	TCTGCATGTTCCATGTTAGAACGAATCTGGTGTGTTAATAATGCTAAGCGTTTTTTCGAAAATAAAGAAATTGATTTGTCT
b5v5_00550	ATGTTTGTGTACGTGTAGCCGCCTTGTAGATGGTCTACTGCAATCTTAGCGTGATATCTTAATAAAGAAATTGATTTGTCT
b5v5_00551	GTGCAATCGGCTACTGTCATCGTAATGTGATTTTTTTAGTGGTATGTGTTGCGATAGGTCAATAAAGAAATTGATTTGTCT
b5v5_00552	CATCGTGCTTTGAAGTTGCTGTCTTATTTAGTTAGCGTTTTTGCAAAAGAGAAGGCATTGAATAAAGAAATTGATTTGTCT
b5v5_00553	TTTGTGGCAAGTCTTCCAGGTGCCGGTTCGAAACCGAAATCATTGGTATGCATCGAGTGTAATAAAGAAATTGATTTGTCT
b5v5_00554	AACGATAGTCCCACGGATATGTGCGCGAATAATTGAGCGTTCTGATAATGCATTAGCGGCAATAAAGAAATTGATTTGTCT
b5v5_00555	TCAGCTGTTAGGACTTCATCGTTGAGCTAGCGTATGTCCGTGGGAGAATGTAGATGAGTCAATAAAGAAATTGATTTGTCT
b5v5_00556	TCTAGGTCGATCTTAGTCGTTTTGGGTCGAATATCTTTGTTAGGTAATAAGGTAGGATACAATAAAGAAATTGATTTGTCT
b5v5_00557	CTGTCGCCTTAGTTGACTGTTGTATAATTCTAAAAAAGCCGAATTACTGTTGTTTTTTGGAATAAAGAAATTGATTTGTCT
b5v5_00558	TCAGCAATAACCTTTTGTATTTAAAGATATGTTTGCCTGAGTTCAGGGAATAAGCGAAAGAATAAAGAAATTGATTTGTCT
b5v5_00559	AAAATCGGGACTCTAAGTAATTCGATGAACCGATACCATGGTTGGGTCTGATTTGCAGTGAATAAAGAAATTGATTTGTCT
b5v5_00560	NNNTTATATAGTTATCCTTGTAGCGTTCGTATTGCTCAGTGCTATGGGTCGTGGTTTGTTAATAAAGAAATTGATTTGTCT
b5v5_00561	CTCGAAGATGATAAGTGAAATGATGTTTTTCGTCAAGGTGGTAAGTGCTACTGAGCGAGCAATAAAGAAATTGATTTGTCT
b5v5_00562	TGGTCGTATTGGGCTTCTTGATTATTTTTCGTTTTTTGGACACGACAGTTTTTGATGAGGAATAAAGAAATTGATTTGTCT
b5v5_00563	CCAAGACCGCGAAGTAATTAGTTGAGTATGGTAGCATCTGACAATCCGCATCATGCTTATAATAAAGAAATTGATTTGTCT
b5v5_00564	CGAGGTCCGTCAGGGTCATTTTGTTGAAGGACCGTAATTATTGATTAGGTGAGTCTCTGGAATAAAGAAATTGATTTGTCT
b5v5_00565	CTTGTGAAAGTTTGTATGGCCATCCACTGGCTCACGAGATGAGGAACATTCGTGTGGCGTAATAAAGAAATTGATTTGTCT
b5v5_00566	TATCCGCGTTCATTTAGAATGCATTTAAGTGGTGTGTTTATTAGTGAGTTTTCAAGACTGAATAAAGAAATTGATTTGTC
b5v5_00567	AGCCTTCATTCGAGGTCTCTAAACGGGAACTATGATACTGTGTTAGAGAGATACGTGCTCAATAAAGAAATTGATTTGTCT
b5v5_00568	GTACATTATTCCCCTTCGCAAGGACAGCTCTTGTCAAACCTTGCTATAGCCTGTCGGCCCAATAAAGAAATTGATTTGTCT
b5v5_00569	GTATATCAGATTATGAGGTCCCCTCAATTCGCGTAATCGATGTGGTACATAAAAATGTCCAATAAAGAAATTGATTTGTCT
b5v5_00570	TTTGTATAGGTAGTTTAAAGTGTTAGAGAGGTCTGTTGTTGTGCGAGTAATCCTGAGGCTAATAAAGAAATTGATTTGTCT
b5v5_00571	GACCCAAGAAGGAGATTCAATCCTGCTTCATAACTTGTAACACAATTAACCACCTTACGTAATAAAGAAATTGATTTGTCT
b5v5_00572	AGTGGAAAGAGTGTATTTCGGTTATGGTTTTTTTCCATGTTAAAAATTCATGGAACTTTCAATAAAGAAATTGATTTGTCT
b5v5_00573	AGCAAAGATCGCCTTTCATAGTGATACGATATGTGTAGATACTTTCCTTGCATAAATGTGAATAAAGAAATTGATTTGTCT
b5v5_00574	GCTAGTGCGTATTGTTACGTTCATTTTTGTTTTGGCATATTGGGTATTAATTTCTCAAAGAATAAAGAAATTGATTTGTCT
b5v5_00575	CGAAACAGCTAACAGCTGTAGTTATACGAGGTATGACCTTTGTCAGGTTATGCAGTTATAAATAAAGAAATTGATTTGTCT
b5v5_00576	TCTAGCTGCACGCTGGTAGCACTTATGGGTGATTTTTTACCTGAGATATGTTAGGATTGTAATAAAGAAATTGATTTGTCT
b5v5_00577	GTCGAATTGCGAAGTGAGGTTTTTAATAAAGTGTTGGTCTGCCATATATGTGAGGTCCCTAATAAAGAAATTGATTTGTCT
b5v5_00578	TCCAGTTACGAATGGCCAAGTCAAATGCTGTTTTTCGGATCTGTCTTAATTTCGAGTGATAATAAAGAAATTGATTTGTCT
b5v5_00579	GAATGTGATGTTGGCGTTTGTATTGCTTAGTGATGATGAATCAGGTATTTATGACGTTGCAATAAAGAAATTGATTTGTCT
b5v5_00580	AGAATTAAAGTTTGTCTGTTTTTTGTAGGGCGTTATAAATTGTTGAATATTGCTTTATGAAATAAAGAAATTGATTTGTCT
b5v5_00581	TTGCTAGGGTCACGCGGATATCTATTCTGCACTTCTGACTGCAACTTAAATGTACGTAGCAATAAAGAAATTGATTTGTCT
b5v5_00582	NATAGCTGCAGTCTGGCCCCTAGAAAATTTAGGTCGAATTATAATGGTAACCTAACTTCGAATAAAGAAATTGATTTGTCT
b5v5_00583	GCGCCAAAGCCTGTCATTCTGGTTTATTGACAAGTATTGTCTTTGGTATTATATTGCCTTAATAAAGAAATTGATTTGTCT
b5v5_00584	CATCGCACTCAGCCAGTTGTAGGAGTTATTGTAGCTTTATTTTGTTCTCGAAAACGGTAAAATAAAGAAATTGATTTGTCT
b5v5_00585	ACGTCTCTTGAAATTTGCGAGTATAATTTTAAATGCGGATTCAGACGTACATCTGGAGTCAATAAAGAAATTGATTTGTCT
b5v5_00586	GAAGTTGTTTTCAGCCGATTTAGTCAAGTCAGTACTCACGTGGATTTCTGTTTTCGTACCAATAAAGAAATTGATTTGTCT
b5v5_00587	ACTCCGTGGTACAATTGGGGTTGGATAGAACACAAAGAGTGTTCACCGTTTCCGCTGCTTAATAAAGAAATTGATTTGTCT
b5v5_00588	TTAATCGACTTGACAGCGATGCACAAGGAATAGTAGCTCGTGAGCAGACAGTGGGCCGGGAATAAAGAAATTGATTTGTCT
b5v5_00589	GCTTAGTCGTGAAGCGAACGCACTATGCTTCAACTTCAGCCGACTGTGAACCTGAGTTATAATAAAGAAATTGATTTGTCT
b5v5_00590	ATTTTTCTTGGTGTTTTAGTGCAACCGTTTCCATTTATATTTGCATTTCCTTCTGCATATAATAAAGAAATTGATTTGTCT
b5v5_00591	ACCATTAATTTTATGGCGTTTGAGGTGGTCTGGTCCCCTTCATTTCGGGTTTAACGGCTGAATAAAGAAATTGATTCGTCT
b5v5_00592	TGCCTTTTAGACTCGGCCGGAGTGTTTTCGAGATCGTAACATGATATGCTGGATGCAATAAATAAAGAAATTGATTTGTCT
b5v5_00593	TAATAGCCGAAGAGCTTATGGGTTGTCTACTCTTGTTAAGATGGCTCTAGAATGATCGAGAATAAAGAAATTGATTTGTCT
b5v5_00594	TATGCACTGCTTCGAGAGCTCCCCGTTTAAGTCTAGTTAACGTAGAACTTCAAATTTTTTAATAAAGAAATTGATTTGTCT
b5v5_00595	GTTTAATTTCACATGGTATGCTAGCCATGATCCATCGGGTAATGGAGGACATTTTTGGGTAATAAAGAAATTGATTTGTCT
b5v5_00596	TCCGTATCAGACGACGTTTTAAAATTCTGTTTTGTGTTTCACCGTAGTAATAGGCAATAAAATAAAGAAATTGATTTGTCT
b5v5_00597	CTCGTTTACGGCTTGCAGTAGAAGAGTTATTGAGGCTGAGAGCACAGTTTCTGTATTCGAAATAAAGAAATTGATTTGTCT
b5v5_00598	GACACATGTCTCCGAAACGGCTTTTTGCAGGATGTGATTGAGTTTATCTCGTTGAGTTTTAATAAAGAAATTGATTTGTCT
b5v5_00599	CTTCTGGACAGTCCGCGAGATCAACAGATTGGGACAAATCAGATTAAACAATAGTTAACGAATAAAGAAATTGATTTGTCT
b5v5_00600	CCTTTCTGTACTCTGCGGACGTGGACAAGGTGTATGATAAACTATTCAATTAGCTTCTCGAATAAAGAAATTGATTTGTCT
b5v5_00601	GACACGATGGCGTCGTTCATTGTAGTTTATGATTTGCTTTCTGTATGCATTTTATTCGAAAATAAAGAAATTGATTTGTCT
b5v5_00602	TTACTTTGATAATATGTTTAGTTCGATCTCGCTAAAGTCTGGAGTCCAGAAGATAAGGACAATAAAGAAATTGATTTGTCT
b5v5_00603	TCAAGGATGCTTCAACTCTTGATTTGTTCAACGCCTGATATATATTGAGGCGCTTGATCGAATAAAGAAATTGATTTGTCT
b5v5_00604	GTGTCCAGTCGAGTAGATCGTATCTGGCCAACTGTTTTCTGTCTAGCAAGGCTCAATTCTAATAAAGAAATTGATTTGTCT
b5v5_00605	GCTTCAGGAGGTCTCGGGCCGGTTGGATACAGTTGTGTGGTACGGGGGAGACTGTAATGGAATAAAGAAATTGATTTGTCT
b5v5_00606	TCTTTGAAAGTTATCGCTAAGTCAGTCCGGAGTAAACGTCTGTTCGCTCGAATGACATAGAATAAAGAAATTGATTTGTCT
b5v5_00607	TTAATACTGGAGTACAGGTTCTATCATTCAGTTGGGCATTTTAAGATCTGAGTCCTGCTTAATAAAGAAATTGATTTGTCT
b5v5_00608	CAAGACCCGCTGTTTTTATGAGAATATCATTAGTTTCGTTGAGCTGAGGTATGCTCTGTTAATAAAGAAATTGATTTGTCT
b5v5_00609	GTTTCAGAATCGCATGTTTAGGGGATTCGAGCGTCTGTGTAAGTCCTAAGGAGAAAATTCAATAAAGAAATTGATTTGTCT
b5v5_00610	GGGCGAGGCGTTTCGACAGCGGCATTATCTTTAAAAGGTATGAGTGTCGGTCATGATTAAAATAAAGAAATTGATTTGTCT
b5v5_00611	TGAAACTTATCTAGAGTATAATTCTAGATGTGTCTTCAGAGTTGAATATTTGGTTTTTGTAATAAAGAAATTGATTTGTCT
b5v5_00612	GCATTATGTCGTACCAACGTCGTGTAGGTTCCTCGTCACCCTAAGTTTTAACAAGTTATAAATAAAGAAATTGATTTGTCT
b5v5_00613	CTCAATTATGATTTTGCATAACGTATAACGCCGTAGCGACGTCCCGTATGTGCGCGCGTTAATAAAGAAATTGATTTGTCT
b5v5_00614	AAAGGTTATGTCTTATTTGTCTTACGTTAGACAAGGTTGAGTCCCCGATTTGGATGTATCAATAAAGAAATTGATTTGTCT
b5v5_00615	CGAACATCCATAATGGTTTGGAGCCCTTGACGAGCTTCATGGTTGTAGCGGTTTAGCTTTAATAAAGAAATTGATTTGTCT
b5v5_00616	AGTCCAGATATTTGTAAATAGCTTTTATTTACTTTTGGTTATGTCTCGCTTCACGTCGAGAATAAAGAAATTGATTTGTCT
b5v5_00617	TCCTTGTGCTTGGTTTTAGGAATTGAAAGATTTAATAGATGTAGTTGCTTTCACAGCTCTAATAAAGAAATTGATTTGTCT
b5v5_00618	TCTCGACCATGTTGGGCCGTAATCATCTATGTTTGTGTCGCAGATAACAATTTAGTTGGTAATAAAGAAATTGATTTGTCT
b5v5_00619	GTAATGTGTTTGGTTTTTAGACGACAAAGTTGGGCTCTGACGTGCATGAGTAGCTGTATTAATAAAGAAATTGATTTGTCT
b5v5_00620	TCCTTAACTCGAATCAGAATATCAGAATTTGGTTTAAACAACTGTTATTGCATACCACGTAATAAAGAAATTGATTTGTCT
b5v5_00621	AATCCAACATGCTGAATTCTTGATGATGGTTATTTCCCAAGGTTACTCAACAGGCGATTGAATAAAGAAATTGATTTGTCT
b5v5_00622	NTTCTAAAGACTGTAGTATTCTCGTGTAACAGATCAGTCAGAGACTTAGGTGGTCGTGATAATAAAGAAATTGATTTGTCT
b5v5_00623	TAATCAGGTCACTTCCATGAAGTCTAGAAGGGGTGTGATTTTTTAGTCGGATCAGACTCTAATAAAGAAATTGATTTGTCT
b5v5_00624	GCGCATACCGTGGTTTCGTAAAGTAGTGGGTAATCTTTTGTTTTATTGCATAGTTTATTCAATAAAGAAATTGATTTGTCT
b5v5_00625	GTATAGCTAAAATGGTCCACACATGGTAATCGAGAGGTTTGATGAGCTACCACTGAGTGAAATAAAGAAATTGATTTGTCT
b5v5_00626	AATTACAGGATGTAGTCTCATATGTTAGATTGGTCTTAGGCCAATTTGGTGAAGGGAAAGAATAAAGAAATTGATTTGTCT
b5v5_00627	ATGTATCCTTAGAGCTGTGTTCGGTCTTTGATTGAGCTATTCCCCGGGATAGTTTCTCTGAATAAAGAAATTGATTTGTCT
b5v5_00628	GAGTCTTCAACGACAGTTGATGGATGTTTATCGCGGAGTTTTATGATGGTGTGATTGATGAATAAAGAAATTGATTTGTCT
b5v5_00629	GTCTCCATGATGTTTGGTATTGTGTTCCACTCATTCTGATGGAAGAGTTATTGCTCCAGCAATAAAGAAATTGATTTGTCT
b5v5_00630	AATAGTTTAAACCGGCGTTTTCATCTGACGTTGCTTTTGTTGTATTATGGCTTGTATGACAATAAAGAAATTGATTTGTCT
b5v5_00631	GATTGAAGCGCGTGGTTCAAATGGAAATATGAAGAGTCTGCGCAAAGTTGCTAGTGCTGGAATAAAGAAATTGATTTGTCT
b5v5_00632	GTGTTTATTATAGTATTTCTGTTAATGCCTGCTACCAACACTCAGTGAGTAGCAGTCGTGAATAAAGAAATTGATTTGTCT
b5v5_00633	GCACTTGCGCTTTCTGGGTGCCAACTTCGTATCTGTATCATGACCGTGATCATTTCTTGTAATAAAGAAATTGATTTGTCT
b5v5_00634	NNACGTCACTGGATATATATATATCACTCGGTCAGAGTTTTTATTTCAGCTATTTAGCAGAATAAAGAAATTGATTTGTCT
b5v5_00635	TACACTGTTCCTGACAGATAGCCTTTTATTTGCGTGCGTTTTGGGCACGAGAAGATTCTGAATAAAGAAATTGATTTGTCT
b5v5_00636	GTATCTGCAATAGTCAAGAAGAAACGTGTCAATCTTAGGGATTCAATGCGTTTTGCATTTAATAAAGAAATTGATTTGTCT
b5v5_00637	CCGCGCTTTAGCAATTTTGTAGAATCGAGATATGAACTAGAAGAATATTTTCAGGTTGTCAATAAAGAAATTGATTTGTCT
b5v5_00638	AGTATGAGTGTTCTATTTGTATGCTCGCTCATGTTAGCATAATTCTCGAGCCCTTGTAATAATAAAGAAATTGATTTGTCT
b5v5_00639	GAAAAGAAAGCTGTTTCCATTTCTCAGCGTTAGAAGACCACGGAAAGTTCCGCAGGTTAAAATAAAGAAATTGATTTGTCT
b5v5_00640	TAGGGTTTCCTCTAAAGTAAAGAGTGTATTCGCACCAAAGTGGAGCATCCCTTCACTGTCAATAAAGAAATTGATTTGTCT
b5v5_00641	CGCTTATTAAATTCCCCATTAGTTACATGAAGTGCTAAGACACTTACAGTAACCGAACTTAATAAAGAAATTGATTTGTCT
b5v5_00642	CTAGCCGTCGTGAAACTAACGCAACCTAAGTTGTTTACTTCGGTTCTGTGTAGTTTATGCAATAAAGAAATTGATTTGTCT
b5v5_00643	AGGATATCAAGTTGTGGCAAAATGTCTGAAGTCGGTATTCTTCGTGGTCTTGGCATGAAGAATAAAGAAATTGATTTGTCT
b5v5_00644	GGTGAAAATTGCTATCAAGTTTGTGGAGACAGGGTTTCATACCCGTGCCCCAGCTTAGGCAATAAAGAAATTGATTTGTCT
b5v5_00645	GCCTGCTTAAGGTCATAGTGCATGTTTCTACATCTCCTCTACTTTTTCACTAGTCTGCTCAATAAAGAAATTGATTTGTCT
b5v5_00646	TTCGTAGCAGATGTAGTTTCCTCACAATCAGCCGCTTGCTATAATAAACAGACGACTGTGAATAAAGAAATTGATTTGTCT
b5v5_00647	GGGTCACTACGTTTATTATGTTTTTTCTTAGCAGTTGCGTTTACCTTTTTTGAAACCCTGAATAAAGAAATTGATTTGTCT
b5v5_00648	TTCACTTCGCTTAGGGTTAGTGACTGTAACTTAAAGCGCTTGTATCTTCAGTATTAGGCAAATAAAGAAATTGTTTTGTCT
b5v5_00649	TATGTAGCACATCGGTCAATCTTGTCTATCAATAGGTGCGAGATGGCATAACGTCGGAGTAATAAAGAAATTGATTTGTCT
b5v5_00650	NACCTCAGTCGATGATACATCTCTAGTTGAGTGTTAGCTCTACACGTTTGAAAAGTTACGGAATAAGAAATTGATTTGTCT
b5v5_00651	TTTATCAAATGTGTTGCATATGCATTTGGTTTCTATGTCGTAATCGGTATTCCGTACTGCAATAAAGAAATTGATTTGTCT
b5v5_00652	ACGTACTTAATGTATAACGTGTTCTAGTTTGTCGGATTGTTGGACTTTGATATTTTCAGTAATAAAGAAATTGATTTGTCT
b5v5_00653	AAGGTTAAGAAAACCCGTTTTTTGTTACTACTGTGCTCGACGCTAGGTCGTTACCTTAAAAATAAAGAAATTGATTTGTCT
b5v5_00654	CATGGCTTTGAAGATACGAGATCTTCTTCAGATAACCTATTTAGGGTGTGAATTCTCTGCAATAAAGAAATTGATTTGTCT
b5v5_00655	TATAGTTTCGCTGATTGACCAAGGTTCAATGGCATAATCTGCCAAGGAGCATCATCTGTGAATAAAGAAATTGATTTGTCT
b5v5_00656	TTCGAATCTGCTCTAGTTTGACGCGCAATCCTCTGTGTTCTGCTGGATAGCTTCTATATGAATAAAGAAATTGATTTGTCT
b5v5_00657	NTGTTGGGCGCAAAAATGCGGTCCCAAAGATGTAACGGCGGCAGATGTCCTCCGAATCTGTAATAAAGAATTGATTTGTCT
b5v5_00658	GGCTTGACGTCGCTCGCCGCATGAGGAACAAAAGCTATGGAACACGGTTGGTTTTTATACAATAAAGAAATTGATTTGTCT
b5v5_00659	GTCATTAAAGTTGATGTTGAGGTCCCATACATAGAAGTAATTTTACGTGATGTGCGATGAAATAAAGAAATTGATTTGTCT
b5v5_00660	ACTTCTTCTCAGTGGAAGGGTGTTATAGACGCTATCTATGGTGCACGTTGGTAAGTCTGCAATAAAGAAATTGATTTGTCT
b5v5_00661	CGAAGTATGATAGATGTTCGAGCCAGTCTCCTTGATCGTATTTGCTGACGAGACCTATTTAATAAAGAAATTGATTTGTCT
b5v5_00662	NCATAGTATAGCTTTTGCTAGCGTAACGGCGTTAATTTCGATTGTGTAGAAGAGATGATAAATAAAGAAATTGATTTGTCT
b5v5_00663	CCTAGTGAGTACCAACACACTAGGATGTTCAAGGTCCCTCCTTATGTCGATCCGAAGCCGAATAAAGAAATTGATTTGTCT
b5v5_00664	CTATTAATTGATTATGGCAATAATGTCCGTGGTTTGACATATGTTCTGCTGGGTTCTACTAATAAAGAAATTGATTTGTCT
b5v5_00665	CCTCAATACGTGGACATTAGGGTGTCGTGTAAGAGTACTCCTCACTATATTACTATGGTCAATAAAGAAATTGATTTGTCT
b5v5_00666	TTGTTCATGATGATGAATAATCCGTTTAGTGTAGGACTAGAGTTCGAACGGGTTGTAGCCAATAAAGAAATTGATTTGTCT
b5v5_00667	GCTTCAATTGTTTTACTTATCGTTATGATGTAAAAATGTGACTGAATTGCCTGTGCTCTCAATAAAGAAATTGATTTGTCT
b5v5_00668	TGTCGTGCAACAGGATTCAGTGTTGTTAAGTGAAATTCTGTGCTCTGTAGCAGTGCTAATAATAAAGAAATTGATTTGTCT
b5v5_00669	GAACGATTTCGCTAGGACTTCGGTTTGTTGTAGTAGTTCCTGTAAGGACAAGTTATCGATAATAAAGAAATTGATTTGTCT
b5v5_00670	TTGTCTCTAACTAGTTCTGCCTCTATGGGGTGACGGAGGTTTCTGGCATACTGCGGTTAGAATAAAGAAATTGATTTGTCT
b5v5_00671	TTTGCATCGGTTTTATAGGTCTCGAAAAAGCGTAGTCCCCTGGATACATGTAGATTGGTTAATAAAGAAATTGATTTGTCT
b5v5_00672	GCTCAACTGATTCCTGCATCGCCCTTTTTAGATAAGAGAGTGTGGCTTTTGGATAGTAAGAATAAAGAAATTGATTTGTCT
b5v5_00673	CGAACATATTGGAGTCAAAGTCCCAAGATATTCTATGCTGCTGACGTCTGGATTGTGTGTAATAAAGAAATTGATTTGTCT
b5v5_00674	GCCCTTCTAGGGAATTAGGTCTTTTGATTCACACGTCGCTGTAAATGAAGCCGCTTGTACAATAAAGAAATTGATTTGTCT
b5v5_00675	NGAACGAAATATTGCACTGTGGACAGCATCACTACAATTTTGCTATTTACAATGTACGGGAATAAAGAAATTGATTTGTCT
b5v5_00676	TTCGCATTGTATGCCGCTAATTGTTGCCTGAGACATGGACTGCAATGGCGTTCCTGCCATAATAAAGAAATTGATTTGTCT
b5v5_00677	AGAATCCTAGATATTTATATGGTTTGTCAATGTTTGAATTTGTTCTAAAGCAGTATCCTGAATAAAGAAATTGATTTGTCT
b5v5_00678	TTATCCTAGTTCATCACCAACTGTGTATTCAATGGTGGAGTTTGAGTGGTGATTCTGATGAATAAAGAAATTGATTTGTCT
b5v5_00679	TTGTGCCGTTTTAGCGTTAGCTCCAATTTGTTTAGCTACGATTAAGATGGAACGGCTTTGAATAAAGAAATTGATTTGTCT
b5v5_00680	TTCCTTGCAGTCCGTCCCTCATGGGGAGATACAAAGATTAGTCATATCTAGCCATCAAGTAATAAAGAAATTGATTTGTCT
b5v5_00681	NAGCAATATAATGCTCTCGTTGTTTTCAGCGGTTTTCGAAATTTTATTTTTTGCTCAGGTGAATAAGAAATTGATTTGTCT
b5v5_00682	AGCAGAGTTTGGCGCCCAGCCATTGATGTCGATTTAGAGCTTCATACTTTAATAGAATAGAATAAAGAAATTGATTTGTCT
b5v5_00683	CATATTGCCGCAGTTCAGTCTATACACTAGGTGTTATATTTTCATTAATTCTGCATGACTAATAAAGAAATTGATTTGTCT
b5v5_00684	TGCACTTGGCGTAGCGTATTCCGGAAACTTGACTCGAAAAGGGACTCACTAAAGGTATTGAATAAAGAAATTGATTTGTCT
b5v5_00685	GTTGGTTTTTCTGCAGGGCTGTGTTCACGGGACCCAAACGAAAGTAACCGTAATGTAGTCAATAAAGAAATTGATTTGTCT
b5v5_00686	ATCATGTTGGGTCCGTTGCCATGGTGTTGAAAGTAATTCGTGAAATGTGTAATGTCAGGCAATAAAGAAATTGATTTGTCT
b5v5_00687	CCTAACTTTTTGACATGCCTTGTGCAACATGAATCGAAGTCTTCAATATGCCCGAGTTGGAATAAAGAAATTGATTTGTCT
b5v5_00688	ACGAGTATTTTGGTTTTGTTCGGTACGTGTAACTGAGTATTCACTCTCGAAGCGCAACTTAATAAAGAAATTGATTTGTCT
b5v5_00689	CGGTGTGGGACAGTTACCGGTCAGGAACTTGAGTTTAGTTAAGCCATTGATTTTTACGCGAATAAAGAAATTGATTTGTCT
b5v5_00690	GCTAGTTTTTTCTGTCGCTTTCACTTAGAAAGCTATCTGAGCGACTTCCTTCTTAATGGGAATAAAGAAATTGATTTGTCT
b5v5_00691	AGAGCCGGCTCGCAAAATGCAGGTTAGTGGATTACTTGAATAGGGATACGTGTTTTCATTAATAAAGAAATTGATTTGTCT
b5v5_00692	CGTTTTGCCGCAATACAGTTTAAGTGTCTGAGACCTATCGAAACTGTTTTCGCATTCAGCAATAAAGAAATTGATTTGTCT
b5v5_00693	ACATTTCGTAGAGCCCCGGTAGTGTTTCGTACGTGAAAATTCCTGACTTTGATGGAGTTGAATAAAGAAATTGATTTGTCT
b5v5_00694	GTCAATGGTTGTCAGATGTTGTAACTCGTTTTCCAGTGGAGGCGGTTGTTTTTTAGAGCTAATAAAGAAATTGATTTGTCT
b5v5_00695	CTTGTCGAGAGTCTTATTTGCAACTTGAAATAGCAACTTCATGCCATATAGCTTTTAGACAATAAAGAAATTGATTTGTCT
b5v5_00696	TTCTCGTTCACTTTTGTAGATTAAAGGTGGGCAGTTTTTTTGCATGAAGTTGAAGCTTGTAATAAAGAAATTGATTTGTCT
b5v5_00697	NAGGAAATGTTGCCTGATAGTTCGGGTTGTGACATAAGACGTTTCGGTATCGATTTCATGAATAAAGAAATTGATTTGTCT
b5v5_00698	CAGAGCTTAGTCTGATAGGGTTCTAGTATAAGGCCGGAGCTGTCCCGAGTGTTTCTGCGTAATAAAGAAATTGATTTGTCT
b5v5_00699	GAGCCCGTGTATTCCGGTAGTTATTAGCTCAGTTGACTCTTTCGAGGATTACAATACCTGAATAAAGAAATTGATTTGTCT
b5v5_00700	ACAGATCGTAAGGCAGCTCAATGTCCTTAATTATTATGAGGGCCTGACAGCCTGTCCGCTAATAAAGAAATTGATTTGTCT
b5v5_00701	TTCGTGGCCGAACGGAGTAGTATATAGACGTCACTCATGTCTTGTGCGTGTAAGTGCGGTAATAAAGAAATTGATTTGTCT
b5v5_00702	AAGTATTAAGGGTTTTTGTTTGCGACGCATGCCTAGTCGCTCTCTGGTCGGTGCTGTCAAAATAAAGAAATTGATTTGTCT
b5v5_00703	AATGTGGATCACATTTATCGTTCAGAGCTAAGTCGCATCACTGATCTCAGCGGCGCCCTTAATAAAGAAATTGATTTGTCT
b5v5_00704	GTCAATCGCTAGCAGGCCGAGGCCTGGCTGTAAATCCGAGCTATGTAACAAGGATTTACCAATAAAGAAATTGATTTGTCT
b5v5_00705	CACCCATATAGCATTTATGTGTGTTTTGACTAGAGTATTACATGGTAAAGCCTTTACGGTAATAAAGAAATTGATTTGTCT
b5v5_00706	TCTAGAGACGTATAACGTGCGATTCTAATATTGTAAGTTACGGTCACCCGTGATATACATAATAAAGAAATTGATTTGTCT
b5v5_00707	ACTAACTTCATGTGGTCCGTAGATGGATGTTTGCTTCATGTGTAGAGACTGTTCCAATGAAATAAAGAAATTGATTTGTCT
b5v5_00708	TCCATTGGTTCGTAGTGCAGAGTATAATTTTTTTCGAGTTCATTATTACCCAGTCGGGGTAATAAAGAAATTGATTTGTCT
b5v5_00709	AACGACCTTAGACTGTGGAGTAAGGCGAACCATAATTAGTCGGAACTTTGGTATTCGTTCAATAAAGAAATTGATTTGTCT
b5v5_00710	ATTCTTGGTTTTTGCAAAATCTTGCTCTTTACTGTCTCGGTCGAAAAATAGATAAATAATAATAAAGAAATTGATTTGTCT
b5v5_00711	CTTCGTTGATTTTTGTTACAATCTAAAACCGCTCGAGGGCCCATAGCGGTTATGCTAGGAAATAAAGAAATTGATTTGTCT
b5v5_00712	AGGATCAAATAAACTAGTCAAGTTTATCCATCGCTTCAGTATCATTGGCGTAATTGTCGAAATAAAGAAATTGATTTGTCT
b5v5_00713	GGCACCATGCGGTCAGCTTCTTAGGGTAATAGAAATGTTTTGTGTTTTCTTTATCTTCGGAATAAAGAAATTGATTTGTCT
b5v5_00714	GTTAAATTTTTTGGGTGTTACGGTCCCCATTCGGATTTCTGTTGAGCGTCCATTCATATTAATAAAGAAATTGATTTGTCT
b5v5_00715	AGTTCAGTTGTTTGCATTAAGTGAGTGCTTATAAGTGATTCCATAAGCGGTCAACGTTGCAATAAAGAAATTGATTTGTCT
b5v5_00716	TTTTGCGATACGTGTGGGTTTACTAGCGTTTGTTCGTCATCACCGAGAATTATCGACGTGAATAAAGAAATTGATTTGTCT
b5v5_00717	TTGGTGCATTCCAGTTCCTAGTCATGATGTTTGTGGGTTGGGTGTTCTGTTATTGCGCGCAATAAAGAAATTGATTTGTCT
b5v5_00718	TCAATTGTCCCCCAGTGATCCTATGGTTTATACTGAGTTGCTTTGCTTGTGCATATGTGTAATAAAGAAATTGATTTGTCT
b5v5_00719	NTTGTAGGAGTTTTCGGTCATCGATTTTAGATGCTTTTTGTAATTCTTTGGGTCTTTCGATAATAAGAAATTGATTTGTCT
b5v5_00720	ATGTTTTCTGATTCTTAAAATTGAGGGTACCCAGAAGCTACTAGCTACAAGTCGCCCTCTAATAAAGAAATTGATTTGTCT
b5v5_00721	GAGCACCTAGTTAGCACGCAAGCATGCTAGGCGTTTTCCAGGAGGAAATGCACAGTTCGTAATAAAGAAATTGATTTGTCT
b5v5_00722	AAGAAACTTCGTGTGCTCGAAACTTTCTGGGTGATATCGAGCTGATGTCGGTCTATGTTTAATAAAGAAATTGATTTGTCT
b5v5_00723	TTAATATGTGGTGTATTGCTATGATACTTCGCGTTCTGCTATGCGTGAGTGTTAAGCTGTAATAAAGAAATTGATTTGTCT
b5v5_00724	TTGATTTGTTTGTTACGTAGACAGAAATATTTGTCACTTTCGTGTTTCACACGTAAATTAAATAAAGAAATTGATTTGTCT
b5v5_00725	GCCTCTATTGCCGTTTCATTTGGTCTCGGTCGGGTATGGATGCGATTAGCATTGAATTCAAATAAAGAAATTGATTTGTCT
b5v5_00726	TCCTCAGAGCATTTATAATAAACCCAGTGAACTTAAAACGAGGAAGAGTGGTAGCAGCCTAATAAAGAAATTGATTTGTCT
b5v5_00727	ATGTTCTGCTTAGATACGCTTGTAGGTCAGATGATCGTCATCGAGAGTTGCCTTCCTACCAATAAAGAAATTGATTTGTCT
b5v5_00728	CCTAAACACTTTGTAGTTACTGGTCGCAGTACAGTCGTGGATTTGTTGGTATCCCTTCTAAATAAAGAAATTGATTTGTCT
b5v5_00729	CACCGTATCCGGCGATAGCGTGATAGAACTTTGTTTTCTTCTGTCGGGCGGCAAAATCAGAATAAAGAAATTGATTTGTCT
b5v5_00730	AAAGGTGAAGCATCGCAAAGTTGCTTAAAATTACCATGGGAGTCCCAACTTGTTCATTGTAATAAAGAAATTGATTTGTCT
b5v5_00731	TCTGCACTTCGAATAACAGATTCTTATCGTTATGGTCGCTCTCATGGGAGTTCTGTACTCAATAAAGAAATTGATTTGTCT
b5v5_00732	TGTTTGGACGTCAGATACCATGGTTTGGAGGTCCGTGCGACGGTAAAATGTGAGGATGATAATAAAGAAATTGATTTGTCT
b5v5_00733	GTCATGAAGAACACGAAGATTAAACATATATTTTAGTTTATTTAAGTCAGTCGGTAGTCGAATAAAGAAATTGATTTGTCT
b5v5_00734	GTAGCAATTTGTAATCGGTTTTAACTTGTTAGCCGGTTGATCCTTGCGTTGAGCTGTGGAAATAAAGAAATTGATTTGTCT
b5v5_00735	NNNGTCTGGACTGGCAGCCGCAGAACAGATGTTGAGATCCTGGTTAGATGACCCCTCACGAATAAAGAAATTGATTTGTCT
b5v5_00736	GCAAATTCTGCGTAATAGAGGTACGAGATTTGGCTTAAATAAGTCTATTCTCGTACTATAAATAAAGAAATTGATTTGTCT
b5v5_00737	GGCAATCCGTGGAATAGATTTCTTTGGTAAATTCTTATGCCACCTTTTTGCTTGTATCGAAATAAAGAAATTGATTTGTCT
b5v5_00738	GTAAGTATCACATGATTGAGCTTTACCTAACGTAAAGACCCATGTGTATGCTGGTCGGATAATAAAGAAATTGATTTGTCT
b5v5_00739	CAGCACTACCGGTACTTTGCAATTTAGTTAGTTCATATGTAGGATTGTGGTTGGTTAGATAATAAAGAAATTGATTTGTCT
b5v5_00740	AGGTGTTACTTTTCTTTAGATATAGAAATAAGGAACAAAAAGAGCACGCTTTACTTAATGAATAAAGAAATTGATTTGTCT
b5v5_00741	TTGTCAGCTACTAGATTTGAGCTAAAGGTGTCTAATTGTAGATTAGATGGAGCGTTCTCGAATAAAGAAATTGATTTGTCT
b5v5_00742	ACGGTAAGAAAAATTCACGTTTGAGCATACTCGTTTATATGTGCTATGTAGAAAGGATTTAATAAAGAAATTGATTTGTCT
b5v5_00743	ATCGCGTACTCAACTGGAATAAGATGAGGAAGTATGAATTCCGTTTGTAGAGTTTAGTCAAATAAAGAAATTGATTTGTCT
b5v5_00744	NGAACGGATATTACTATTGTAGGTGAGTGTTCTCTCTTAATGTTATTTCGTCCTCGATTTAAATAAGAAATTGATTTGTCT
b5v5_00745	GTAGGCAAAGGTAAGAGCTAAGGTTTCTGGCTATTCTGCACTTATAGAGGTTGTTACCTTAATAAAGAAATTGATTTGTCT
b5v5_00746	GGATGGTAGATAGTCCCAGCGTTTTCGAATGGATGTATCAGGTCTAATTGGTAGACTTTCAATAAAGAAATTGATTTGTCT
b5v5_00747	CTCTTGAGCCGGCACCGTGCCTGGGATGTAGTCTGTGCACACTTAATTGTGGTGAGCGAGAATAAAGAAATTGATTTGTCT
b5v5_00748	TTAATTATTACGTATCGCGTCATCAGACTAGCCCGTCAGTTAGCTAATCTCTATGTGACGAATAAAGAAATTGATTTGTCT
b5v5_00749	TATGATCGAGCACGTTCGAGTAACCATATGGTCTATGTTTATAGCTTTTGTTGAAAAAGTAATAAAGAAATTGATTTGTCT
b5v5_00750	CACGAGCCAGAAGAGTTTAGTGAAATCGATAAATCGATACAAAGACAGTGAAGCCTGTTGAATAAAGAAATTGATTTGTCT
b5v5_00751	CCACTTCCTGTGTAACACACAGCAACTGATCGCGTGTTATTGTTTTAGTTGCCATGCAAAAATAAAGAAATTGATTTGTCT
b5v5_00752	ATTACAGCTATATTCGTAACCGAGAATTTAGGGCTCTTTGTTGGTGCACAGGGTGCTCACAATAAAGAAATTGATTTGTCT
b5v5_00753	CGATTGTGGTCTTGCGTTGTTTTGAATGCGAGAGCCTTTTTGTGTGATAATTTTTTGGAGAATAAAGAAATTGATTTGTCT
b5v5_00754	AGGTCATAATGAATCAGAGTTGAGCCTTATTTAATCGATATTGCTTCTGTTTAAGTGCATAATAAAGAAATTGATTTGTCT
b5v5_00755	TGGGAGAAAGATCATTTACGTGAATTACGTCGCGTGTTCTCTTGAATGACTCATATCTGGAATAAAGAAATTGATTTGTCT
b5v5_00756	ATAAGAGTGCCCGTTTTTCTGTTATGACAATTGTTACTTACAGTAAGGATCAGTCTGTGCAATAAAGAAATTGATTTGTCT
b5v5_00757	GCTATGTTCTCCAAATAGCCTTAAATGTTTTTTCTGTTAGTGCTGTGCTGATGTAGCAACAATAAAGAAATTGATTTGTCT
b5v5_00758	TGCTCTTCGGATCTACAGCTATGGGGCTTTGGTAGCGTTTGTTGTGTTATAATTCCTCTTAATAAAGAAATTGATTTGTCT
b5v5_00759	ATGTTGGGTCGGTGTGCATGTAAAATGCTCAAACTGAGTTCGAGTGACTTATTCTAAGTCAATAAAGAAATTGATTTGTCT
b5v5_00760	AAGGTGACTCCCTTCGAAACTTCTTGATACCTAAATAATTGGTATGTTGAGTCAATGTGAAATAAAGAAATTGATTTGTCT
b5v5_00761	TCGTATACATGTGTTCTAGTTGTTTTGTCTCACTATTAAAGAACGACTTGTCTGTGAATGAATAAAGAAATTGATTTGTCT
b5v5_00762	ATGTACCTTTCGCTATATTTCTGGGAATGATCGTTTGTTTCGCAGGCTATGTTTGGATATAATAAAGAAATTGATTTGTCT
b5v5_00763	TTGTTGAGTTATCCTCTCGCATAGTGCACCGAAGTCTACGAATTCCGGTTGGAATGCACCAATAAAGAAATTGATTTGTCT
b5v5_00764	GTACCCAATAATTATTCGTGAGCCTACTATCCTCATGTACGATGTACATTTCAGCATAGTAATAAAGAAATTGATTTGTCT
b5v5_00765	GTCGTACCCTTAAGTTCGAGTTAGTGGAAGGTGTTGATTGTTGTATTAGGTATTAGTTTTAATAAAGAAATTGATTTGTCT
b5v5_00766	CTTTCGTTGATGGGGTATGCTGCCTTTGTCTGGAGCTATATGTTTGTTATAGCATTTTGAAATAAAGAAATTGATTTGTCT
b5v5_00767	AGGCTTCCACTGTTAAGGTCGTGTTTTTTGCTTGGATCTTCAGTCATCATTCGCAGGCGTAATAAAGAAATTGATTTGTCT
b5v5_00768	GCTCAGTAGTAATAGTCTCGTTAATGTCTAAGGATCCTAAAAAGTTTTCGTGGATGAGTGAATAAAGAAATTGATTTGTCT
b5v5_00769	CATGCACCACCGTGATAGGCACGTGCGAACTTGCATATAAGATAGGGCTGCGGCGCTTGAAATAAAGAAATTGATTTGTCT
b5v5_00770	TCATTGGTCCAGGTAATTGTTTGTGTTTTTGTCCCGACATGCCAAACCAATTTTGGCCTAAATAAAGAAATTGATTTGTCT
b5v5_00771	GATGTTATATTTTTTCATATGAAGTCCGCAGCTCCATAGCTTGTCGTTGAATGTGGATCCAATAAAGAAATTGATTTGTCT
b5v5_00772	ACCCAACCCTAGTTCGACTTTTTCTTTCTGAAGCAGCTTAAAATATAGTAATATGTCTGTAATAAAGAAATTGATTTGTCT
b5v5_00773	ATCGTTCTACACAAGCACGCGATCGATTTTATCCGCGAAAGTTAAAAACTTACAGCGAAAAATAAAGAAATTGATTTGTCA
b5v5_00774	CAACATTTGTTTTTGCTGTTTCTTAATTAATTGGAAGAATTTGTGGCCATGTTCTGTGGCAATAAAGAAATTGATTTGTCT
b5v5_00775	CATATGAATATCATTAGCAATGTACTCTTCGTTCGTTGGTAATGAATAACGTGTTTGTTAAATAAAGAAATTGATTTGTCT
b5v5_00776	TTTTGATTACGTTTTGTTTTGCAACAGCTGACACATTGACTGGTTCGGAGTTAATTAGAAAATAAAGAAATTGATTTGTCT
b5v5_00777	TTTCAGTGGTCAGTCAGCAGCAATATGTTTCCTGTATGGTTTATGGATAACGTGTAGGCGAATAAAGAAATTGATTTGTCT
b5v5_00778	ACGGTAGGAGTTTGTTAGTTATGACAATGGGTGTCTTTATTACAAATCGATAATCGATTGAATAAAGAAATTGATTTGTCT
b5v5_00779	ATTAGACGCACAGTTCTGCTGTCTCAGTCAGATATGAACAATAGTTGGGTGCGTCTATGAAATAAAGAAATTGATTTGTCT
b5v5_00780	GGTTATATTAACAGCTTTGCGCACAAGCCTCGAAAATTGGTCTGAGTTATGCAAATTGTAAATAAAGAAATTGATTTGTCT
b5v5_00781	TTAACTATTGTTTGCGTTATATCGGGTGTATGAATGAATGACATCGATGAGCACGCGGCGAATAAAGAAATTGATTTGTCT
b5v5_00782	AGTTTGTACCAAGCAAATAGTCTATGGGAACCAAACGCCCAGAATATGCGACAGCTGTACAATAAAGAAATTGATTTGTCT
b5v5_00783	TCTATAGCGTGAGTGAATATGTATATTTAATTGACGACGACCGTTGTGAGCGACGTCGTAAATAAAGAAATTGATTTGTCT
b5v5_00784	AGCCGGTAATAGTAAGATTGTGTATCAGATAAAGTAATGCCACGTAGCGTAATCGTGTTGAATAAAGAAATTGATTTGTC
b5v5_00785	GCTACAGTGTTTACATTGATTTATTGGTCCGGTCACTTTTGTATTACACGTCGTGCTGTTAATAAAGAAATTGATTTGTCT
b5v5_00786	ATGTAAATACTCTAGGTTATATCGTGTGATCGGAATGTCTGCTAGTTCGCTTTCTGCTTGAATAAAGAAATTGATTTGTCT
b5v5_00787	CAGCTTTTAGGTTGAGGTGTCACCAAGTTACCTTGAGGTGTTTTGATCTGGAGTTCCAGTAATAAAGAAATTGATTTGTCT
b5v5_00788	AAAAGGCTGACAGCTCTTCATTTCTTAGACTCGACTTTTGTTTGCTTTTAAGGTAGTTCGAATAAAGAAATTGATTTGTCT
b5v5_00789	TATATTTGTTGTTATTGCATCAGTCTTGAATATATGCTCACTGCAAGTGAAAGATATTTCAATAAAGAAATTGATTTGTCT
b5v5_00790	TGACAGTTCGTTTTAGGCGATCTTCAGTACAATCTATACTTGTTTCTTACAATGAGCGCGAATAAAGAAATTGATTTGTCT
b5v5_00791	TCTGTATGGATCATCAAATATACAACTGCTTGCCGGCCTGCGGCTGAGAAGCAATAATGGAATAAAGAAATTGATTTGTCT
b5v5_00792	CTCTATGTTTATCTTATGCGTGTAGGATTTTTATTGATGTCGGTTTGGTATCTATTGCAGAATAAAGAAATTGATTTGTCT
b5v5_00793	GAGTGATGAAGTGACTGCATTTTTATTTGGTTGAACGAGAACACGTTGGAATTCAATCGTAATAAAGAAATTGATTTGTCT
b5v5_00794	TTTGTTGTAGACATTTGGGTAACCGTTGCTATGTCGAATGTTTATCTGGGTTGGCAGGGAAATAAAGAAATTGATTTGTCT
b5v5_00795	TAGTCGAACGTTGGGTTACGGGAAATTCGCTCGCACGTCAAGAAATTGTGGAGAGAGAATAATAAAGAAATTGATTTGTCT
b5v5_00796	GTTCCGCGTTTTTGAAGAGTATGCGAATACCTTTCTGTTGGTCCTCATCTTTAAGTGAGGAATAAAGAAATTGATTTGTCT
b5v5_00797	TCATGTGAGTGTGGTGTCACAAACTAGGTTTGAGATGCGAATTGTAGATTAGCGAAGTTTAATAAAGAAATTGATTTGTCT
b5v5_00798	CTTGACATATTGTCTTCGAATGAAATTGAGCATAGCTTAGCTTCGTAATGGATAGTTCCTAATAAAGAAATTGATTTGTC
b5v5_00799	CTGTTCTGTCTTCTTTTTATTGAGCGTTGCTGTGGGGTAATGCGATGTAATGGCTGTCACAATAAAGAAATTGATTTGTCT
b5v5_00800	ACGCTAAGGTGCATTAAGAAGCCGTCGATGTTCAGATTGATTTCAAGTTTTGGTTATTATAATAAAGAAATTGATTTGTCT
b5v5_00801	AGGCTTAAAAGAACGTGGCATTTTTATTTGAAAGGGAAGAGCGCTTTCATTTCTTCATGTAATAAAGAAATTGATTTGTCT
b5v5_00802	GCCGTGTCGGTGTGAATCGTTTGTAAGTGGGAAGGTGTGTACGTATGATATAATCGTCTTAATAAAGAAATTGATTTGTCT
b5v5_00803	CTCACACACATGTTAATAAAGAGAGACACGCCGGTATGCATCCTGTTGATGAGTATTTCTAATAAAGAAATTGATTTGTC
b5v5_00804	TCAATGGCTCGCACGGCGACTTGCTGGATTAGTTTTATTAAGCTAAAATGCTTTTAGATAAATAAAGAAATTGATTTGTCT
b5v5_00805	AACGCTGCCTGTTCGTGGTTGTTACCTTAGTGTGTGTAGGTGTTTTAAATGGTATATCAGAATAAAGAAATTGATTTGTCT
b5v5_00806	GTAACGGTGGCGATCTTCATATTCGCAGACAGTAGTTAAAGTTGAGGTTGTTTATGAGTGAATAAAGAAATTGATTTGTCT
b5v5_00807	GTCCTTTTCAGCGTCAACTTGGCCGTTTCTCGTGTCCTCGAGATTGTAGGCTTTATCAGCAATAAAGAAATTGATTTGTCT
b5v5_00808	GCTAGCATTTCTTATGGATTTGTCAGTTCTGGGAGAGTGGTAATATTAATTTGGTTCGGTAATAAAGAAATTGATTTGTCT
b5v5_00809	CACACCGTAAGTTAGTTAGACTTGTAACGGGCCTCCTCATCATACATGGAAGGCAGTACTAATAAAGAAATTGATTTGTCT
b5v5_00810	AGTCCCACAAGCAATCTTGTTTTGGATTGCGGAGATGACTCGGAGAACTTTTTTGGTAGTAATAAAGAAATTGATTTGTCT
b5v5_00811	TAAAGCTGGAGAAACTCAGCATAATTTATGGATTTGAGTTATGGGAGTTGAGCAGTTGATAATAAAGAAATTGATTTGTCT
b5v5_00812	AGTTTCAAGTAGTTCAATTCTAGTACTTACCCGACGAAAAAGTTTTGTTGTTAGGCAGTGAATAAAGAAATTGATTTGTCT
b5v5_00813	TTGGATTCACTGTGTCCGTGTGTTAGTGTTTTATCTTGAACGGCTGCATTTCGTTTTTAGAATAAAGAAATTGATTTGTCT
b5v5_00814	AACCGTGTGTGCTTCTAGAACTTTGTTATTGCTAATTCGCTACCCTAATCTTGACGAAACAATAAAGAAATTGATTTGTCT
b5v5_00815	TAAATTGCGCTCAGTACGGTCTAATTTTTATGCAATGTATTTTTGTGGCAATCTAGACTGAATAAAGAAATTGATTTGTCT
b5v5_00816	TGCCCCCGTGTTGGACGATGCTCTTAGTAGTCTCGCTTTAAGGATTTCTATACTACTGCGAATAAAGAAATTGATTTGTCT
b5v5_00817	TCGTCGTAAGAACGGAAAGGTTGTCGCGTCTTTTTCGTGTTAGAGCTTTTTGTTGGGGGAAATAAAGAAATTGATTTGTCT
b5v5_00818	ATTCGTATTCCACAGCTAATAGTATGTTACGATTATCATGGGATGCTTTCGATCTTGGGCAATAAAGAAATTGATTTGTCT
b5v5_00819	AAGGATTCTTCCTTTCAAGTTAGTTACTCATGGATGTGTTGCGTGAATAGGGAAACGTGGAATAAAGAAATTGATTTGTCT
b5v5_00820	CCTGGTGTTTTTTGTTCGACTACTTGAAAAAATCATATTTATTTATCATTGGCTATGAAAAATAAAGAAATTGATTTGTCT
b5v5_00821	AGCGTGATAGAAAGATGTGAAAAGCTGTTTGTATTTCTCATTGAGATGGTTGGAAAAATGAATAAAGAAATTGATTTGTCT
b5v5_00822	TAAGTCGGTTGTTTTAATTTTCTGAGTTTGATCCGTTTCGCTCTACCTGTTGTTGTAAGAAATAAAGAAATTGATTTGTCT
b5v5_00823	CTTGGTTTCGATTCAAGGTCGATTTCATACGTAATCCGATCTTTGGCGTCGTTTGCGAAGAATAAAGAAATTGATTTGTCT
b5v5_00824	AATGTTTATCAAAGAATAACAAGCTGTAGAGCGCATTTTTCATGACTTTCGTTTCACATGAATAAAGAAATTGATTTGTCT
b5v5_00825	TTTAAAGTCTTCATAGGATGAGACACTTCCGTGATTGAGTTTAGCGGTTTATTCTTTTAGAATAAAGAAATTGATTTGTCT
b5v5_00826	NTTTGTCCTGCCGATCTGCGGGTTTTACAATTGGCAAACATCAGGGCATTGTCTTGGAGAAATAAAGAAATTGATTTGTCT
b5v5_00827	CAATGAGTAGGCACATAGCGTCTGGAACATTCCGAGTAATTAAGGGGCGACAGCGATGTGAATAAAGAAATTGATTTGTCT
b5v5_00828	GTTCCTTATAATGAATGGCGCTCCAGCGGAATTAAGGTGTCTAAGCTGAGCTTCTACCTTAATAAAGAAATTGATTTGTCT
b5v5_00829	AAAGATTGTGGTCTAGTTCCCCAATTGAGATTGTCATTGTTTTGGTAGTTTGTCTGAAATAATAAAGAAATTGATTTGTCT
b5v5_00830	TAGCTGCACAAGTATACCTACATGATATGACAATGAATTAGAAGTGTGGGTCAGTATTGCAATAAAGAAATTGATTTGTCT
b5v5_00831	TTCTAATTGGTGGTATTGACTTTATTGTTTTTAAGCACTGGTTTCGCTTGGGCCGGTTAAAATAAAGAAATTGATTTGTCT
b5v5_00832	TAATACATTGTGAACGACTGCATAACGGCTGAGCAAAGTTGCTATATAAGCAGGTGCAAAAATAAAGAAATTGATTTGTC
b5v5_00833	GAAGCTGTCACAAGTAAACCTTGAATGTACTGTTTTGTGATGCAGGACAGTCGCAATCGGAATAAAGAAATTGATTTGTCT
b5v5_00834	CCTTGCTAAAAACAGTGTCCTATGAAATCGTTTATTCAGTCGAGGTTCTACATGTGAGTGAATAAAGAAATTGATTTGTCT
b5v5_00835	TCGCACGGTGTATTTGCTGGTGCATAAGTTTCAACGTGAGGTATTCTCTCATCTGTTGTTAATAAAGAAATTGATTTGTCT
b5v5_00836	GTACAATCTGGTATCTCGTGTAAACAATACTGTAGCGATTATTGTAAGTTATCTTGCAAAAATAAAGAAATTGATTTGTCT
b5v5_00837	TCTGAGCACGGTCTGTGCTTTGGAGTTACTTGATACGACTGACTGATACACAATGTTCAAAATAAAGAAATTGATTTGTCT
b5v5_00838	GGTTACCTAGCGATTTCAATTAGAGTTGGTCAAAGCTTTAGAAGATGTGTATGCATGCATAATAAAGAAATTGATTTGTC
b5v5_00839	TTCACCATGTAACTTGTCTATATTTCGTCGTACCCGATGACAGCTCTTCTGGCGTTCTACAATAAAGAAATTGATTTGTC
b5v5_00840	TTTGCATAAGCGTTATTCACCAGAACTAAGGTGTTCGTGGAAATTGTCGTTTCCAGTCTTAATAAAGAAATTGATTTGTCT
b5v5_00841	TGAGCGTTTGAAGTCTCAATGGTATGGTATTCGCATTCTTTTTATTCATTTTGGACCGTTAATAAAGAAATTGATTTGTCT
b5v5_00842	CAGACAGTCGGTGTTTCGTTTTCATTCTTTAGTTGAAACGTACTGTATGCTTATATGCTGAATAAAGAAATTGATTTGTCT
b5v5_00843	ATTTGATACTTGTAATGCTCGAGAGGAGAGTGTTTGGACTTTATGATGTGCGGAAAGCTAAATAAAGAAATTGATTTGTCT
b5v5_00844	TTCACTTACTCCTTCATGTAATATGGGATCAGTTTTTGTTTGGATGAAATCGTTTAGCCGAATAAAGAAATTGATTTGTCT
b5v5_00845	GTACTGCTAAACTCGTGGGTCCCTCGTGTTTGCTATAATATATAATCGAGGGCTCTAGGTAATAAAGAAATTGATTTGTCT
b5v5_00846	AATGTGGCGGCCAGTTAGCTTCTGCACTGTGAAATTTGTCTCGCTTCTATCATAAGTGAGAATAAAGAAATTGATTTGTCT
b5v5_00847	AGAACTCGTTGTACTGTTTAAAGGCAAGAGACATTTTTTGGAGCTACGTGGTTTTTAGAGAATAAAGAAATTGATTTGTCT
b5v5_00848	CTTCGCAATTTAGTCGAATCAGGCTGTGATATACTGGTATGCAATAAGAAGTTTTTTGTTAATAAAGAAATTGATTTGTCT
b5v5_00849	ATGTCATGTTTGTTGTTGCTCTACAATCGGACTTTCTTGTATCGTATTAAGACAACTGGTAATAAAGAAATTGATTTGTCT
b5v5_00850	TCCCCGATGTTGGTGCTCATTCCCCTTGAACTTATCGGAACAATCCTAGGGTGACTAGAGAATAAAGAAATTGATTTGTCT
b5v5_00851	TGTTTGTAGTCCGGTAGCTAGTCGGTTCGATCGGTTTAATTTTGTGGCTATAAAACTCTGAATAAAGAAATTGATTTGTCT
b5v5_00852	ATCGCCTCAACGCGTCAGAGCTTATTCTTTTTTATGGCTGTTACCGGGCATCAGTGCTGGAATAAAGAAATTGATTTGTCT
b5v5_00853	CCTGCATACTTTAGAAGCTTGGGAAATCATTTTCATGTACTTGGTCGGGAATATCTTTTTAATAAAGAAATTGATTTGTCT
b5v5_00854	CGGTTGAAATTAGCGAGATCGAAGGTGTAGGTAGCATAAAATGTTTATTCATTTGACTGTAATAAAGAAATTGATTTGTCT
b5v5_00855	GTATAGTCCTAGCATACATACAAAGTAAAATATGCTATAATTTCGTCATTACCCTGTTACAATAAAGAAATTGATTTGTCT
b5v5_00856	TATACTTATTATCGCATTTTACATTGCCGTCAGTCTAGTGATGACGATCTCGCTTTAAACAATAAAGAAATTGATTTGTCT
b5v5_00857	GAAGTGCGAATCTTGAGGTGTTTAAGGTGACTGAAGGCATCTTTTGATCTTTCTAGCATAAATAAAGAAATTGATTTGTCT
b5v5_00858	GGACAAATGATATTAGCAGTCCATGCCGGATTGGGCTTTTTGAATGTGGTAGGTTCATTGAATAAAGAAATTGATTTGTCT
b5v5_00859	NNTCTATTTTGTTGACAGAAGGCAGGTTGAGCCGTGTAATGCGTAATTTGGGTATAATGGTGAAAAGAAATTGATTTGTCT
b5v5_00860	AGCGTCCGTTAGGAATATGCACGTTATTTTTGTCAGATTTGGATTAATCGTTTGCTTTATAATAAAGAAATTGATTTGTCT
b5v5_00861	CCGCCGTTATTCTTGTTCTAGTTAGGCATCTGCCAATAACGATTTCGTGTTGAAGTGTTTAATAAAGAAATTGATTTGTCT
b5v5_00862	GTAATTTTTTTCCTCGATGAGTTCGCTTTGTTTCTGAGATAGGGAGAACTTACTTACTGCAATAAAGAAATTGATTTGTCT
b5v5_00863	AGTCTAACGTGTTTATCTGTAAGAGGTAACCACTTTGCTGAACTTACTAGAGTGCAGAAGAATAAAGAAATTGATTTGTCT
b5v5_00864	TAGTTGATAAAGCTAAAGTCTGCGCTCTTTGGTCCATAATCGTCCTCACTTTTTTGCGACAATAAAGAAATTGATTTGTCT
b5v5_00865	CACTGCTGAGTTGGGATTAGGGAATTCGTGTAGATCGTGTGTGTAACGATATTCCAGCGAAATAAAGAAATTGATTTGTCT
b5v5_00866	ATTCTTCATTCGGAAAGAGCTCCGGAAAATAACTTTGCCGTCGACGCAAGGATTTACATCAATAAAGAAATTGATTTGTCT
b5v5_00867	CTGGAGTGATTACTACGTTGATTGAACGGGAGGTAATTAACCGGACGTGAGTGTCGATTGAATAAAGAAATTGATTTGTCT
b5v5_00868	TTGTATTCCGTCCATCGTATACGCTTGAATACGTCGATGAGGTGATGATTTAGATTTGCTAATAAAGAAATTGATTTGTCT
b5v5_00869	GCAGTGCTTTTTTCGTTTTGTATCAATACTTGTTCAAGTTGTTGACCAAGCGAACAGAAGAATAAAGAAATTGATTTGTCT
b5v5_00870	NGTAAATCCGTCGAGTGTAAGGTTGGAGATTGCCGGATTTCCAAGGTTTTTTAATTTTTCAAATAAGAAATTGATTTGTCT
b5v5_00871	ACATTTGGAATAGTAATGGATGTGGCTCCCAGAAGTGTTACGTGAATAGTCCCTGCAGTGAATAAAGAAATTGATTTGTCT
b5v5_00872	TAACGGGCGCCGCTTAGGTCTTTTCATACTTTTTGGATACTACGCGTTCTGAGACATTCTAATAAAGAAATTGATTTGTCT
b5v5_00873	GCAATGCACAGAGAATTGGTTCGTATACCAGTTTACTCCTATCTTGCCATATGGATGTCCAATAAAGAAATTGATTTGTCT
b5v5_00874	AGTTTCTGAGGAAGAAGTTGAATCCTAATCTTATGGACACGCTTCTTGGGCATGGGCTTGAATAAAGAAATTGATTTGTCT
b5v5_00875	GCACTAGCCTTTAACTGCAGTTTGATTATTTGGCGAAGCCAGGAGAAATGGTTAGGAAAGAATAAAGAAATTGATTTGTCT
b5v5_00876	AGGCTATTGTTTATAAACATAAATTAGTATGCAGTCCCTAATGGAATGAGAGTAAGCGGGAATAAAGAAATTGATTTGTCT
b5v5_00877	GCTCGGCACCTTTGGTACATTGGTAAACAAGTGTATCATGGTCTGGGTGATGTTTGCTCAAATAAAGAAATTGATTTGTCT
b5v5_00878	CGTGTATGACATCAAAGCATGCGCGTTCCTGGATCATTTTTCTTTGTTGTTATGACCTGGAATAAAGAAATTGATTTGTCT
b5v5_00879	TCAATAGCGAGTAATGCGGGTCCCACCTAAAGAAATATGTTTTTTGGATACATTGTAAATAATAAAGAAATTGATTTGTCT
b5v5_00880	TCTTTGTCTTAGCCAAAGGATATATTCTGTTTGAATCTCCCGTGCTATTCGGCAGGGTGAAATAAAGAAATTGATTTGTCT
b5v5_00881	NTGCTCTCGACAGCTGCTTGTATTCAATTTAACTTGTAAAGTATGTTTCGAATATTTAGTTAATAAAGAATTGATTTGTCT
b5v5_00882	TTGATAACGTGTTAATACTTTATGGTTGCACGTTTAAAGCCTATCGCATCGCCAGTATTTAATAAAGAAATTGATTTGTCT
b5v5_00883	GTTGTGGTAGAATACCTACGGCCGCTATGTGTCGAATTAGCACGAAATGTTATGTTCGGTAATAAAGAAATTGATTTGTCT
b5v5_00884	ATAGTGGTCTCGGTTAACGCCTAGCAGGTCTGGGAGTGGACAGATTTACTCTGTATGTTCAATAAAGAAATTGATTTGTCT
b5v5_00885	ATGGTCGTCAGTTGACTGTGTGTATTCATACCATCAATGTTCTTTAGTTCTTCTTGTTATAATAAAGAAATTGATTGTCTA
b5v5_00886	ATTCGGTTAAGTACACGTTTTGCATAGCCAGGCATCAGTTTGGCGACATTTATTGAGGCCAATAAAGAAATTGATTTGTCT
b5v5_00887	TAGTTGAGTGCATCAGTTGCGGTCTTGATTGTAAGGTGTCTGTTTTGTGAAATTGCTTGTAATAAAGAAATTGATTTGTCT
b5v5_00888	AGTTTATCTTCTGGATAGTAGGTCCTCAAGTTAGGCAGCCAATTTCATAGTAGGTTTGAAAATAAAGAAATTGATTTGTCT
b5v5_00889	ACCACTAGTCATACCGCTGGTTGTGAGTAGTGATGATTACTACATTTGTCAAGGACGCAGAATAAAGAAATTGATTTGTCT
b5v5_00890	TTCGCATAGGGTTCTGAAACAGCGGTTTAGGTAAAACAGCAGCTTGTGTTCAAGTACGGCAATAAAGAAATTGATTTGTCT
b5v5_00891	TTCTTTGCTTAAAGATATTGGAAGCGCGGAGCGTAGGCGTTATCAGAATTAAATGAATACAATAAAGAAATTGATTTGTCT
b5v5_00892	GTAAAATTCGTACCATGCTTTGTTATGTCTATATTTTGTTTTGTGTTAGCCTTGCAGGTGAATAAAGAAATTGATTTGTCT
b5v5_00893	NACTCCCCTGTCGAGTTACGGACTATATTTTGTTTGGTATGTGTTATTACTTGAAAGTAAAAATAAAGAAATTATTTGTCT
b5v5_00894	GTCACATTATTAAGTCGAATTAGAAATTATGTTTATTGCACATGTTTAATTGTTTAAGAGAATAAAGAAATTGATTTGTCT
b5v5_00895	TGGATCTGGTCTCGAAAGGTGCGCTAATGGTTTTCTGCTCTGCCTCTTTGGAATGAGAGTAATAAAGAAATTGATTTGTCT
b5v5_00896	NNACAGGATTCCTCTTAATTCTGAACAAGCAGGTAAGCCCCTAAAATCTGTTGCCTTGCGTAAATAGAAATTGATTTGTCT
b5v5_00897	GTCGCAAATTATTCTGGGCATCTGAATTGCATAGCTTAGCATATTTGTTGCAGTGAGAAGAATAAAGAAATTGATTTGTCT
b5v5_00898	TAGCAAAGTTATAATGCTGTGTCCCCTGTTTTCATATGCCCGGCATGCTTGTATGCCTGGAATAAAGAAATTGATTTGTCT
b5v5_00899	TGCAATTTAACACAGAAATTTTCCCCTAAGAAGATCCGAATCGGCTATTCTTTGTTTTAGAATAAAGAAATTGATTTGTCT
b5v5_00900	CCATAGGTTCAGCGTGTTATTGAGTAGAAGCTAATCGATTCAAGCGGAACACCTTACAGCAATAAAGAAATTGATTTGTCT
b5v5_00901	CGGTATGAACGTGTATCCTATTTGTGTTGGTTGATTTTATGGCTGAGTTGGGCTCTTAGCAATAAAGAAATTGATTTGTCT
b5v5_00902	AAGGTTAACAAGATGTTGCTTTGTTGTATTTTGGCTCGTCTGGCTAGTTTTCTGTACTAGAATAAAGAAATTGATTTGTCT
b5v5_00903	GAAAATGCTTTAGCCAAGTCAAAGATTTAGTAGCGTCTTATATTGGTATAGCAGCTTTCCAATAAAGAAATTGATTTGTCT
b5v5_00904	AAATGTTAGAAAGATCCTCACGTGTATGTTTTGCGGTTTATGTTTTGGATTAGGATTTCGAATAAAGAAATTGATTTGTCT
b5v5_00905	TCGTTTTCAGCTGCTGTCCCGTGTAGTATATAAAATTATTCGCTTGCAGTATTCCAAGTTAATAAAGAAATTGATTTGTCT
b5v5_00906	TTTGGTCCGCGAATAAGAGTGATGTGAAGTCCACTGCATTGCTTATGGAATTGCTTGTTTAATAAAGAAATTGATTTGTCT
b5v5_00907	CAACCTAGCGCACACCGGCATATGCCGTGGCTACTAAAGCGATTATGTTAGGCAGTTTATAATAAAGAAATTGATTTGTCT
b5v5_00908	CACATTAGGTCATATATAGATGAAACCATCCCCAGAGCGACGGGATATGGTATGTCGTGGAATAAAGAAATTGATTTGTCT
b5v5_00909	GCAAAGTCGGTCTTTCAATTTACCGTGATCAGGTTAGGTTCACCTCAGGGAGATTCTTGCAATAAAGAAATTGATTTGTCT
b5v5_00910	TAGGATTGGTACAGTTAAAGTTGGGTATAACCGTACTTGCGCGACTTGTGCACTGCAATAAATAAAGAAATTGATTTGTCT
b5v5_00911	GTACACCGGGGCAAGGATAGGTTTAGTTGCGCGTCATATGCACATTCTTATTTGGTTTGGAATAAAGAAATTGATTTGTCT
b5v5_00912	GTTGGTCCTCAGGTCATCAAGTCAGGGCTGCATGTTACAGAGCTTCTGGGAAACTGCTGCAATAAAGAAATTGATTTGTCT
b5v5_00913	TCATTAGCTATGCGTAGCCGCTGTATGCATTGATCTGCATATGAAGGATGTAGAGTTCGGAATAAAGAAATTGATTTGTCT
b5v5_00914	CAACGAGTTGTATTGAGAGTTTTACGAAGCAATAACCGCTGACATACTATGCATGCATTGAATAAAGAAATTGATTTGTCT
b5v5_00915	GCTTTATGAGTGTTTCTTTGTTTCGGGCACCTTAGTAGATGGATTAGTTTGTTTTTACATAATAAAGAAATTGATTTGTCT
b5v5_00916	CTTCGATGGTAAAATATTTTTGTGTACGTTAATGGCTAACTGATAGGGGCATAGTACTGGAATAAAGAAATTGATTTGTCT
b5v5_00917	TAAGCAAGGTGGCCCCATCAGGGATAGTGTTAAATGTCGGATTATGCTTGCTTCGGGAAGAATAAAGAAATTGATTTGTCT
b5v5_00918	CCAGAATTTGGTATAAGTATAGAGAATTACGGAGAATCTTCCAAAATTCGATCTGTCGTCAATAAAGAAATTGATTTGTCT
b5v5_00919	AACGTATCGATTCTTGATAGATGAGTTGTGTGTTGAATACAGTTTGGATTGCCGATTAGCAATAAAGAAATTGATTTGTCT
b5v5_00920	ATGTGGTACTCTCATCATCCGATGAATCAGACCAGCCACGTTTTTATTCCTTAGATAGTTAATAAAGAAATTGATTTGTCT
b5v5_00921	GATTTTTGTCTTTGTTGTGTGAATCCTCTAATGTTTTGCGGGTGTAGGATGTAATATGGCAATAAAGAAATTGATTTGTCT
b5v5_00922	ACGCTCCAAGGGACATTGATTTTACCCTAGTTAAATTTGAACCTGCGGTAAGTGTATGGGAATAAAGAAATTGATTTGTCT
b5v5_00923	TATTAAGGCAAGGATGTTCGCGTTGTGAGTGACTGATGTTCTATGTTAGTCCTTAAGGCGAATAAAGAAATTGATTTGTCT
b5v5_00924	TCATCTATTTTTTAAGCAAAAGTACGTGTCATAATTCTAAGGTCATTCGTAGGAATAGCCAATAAAGAAATTGATTTGTCT
b5v5_00925	AACATTTACTTGTATACTTACGAATTGACATCGTTCTGGGATCCATTCTGTTTATTCTACAATAAAGAAATTGATTTGTCT
b5v5_00926	GTTCCAAAGCGTGCCATTTTATGAGATCACCTGCGGCATTAGTTATGTACTAATGCAATTAATAAAGAAATTGATTTGTCT
b5v5_00927	TTAGGCAAGTTGCAAGCATAGCTCGTCTGATGTTTTTTCTCTGATAGGGCCTGTTTTACAAATAAAGAAATTGATTTGTCT
b5v5_00928	CTGTTAAGTGCCATTTTGGTAACGAGTGAATAGTAGGAAGACACGATCGAGCTTGTCCGTAATAAAGAAATTGATTTGTCT
b5v5_00929	NAAGGTACTGAGGATCTGTTTGTCAGGAGACACCTGGTGTGTGTCATGAGTCTATTAGCGAATAAAGAAATTGATTTGTCT
b5v5_00930	AGAATGCCGGAAAATACTTATGCGAGCGTATTTCTTGTAGTCCGCATTTTTGTTTCGCAGAATAAAGAAATTGATTTGTCT
b5v5_00931	TTCCTGGACGGATATGTTACCTGATTAGTTGGTTCATTTTTGGCTAAACTAAAGAGTGTTAATAAAGAAATTGATTTGTCT
b5v5_00932	CCACAGAATTGGTGTGCTTATGGTATCTGGGCTTGTAGATTTTGATTTTGAATCCGATATAATAAAGAAATTGATTTGTCT
b5v5_00933	CGCGTCGTATTCCAAGTTGACACTTGGTAATAAGTGGGTCGATACATGGGTAGGTTGAGTAATAAAGAAATTGATTTGTCT
b5v5_00934	AATGACAACGAATATCCCCTTGAGGCGGTCAGTAATGTTTTGTTTTTATGGCGGACCACGAATAAAGAAATTGATTTGTCT
b5v5_00935	AAAAAGTTGTTATGTTTTCATTGGCTTGCTGTTCGATGTTCCGTAACTTTTTATTGTGTGAATAAAGAAATTGATTTGTCT
b5v5_00936	TAATGATGGGTGAATAAAGTCGTGATGATAAATTGTGGTTTGTGGTAGCTGAATGCTCTGAATAAAGAAATTGATTTGTCT
b5v5_00937	ATCATCGTAAATCTCTTGTTTACACGAATGGGGCCGCCTGAGCTACTGTGGAATGTGATCAATAAAGAAATTGATTTGTCT
b5v5_00938	CCACCTATGCCATTGATCATGCTTTGTGAATATGACAGTTGTGGCGCTACAAATCATATGAATAAAGAAATTGATTTGTCT
b5v5_00939	TGCGCTAGCTATATAACGTAAGTTATGGTAGTTTGTTTCGTCGTGGGTCTACGTCAGTGTAATAAAGAAATTGATTTGTCT
b5v5_00940	TTTTGATATCTTTGGTTACGCTATGTACTTTCCGTTTTTTGAGGTGTTTATATAGGCGTCAATAAAGAAATTGATTTGTCT
b5v5_00941	GTGTTAAGCCAATCCGCTAGGAGGGACTAACTGTTTTTGTTACAAAGGAAAACCCAATTGAATAAAGAAATTGATTTGTC
b5v5_00942	GTCCGTTAGTTGGGCGAGTCAAGGATTTTTAAGTGCTCGTTAATATTCGCTTTGCAGTTCAATAAAGAAATTGATTTGTCT
b5v5_00943	TTCGTTGCTAACAGCAGGTCAGAGTTTCGCTAAGTCTACTAACTAGGTTATTCTAGTTGCAATAAAGAAATTGATTTGTCT
b5v5_00944	GTGAACTCCGTAAAGGGTGACTGTCGCACTAGATGTTCGGGATTGCATGATCTACTTGACAATAAAGAAATTGATTTGTCT
b5v5_00945	ATTAGGATGACGATGTTATTGTTAGGGTCCTCCAATGGGGAATATGGTCGGTGCCCTGCTAATAAAGAAATTGATTTGTCT
b5v5_00946	ACCTGTCTTACAAAGGACAAAGTCAGATGAGAAAAGACAGGATTAGCCATCGTTGTCTTGAATAAAGAAATTGATTTGTCT
b5v5_00947	TTTCTCTGTGGCTAAACTTCTTATGGATCAAATAGAGTCTGGGTAACAGCTTTAATTTGGAATAAAGAAATTGATTTGTCT
b5v5_00948	GAGCTGTGTTTCTTTTGGACTGTATCAGAAGTATATCCGCACATTGGCCTCAAATGTGTTAATAAAGAAATTGATTTGTCT
b5v5_00949	GGTATAGAGTTTGTCAGTCCCTTACATAGAAATGCTTCTCTAGTCACCATGCTGTTTCTTAATAAAGAAATTGATTTGTCT
b5v5_00950	NGGCCTTTCAGCAATCCAACACGTGGAACATCGGACTGTCTTTCAACGCCTTTTGAGGCAAAATAAAGAAATGATTTGTCT
b5v5_00951	GTGCTTTATTTTTAGACGATTTGGACCTGTTATGAATAAGGTGGTCAACCTCACCTTTTTAATAAAGAAATTGATTTGTCT
b5v5_00952	TCATAATTCCATCGGGAAATAGGAGTTACTTGATCTTTGGGTGTTGCCTGTTTCACTCAGAATAAAGAAATTGATTTGTCT
b5v5_00953	GTTTCGATTACTGTATGTCGATGGTGCGTTTCTTGCATTACGTCATCGCACCGATTTTCCAATAAAGAAATTGATTTGTCT
b5v5_00954	TCAAGTCGAGTAGTTATAAACGTTTGGATGGCCGCGAAACCTTCTTGCGTGGGTGGTCTCAATAAAGAAATTGATTTGTCT
b5v5_00955	TTTCCAGCGGAATGTTAGTGTGTTTGTTTTCCTAGTTTATATTTTTATAATTCCATCGGAAATAAAGAAATTGATTTGTCT
b5v5_00956	ATCTAGCCAACTTATAAATGAATGTGGTTTAGGGGCGTTGGCCGGTGCTTGTAAAAAGAAAATAAAGAAATTGATTTGTCT
b5v5_00957	GAGTTTAAATTAGCCGTGTATAGCTTCCTCCCAAGCACTTTTGGTTCGTTTGTAAGGAGAAATAAAGAAATTGATTTGTCT
b5v5_00958	TGTAGCGCTGGTCTCGGAACGAAGACGGCTAATTTGGGCGTATCTCAAATGCGGTGGCATAATAAAGAAATTGATTTGTCT
b5v5_00959	TTGCTTGAAATTAGCATGTAGTTGTGACTTGTCAAGCGCTGTAAAGCTTCTGATAGCGTGAATAAAGAAATTGATTTGTCT
b5v5_00960	ATTATGTTTGAATGATGTGCGCGAGTCACCCGGATGATAAATCGTCATTACCAGGTTCTAAATAAAGAAATTGATTTGTCT
b5v5_00961	CCAAGTCCGTGAGTTTAGTAGATGGTCCTGCATTGGAATTTTTGTCGGTTTGTCGCGATGAATAAAGAAATTGATTTGTCT
b5v5_00962	TATCTGGGTAACGAGATTCTCGGTATTCAGGTCGAATATATCAGGTGTCTATGTTTTGAAAATAAAGAAATTGATTTGTCT
b5v5_00963	CAGAAACACGACACATATTTTAAGTAAATGTGTCACATCGCACGAGGTCCGATATGCCTCAATAAAGAAATTGATTTGTCT
b5v5_00964	GTGATTCATTGTATAATTTAGAGTTTGTTTGGTGGTCACTTGGGAACACATGATGAGGATAATAAAGAAATTGATTTGTCT
b5v5_00965	GACCATAGATTCGTTAGTTCGAGCTGATCAACATGACTATGTGATCATTTTTTCTGATAAAATAAAGAAATTGATTTGTCT
b5v5_00966	GTACGTTTCGGATGCCTCGGTCAGAGAGGAGTAATATTTCTGGCGGACATTTTACAAGAGAATAAAGAAATTGATTTGTCT
b5v5_00967	CATGGAAATCATAATCGAGTAGACATTATACTATAACTGTAGTGTTGTTTTGTCAGATTAAATAAAGAAATTGATTTGTCT
b5v5_00968	ACCGTGTTTTTAGATTGCGGGTATACATTTGCTGTGCATGAGTTGAGTAGGCCCTTTTGGAATAAAGAAATTGATTTGTCT
b5v5_00969	GTAGGAACTCGGTTTGTAGGGAAATTACTCTATGTTGATTGAGGTTTCTCTGAGTAGAAAAATAAAGAAATTGATTTGTCT
b5v5_00970	TATAACATAGCTGTAACGATGGGTGCTCTATTAGTGGAGGAGTTCCTAGGTTCTTGATAGAATAAAGAAATTGATTTGTCT
b5v5_00971	CCGATCTGATAAGTTTACGTGTATGTTTTGGACATTCCTTTATCGATAAGCCTTTACTGCAATAAAGAAATTGATTTGTCT
b5v5_00972	CCGAATAGTGCCCTTTTGTTGGGTTTGAGTATTTGTAATATTTAGACCACATGGTGTTGCAATAAAGAAATTGATTTGTCT
b5v5_00973	ACCCAGTTTGTACATCGGATTAGGCCCGCACAGGAAGCTGTTCGGAATAAGCCTAATTTGAATAAAGAAATTGATTTGTCT
b5v5_00974	AGGTAGCATCTGTCCGGGGCATTATTGGGGGGTAAAGTAGTAGGTTCTGGTTCTTCGCAAAATAAAGAAATTGATTTGTCT
b5v5_00975	TGGCACACTAATTCTTGTCTTTAATTTTGAGTTCCTCGCTACTCGCATAATGGTGTCTGGAATAAAGAAATTGATTTGTCT
b5v5_00976	AACAATTTTTTTACAATTTTTCTGCGTCGTGGTGTTGTTAGGCATCATGAAACGGGCTGAAATAAAGAAATTGATTTGTCT
b5v5_00977	GTGAACAGAATTTATATTCAGCAATATTGTGGAGTTACTACATCATAGGATGAAATGGACAATAAAGAAATTGATTTGTCT
b5v5_00978	CGCTAGTTCCAGTCATTGTGGCGTAATATGAATCAGTCCGTGGTGTGACTGAACAATGATAATAAAGAAATTGATTTGTCT
b5v5_00979	ATTTCTCAGCTTGGGCCTCGCCGGGCTTGATATCCTGAACATACAGCGTCATTTTCACTTAATAAAGAAATTGATTTGTCT
b5v5_00980	CCAGAGTTTGCAGACTGCAAATTGTAGGTTGAATGTACATTCTTGTTTATTATTCAATCCAATAAAGAAATTGATTTGTCT
b5v5_00981	ATGGTTTAATTATCGGTAGTCGAAAGGTCACTCACTTTTTATACGGTTTCTCTGAATGTGAATAAAGAAATTGATTTGTCT
b5v5_00982	TTTTTTCCGCTGCTCTGGTGCATGTTTTCTTTTTACTTTGAGACAGATTTGATATGTATCAATAAAGAAATTGATTTGTCT
b5v5_00983	TGAATTCAAGAAATGGTTATGCAGGATGGGTATCGAGAGCTGTTTGATTTCGGAGAGCTCAATAAAGAAATTGATTTGTCT
b5v5_00984	CATCGTAGTAATCTATCATGGGGTAGTATCGTTAAAGCCGAGTAGCACTGGGGGTCCCGTAATAAAGAAATTGATTTGTCT
b5v5_00985	GGACCCCTGCATTTTACGTTCGTCTAGTCAGCTAATGGATTCAGTTTTAGAACTTCTTGCAATAAAGAAATTGATTTGTCT
b5v5_00986	TCTGGCATAACGGCCGTTAGGGCATCATAAGGGATCTGTCTATTTGATTCCCTTTAATACAATAAAGAAATTGATTTGTCT
b5v5_00987	CTCATAGCCCAGTTTAGTTGTACAACATAAAGATCGCTTGATATGATTTGTTAGTTGATGAATAAAGAAATTGATTTGTCT
b5v5_00988	GTTCAAATTTGACGATTAACTGTCGTGTGACTGATGCGGGTGGAATGTATTCGCAGTCGTAATAAAGAAATTGATTTGTCT
b5v5_00989	TCGTTGTTGCGTATATGTGCAATAGAGTAAGATGAGTGATAATGTTCGGGTCTACTGTCGAATAAAGAAATTGATTTGTCT
b5v5_00990	AGGTTCGTAGTGTTAATCTGCATTAAACCCTGTACAACAGCCGACTCTTTTATGATTGTGAATAAAGAAATTGATTTGTCT
b5v5_00991	CTCTAGAACTCCTGGTATCTAAGGTGAAAATAACTTGTACGACATCGTTTGGCATCTGAGAATAAAGAAATTGATTTGTCT
b5v5_00992	TCAACGCTTATAAGATTGCCAGCCTTATGGTTGGCCATTTAGTTCTCTATTATCTGCATAAATAAAGAAATTGATTTGTCT
b5v5_00993	GACGGTCACGAGGTGGTAGGTCAGTTTGAGGTCAATATCCCAATTGTTTGTTTATGCAAGAATAAAGAAATTGATTTGTCT
b5v5_00994	TTCAGTGAATTTGACTTTAAGCTTACATATATGTTGCAACCGTCTGTATTTTTTAGGGTCAATAAAGAAATTGATTTTCTA
b5v5_00995	AGATTATAAATCTTCTCTGCGTCAGATTTGGCCGTTTAGCTTATACTCGCTTCATGCCTGAATAAAGAAATTGATTTGTCT
b5v5_00996	ACACGGTCTGAGAGCAAAGTCTGAGGAGGTTTGAAGCGGTACTAATCTTGGGTTCGATTGAATAAAGAAATTGATTTGTCT
b5v5_00997	AAAAGGTCACCTGTAATTTAGGGCATTTGGTTTTTATTTGTACTTCATACGCCCATACAGAATAAAGAAATTGATTTGTCT
b5v5_00998	AACGGACTTTCGTAATGTTATCCAGATATGAACTCTTTGATAGCTACGTCGCCTTGCGGTAATAAAGAAATTGATTTGTCT
b5v5_00999	GATAACTCGTTGAGATCTGTGTCATTAGTGAACTTGAATTATCTTGTCACTTAGGCTATGAATAAAGAAATTGATTTGTCT
b5v5_001000	TTATGATCGCCCACTGTCTTTTAAAACTATTCTGTGACGTGTTGGTCTTCGTCTCGTGTAAATAAAGAAATTGATTTGTCT
b5v5_01001	CAAATGCTGTATTCTCTGCTTCTTTGTTACTCTACATCGTTTTGAGTAGGTTCACTGTAAAATAAAGAAATTGATTTGTCT
b5v5_01002	TCATGTAAATAGATTGTTTTTTAATAAGTTTATTTTTGGCTCTCGCGTTAGTGCGCCGAAAATAAAGAAATTGATTTGTCT
b5v5_01003	ATCATAACTTGATCGTTAGTTTGATGGATGTTCTCACTGCAACTTTGAGTTTGATAAATAAATAAAGAAATTGATTTGTCT
b5v5_01004	GCTCGTCTTTGTATGGTTATGTCCGATGAATAAACGGTTGGACGATTTTCTTGCATTCTGAATAAAGAAATTGATTTGTCT
b5v5_01005	ACTGCAACATTTAATTGTCAAGATTGGTTGTGTTAGGTAGATCTTCGAATGAAACTTTTGAATAAAGAAATTGATTTGTCT
b5v5_01006	TTAGACAGCATTGGATGAAAGAAGCAGATGCTTTTTCCCAAATATTCACGGTTTTGCGTGAATAAAGAAATTGATTTGTCT
b5v5_01007	TTTTTGGATGTTGTATGGACTTTGGGTTTTCTAGGGGGACATTTAAAATTCAGTCTGCTGAATAAAGAAATTGATTTGTCT
b5v5_01008	GTTTTGCGTGTCGTATCGGAACCGTATAGTTTTGGATTGGGTATGAAGTATTAGGTGAGTAATAAAGAAATTGATTTGTCT
b5v5_01009	AATTTTTTGCACGTCTCCTTATCGGTCAAATGCATGAATGCACTGACGATTTCTGTGAAAAATAAAGAAATTGATTTGTCT
b5v5_01010	TACTTTTATGCAGCTCAGCCTCATAACAGGGAATTTGGTTTTTGTTGGGCAGCTGCTCTTAATAAAGAAATTGATTTGTCT
b5v5_01011	TGATACCAATATGAACAAGAGTGTCTTAATCCTTTAAGAACTCCATGTTATCGGTAATGCAATAAAGAAATTGATTTGTCT
b5v5_01012	NACTAGGACATCTTTTGTTGATAGAAGTATCCATATACAGCTGAATTATTCTTGTTTTGTGATAAAGAAATTGATTTGTCT
b5v5_01013	ATCTGTCAGTTCCCTACCGGTCTTAATCCGGTAGCAGATACTCCTTATTGTTTTTTATGGAATAAAGAAATTGATTTGTCT
b5v5_01014	TTACTTAGCAACGCAGCATAAAGCTGGATTCTGTCTTTGGCATTATGAGCTGGGAGATTTAATAAAGAAATTGATTTGTCT
b5v5_01015	TTGAGTATGGAAAATATGCGGTCATTTGAATCTAGACTTGTTGAGTGTAATCGTTAAGGCAATAAAGAAATTGATTTGTCT
b5v5_01016	GTTTACTTTTATAGTGAGTTTCTGTATTTGTGTTTTTGCAAGTGAATCGATAGATTATGGAATAAAGAAATTGATTTGTCT
b5v5_01017	GGAATGAGCTGAACGATCTGCAAATTCAGGGAGTTGGGCAGTTGCTTGGTTCCGTACTGGAATAAAGAAATTGATTTGTCT
b5v5_01018	GCAGTTCGTAACTCCAATTGATTAAGATTATTGCTGGAACGTCATTTGTGGAGATTCAGTAATAAAGAAATTGATTTGTCT
b5v5_01019	AATTCAGGAAAGACATGTTATATTGTAGATTTAAATGTCCTTTGCACGCTTTTGCTAATGAATAAAGAAATTGATTTGTCT
b5v5_01020	NGCTTATGTGAAAGAGGGAGATAATCACATCTCTAAGACATATAAAGTTTGCCTCTGGTCAATAAAGAAATTGATTTGTCT
b5v5_01021	NACCACATTAGTCTTCAGCGTGATAGCAGATTGTATGGAGCTTTTGTTAAGATAAGCATTAATAAAGAAATTGATTTGTCT
b5v5_01022	NNGTAAATATGATCAGTTTTCTAGTCTCAGTATTCGATGCAGCCTCTAATGCTGATCCTAAGATAAGAAATTGATTTGTCT
b5v5_01023	TTCCCTATGAGATTACGTGTCTATTTGTAGACATTGTAAAAGTTCTACTCGCATCGTTCTAATAAAGAAATTGATTTGTCT
b5v5_01024	TTGACTCGCGATTAATACATGTTCAATTGGATCGAAATATGTTGGTTTGTTACTGGGCATAATAAAGAAATTTATTTGTCT
b5v5_01025	AGATGTCATGCATTGATCCTCCACGGTTGCTGTATAATCTGAGCCGATATTTATTTTGACAATAAAGAAATTGATTTGTCT
b5v5_01026	AACGTCTCTGCTGAATAGCATAAAATCAGTTGAGGTACATAGTAGTGAAGTTCGTATGGTAATAAAGAAATTGATTTGTCT
b5v5_01027	CGAGTAATTACTAAGAGTGTTTTGATCCTGGATATAGTTTTTGCATCTCCGTTGCTTTGTAATAAAGAAATTGATTTGTCT
b5v5_01028	TCTGGTCATCCCTGGTAGGGAACGTCGTGAGTGATACCTTTTACTCGTTTAGGTCATAAGAATAAAGAAATTGATTTGTCT
b5v5_01029	TCTCTCAGGTCAAAAAGTTACAGCCATTTGTTTCGATCTCGTCAATTCGAACTATATCTTAATAAAGAAATTGATTTGTCT
b5v5_01030	GCAAGTGCTGTGACGCTTTCCGGTAGGAGTTAAAAGAATTTTGCGAATTGCTTGGTGCAGAATAAAGAAATTGATTTGTCT
b5v5_01031	NAGAGTGTCATTCTTTTGTATAATTGCGGTGTTTCGAGCTCTTAGAATGCTTTTGGGCGCAATAAAGAAATTGATTTGTCT
b5v5_01032	TCGTGGCCTAAAGTTTCGGCGTTTGGAGCAGAGTTCGGCAGTAGGTCAGATGTCATCAGAAATAAAGAAATTGATTTGTCT
b5v5_01033	GTAGATGATTTAATGTTAAATTTCATACTTGCGTACTAGTGTCGTCGCCAGTAAGCGGACAATAAAGAAATTGATTTGTCT
b5v5_01034	ACTAAAGTGGTCGTCGCGTGAGGAAATATCAAGGTTTTGTACGTGGTTGTTTTGATGAAAAATAAAGAAATTGATTTGTCT
b5v5_01035	ATTTCGGCTAACTCGAGCTGATATTGAAAACGCTGGTACCAACGATGTTCAGATTGTGATAATAAAGAAATTGATTTGTCT
b5v5_01036	TGCAACGAGTGTATAGTTTAACTCTTATGTATGTTGGGTGAATGACTCTAAACAAGGTGCAATAAAGAAATTGATTTGTCT
b5v5_01037	GCATAGTGAGAGGCGTTTGTGATATGGAGGTGTGATACTCTCTTTGCAATGAAACACGAGAATAAAGAAATTGATTTGTCT
b5v5_01038	AGAGTGGGTGATTAAGGGCTCCGAAGATAACCTTCGCGTGTTTTATTTGTGTGTAGCACGAATAAAGAAATTGATTTGTCT
b5v5_01039	ATTCAACTTCTGTGATTTTATTTGGTTTTCATCCCCTCGCATAACTCAAAGTTGAAGGCGAATAAAGAAATTGATTTGTCT
b5v5_01040	TATTCGGGCAGTCCTTACGTGTACACCACAGGGAAAGCGTGTGTTTAGACGTTAGAATTAAATAAAGAAATTGATTTGTCT
b5v5_01041	ATAATAATAAACATAACAATGGACATTAGCTTAGTATTTGGTTGCTTGTTAGTCTGCGTTAATAAAGAAATTGATTTGTCT
b5v5_01042	AGGCTGGATATTATACATTGCTGTTCATCGTCTCGTAGGAGAGGAGTTTCGAGGGATTTTAATAAAGAAATTGATTTGTCT
b5v5_01043	TGAGTTCCTGTGTTTCTCTTCTAAACCGGTTCTACCAGTGCCGGTTCAATGACAATTGATCATAAAGAAATTGATTTGTCT
b5v5_01044	TGCTAATTCTACATAGAGTCGTTTCGTTTGGTTTCCCAATTGAGATAGTTTTGCCTCCCTAATAAAGAAATTGATTTGTCT
b5v5_01045	CAGTACGCACTAAGCAGACTGAGTGCTTCTGTACTAGGTCGAGTATAATCGATAGAAGAAAATAAAGAAATTGATTTGTCT
b5v5_01046	TTCGAAAGTAGTAGCATGTATAATTATGTCGTTATCTGTCATAGTTGCTGATCGATTTCGAATAAAGAAATTGATTTGTCT
b5v5_01047	CTTCTTCTGCTATCAGAAATCTGATCCTATATTAAATAGATCATGTGAGCTGTCTCAGAGAATAAAGAAATTGATTTGTCT
b5v5_01048	TTGATACAGTCCTTAGGTTGTCGTTAGTTTACATAGTATTCTAAAGTTTTGTTTGACTTTAATAAAGAAATTGATTTGTCT
b5v5_01049	CGCATCACTTGTATCTTTGTGGTTGTTTTGTTTTGATTAAGGTGCTAGCATACCAGAATTAATAAAGAAATTGATTTGTCT
b5v5_01050	TTCGATTTGACTCTCACTACTATTGGGGTCCCTAGACATTCTCCACGCTTTTGATTTTGGAATAAAGAAATTGATTTGTCT
b5v5_01051	NNAAATCCAGCTTCGGGAGATATAGTAGTTATCTAGGTTGGGTGGAGTTTTCTCGAAAAGCAATAAGAAATTGATTTGTCT
b5v5_01052	TGTCTAAAAGGACTTCAACAACCCTGTTGATTGCCACTCCGTAGGAGCGCAATTACCGTGAATAAAGAAATTGATTTGTCT
b5v5_01053	TGTTTTTGGTTCTGTACCTACGCGTCAAAAGCTCGGTATTTTCGTGGGCATCTTTTATAGAATAAAGAAATTGATTTGTCT
b5v5_01054	AGAGAATCGGTCACATGTACTAGTTCAAGTGACCACGTAGGACCGATCTCACAGTTCTGGAATAAAGAAATTGATTTGTCT
b5v5_01055	GAATATCACAGCATTATGCATCGGGCACTCGACCACACGATGTTGTTAGTGGTGACTTGCAATAAAGAAATTGATTTGTCT
b5v5_01056	ACATCAAGCTTTAATCTACTGAACATCTGTTAGCTATGTTTTGATTTGGACATATTTGTCAATAAAGAAATTGATTTGTCT
b5v5_01057	CTACAGTTTGTGTGTTGGCAACCTCAACAAGCGGTTCGGCAACACGTAATGGATCTGCAAAATAAAGAAATTGATTTGTCT
b5v5_01058	GCACATCAGGTTCAAATGTTATTAGTACGATCGGGTGCATTAATTTATTCTTTATTTTAGAATAAAGAAATTGATTTGTCT
b5v5_01059	GTGACTAACGGATAAGAGAGTCATGAGGATGTTTGGATTAAATTCGTCTGAGTTTGTCTCAATAAAGAAATTGATTTGTCT
b5v5_01060	ATCTAAAGAACATATTCAGGCACTGCTTTGTCTCGTTTTTGGTCTGGGCTTAGGTGGAATAATAAAGAAATTGATTTGTCT
b5v5_01061	GCAAAAAGTGTGTGGCTATATAACTTCAGCCCCGATACGATGGATATAACTATGAAGTTAAATAAAGAAATTGATTTGTCT
b5v5_01062	NATGATAAAGAGCTTTTGTGGGAGGAAAGAGAAAGGACGAGCAGGACTATTTTTTGACCCAATAAAGAAATTGATTTGTCT
b5v5_01063	GGGACTATCGACGTGTATGCTTATATTCACGGCTAAGTCTAGCGGAAGGTGTTAGTCCTCAATAAAGAAATTGATTTGTCT
b5v5_01064	GTTCTTAATTAGGAATAAGTCGACGTGGTGTGAAGGAATTGCTGGCGATCTTTCAGATACAATAAAGAAATTGATTTGTCT
b5v5_01065	TCGAAGTTATGGCCTGAGTTGTGGGCAAAATTCTTAGCTTAGTGAAATTAGAATTCAGGCAATAAAGAAATTGATTTGTCT
b5v5_01066	ACCCAACGGCGATATGGATGAGTTTTATTAATGGTTGATTTTAGGTATATGTACCGCGATAATAAAGAAATTGATTTGTCT
b5v5_01067	TCACTAAGAGTTCTCAATGAAGGAATGATGTTCTTTAAGACTTTTTTGCTTCATTTCCTTAATAAAGAAATTGATTTGTCT
b5v5_01068	TGAGTTTAAAAAAATAGAAATCTTGATATGCGTTTGTTTAACGTTCTCTGTTGTTAGAAGAATAAAGAAATTGATTTGTCT
b5v5_01069	AATAGTAGTTGGAGTAAGTTAAACTGGAACATGCGCGTAACTGAGGTCCCGACGAAAGTGAATAAAGAAATTGATTTGTCT
b5v5_01070	TAGACAGGAATGCTGATGGAACATATTTATTTGGGTACTGTGTAAAGAACAGGTGAACTGAATAAAGAAATTGATTTGTCT
b5v5_01071	GCCGTGGTAGGTCAAAGGGTCTCTGTGGCGGTCACGGAGTGTAAGAATTCAAGATTATAGAATAAAGAAATTGATTTGTCT
b5v5_01072	AGTTTTCCTCTCAGATAGAATAATAATGTTTAGTATCAAACGTTATGTCGTAAGAGCTGCAATAAAGAAATTGATTTGTCT
b5v5_01073	GTACTCTTGGTCAGTTAGCTTTAATGGGAACAATGAAAGGTGGAGTTACAGAGTTTCTGTAATAAAGAAATTGATTTGTCT
b5v5_01074	CTAGTTTATTTTCTGTGCTTGTGCAGATAGCCACGTGTCTCGTGGCATGTCAGCGAAATAAATAAAGAAATTGATTTGTCT
b5v5_01075	GCCCTCTCCTGGTAATTGGTCAACTACTACGAACTGAATGATTTCGGATGGCTGGAGAGTAATAAAGAAATTGATTTGTCT
b5v5_01076	TTCTATGACTGTCGTGCTTGTCAATCAAATAGACAGATTTGTCAACATATCGGTGGAAGGAATAAAGAAATTGATTTGTCT
b5v5_01077	TCACTGTCTAATTTTTAATCTTGTATTTATGCTATGGGGATCACCCTCGCGTGTGTGGCAAATAAAGAAATTGATTTGTCT
b5v5_01078	GTCAGCTAATCGTGAACCCTCTGGAGAAAGAGGTCCGAGTTAACGATATCCAGTCCGAGGAATAAAGAAATTGATTTGTCT
b5v5_01079	ATAATCTCGCACTTGCGAAGTGTAAGTAAGTTGTCGTTATTTTGGTTTTATCTGATGCGTAATAAAGAAATTGATTTGTCT
b5v5_01080	CTCCTGCTAACGGTTGTAATTGGTTCTCTTGTTATGTTTGTTATAATTTACAAGTCGGCTAATAAAGAAATTGATTTGTCT
b5v5_01081	TAAAGTATTGTACCAGTTCCCTGCTTACATTGGATTGGTGTAAGGGTTTGGGTCGGATTTAATAAAGAAATTGATTTGTCT
b5v5_01082	TTTGCACAGGTATGTTAAAAGCAGCTTCATGTAGTCGATAGATTAATCATTATCCTTGGAAATAAAGAAATTGATTTGTCT
b5v5_01083	CTTTCTCCGACTCACAGCCTGAATACTGGCATCTTTAACAGGAGGGGGGTAACGATATGGAATAAAGAAATTGATTTGTCT
b5v5_01084	AACCTTACCGTGTGGATCGCTCCAGCTGCTGTAGGCACAGGAGAAGCTTTCGTTAGGTTGAATAAAGAAATTGATTTGTCT
b5v5_01085	CCTCATGTGTTATATGATAGAGCTCGATAGTTAGAGCGGCTGTATGATGCGAGGCAGTTTAATAAAGAAATTGATTTGTCT
b5v5_01086	GTTCCGTTTAGTTCGAGGGTATATAGTGCCTTTAGTATTACCTGCCAGGGTACGTCTGATAATAAAGAAATTGATTTGTCT
b5v5_01087	TGAACGGTTTCCAAGAGCGCTTCTGGATGGTTTAGGATAGGGCATGATAATTCGAGAGGAAATAAAGAAATTGATTTGTCT
b5v5_01088	TCTGGTAATTGAAAATTAAACGAAGTGTTTTCAAGAATTGGAGTGTTCGAGTTGACTTCAAATAAAGAAATTGATTTGTCT
b5v5_01089	AACAGGCCGAAAATCGTCCTGATGGTCTCAGAAGGTATACATATTCTCTGGATACATCACAATAAAGAAATTGATTTGTCT
b5v5_01090	TTTAAACGACTTACGCGAGCAACATCCAGTTAGCTTCTGTGACCAGTTCATGTATTCTCTAATAAAGAAATTGATTTGTCT
b5v5_01091	AAAGGTATTCTCTTTTGGTTGTTCCGAGATGCGAGCTGATAACATAGTATCGGGACTCATAATAAAGAAATTGATTTGTCT
b5v5_01092	GTGAATCCAAGAGTAGTGTCTATTCGATACCTTTCTGTGCTGTACTAACCCGGTCGTAGCAATAAAGAAATTGATTTGTCT
b5v5_01093	TGTTGCTTACAAGAGGGTTACACCTGAGATGTCTCGACTCTGTTGCATCGTTTTTCGGATAATAAAGAAATTGATTTGTCT
b5v5_01094	GAATCTGTGTCAACGGATAGTAGAGGTTGGGTGGATGTTTGTCAATTAGGTCTGCTTAGGAATAAAGAAATTGATTTGTCT
b5v5_01095	TTCTTGTAGTTATCTGGTGTTCTCCTACGCAATTCGTTCATTCAGTTGTCTCGGAACTGTAATAAAGAAATTGATTTGTCT
b5v5_01096	AACATTTTTAAAGTGGTAGTTGGATAAACAACTCTTTTCCGGGTTTCTCCGCGAAATAGGAATAAAGAAATTGATTTGTCT
b5v5_01097	NTTTGATTATTAATTCGAGTACAGCCGTCCACATCGATATGTATGATTTTAAGCAGTTTTAATAAAGAAATTGATTTGTCT
b5v5_01098	GGCGGCATAGCATTGTTCCCCGACGCGTTAAATAATTCTTGTGCGTTATTAGTACGGCTGAATAAAGAAATTGATTTGTCT
b5v5_01099	TTTGAAATCTTTCTAGTATTGAGTTTTGCGTGATAAATGAAAGGACGTAGTCTTGGCTGCAATAAAGAAATTGATTTGTCT
b5v5_01100	ATCTAGCCTGGTGCGACCAAAGCCACTCGACTAACTGTTTATTGGTTTAAGAGTTCTCAGAATAAAGAAATTGATTTGTCT
b5v5_01101	AGTGCGTCGATGGTGTTTGCGTACACTAGTTCATTATAAGCCATCACCTATCGTTACTCGAATAAAGAAATTGATTTGTCT
b5v5_01102	TGGAGCAGCTGTATTCGTCCGTCCTGTTGGAAGTTTATCGCCTGTGGTATTTTGGGCGCTAATAAAGAAATTGATTTGTCT
b5v5_01103	CCTAAGTGGCTGTTAACTCCGACTGCCTATTGAAGCAGACGCGGTATAGTTACGGACGGCAATAAAGAAATTGATTTGTCT
b5v5_01104	GAAAATGTGTTTGCTGGTCAGGTTCTTTTTTCAGACATTTGTCTCAGTGCGTACTTCGCAAATAAAGAAATTGATTTGTCT
b5v5_01105	CGCTTTATGAATGGTCGGTCCGATGTTTCTTCCAAAGTGAAAAGTGGTTCTTGAGTGCTCAATAAAGAAATTGATTTGTCT
b5v5_01106	NGCGTAATTGGGTTAATCAGGTAAGTTATTTTTTTGGATCCTGGTAACTTCATGTTGGTACAATAAGAAATTGATTTGTCT
b5v5_01107	CTTAGGCATACTTGAGAAACAGTCACATGTTGTCATGTTGTAATTAGTTTTGCCAAGAAGAATAAAGAAATTGATTTGTCT
b5v5_01108	GTATAATAACGATTCCTTCTTATATGTTCTTCATTCTTGACAGATCATTAAGAGGTTTGTAATAAAGAAATTGATTTGTCT
b5v5_01109	CACCTGTTGCCTAATGTCTGTTCATGATTAAATAAAGTTAGGCTTCGCTAATCAGGTTAGAATAAAGAAATTGATTTGTCT
b5v5_01110	CCTCCTTAAGTATTGGTTCTATCGAATACACAAAGTAATGTTAGGTTGGCGTTGACACTTAATAAAGAAATTGATTTGTCT
b5v5_01111	TGCAGTGTCTGTTGCTTGTGACCGGAGGTTATTGTATTTAATGAATTTCTTTGGGTCAGCAATAAAGAAATTGATTTGTCT
b5v5_01112	TCTTGGAGAGCATATGGAGTACGGTGTGAGTAGTAAGTGCAAAGTTCGGGCAATTTAGGTAATAAAGAAATTGATTTGTCT
b5v5_01113	GGTTTGGCAAAGAGGTATGAGCGTCAGTCAATAAGATATTGTGTGAACGCTTGAATTTTAAATAAAGAAATTGATTTGTCT
b5v5_01114	TTTTGGTGACTATGTGCCTTTGTCGATGCACGATTTTTTTCGATATTTTTTGTAGGCTGTAATAAAGAAATTGATTTGTCT
b5v5_01115	ATATTATCGCGACGTTCAACGAGTCGTGTACCGGATTGCTCGAAATTACGTCTGTTCCAGAATAAAGAAATTGATTTGTCT
b5v5_01116	AATCTGCATTCGCTGTCAGTCCGAATCGATGAAATGCTCATTTGAAAATTTGTTTTTTGAAATAAAGAAATTGATTTGTCT
b5v5_01117	ACAGCATGAGTGTGGTTACAGTTAGAGCTAGGACGATTTTTGACTGTTTTGACGTTTTGCAATAAAGAAATTGATTTGTCT
b5v5_01118	AGTTATGTATTGTAATGACGTAATCTGGCTGAGTGTATTCTGCGTTTGTCTGTTTAGGATAATAAAGAAATTGATTTGTCT
b5v5_01119	GTACGTTTGGCAGTTCGCTAAGCGTCTCGTGGTACAGTATCTTAGAGTAGCAGCAGGTGGAATAAAGAAATTGATTTGTCT
b5v5_01120	GAAGCTGGTCTCTTGGCGAAGCCATAACATTGTACATGAATATGTTTAAGGATCATCGGCAATAAAGAAATTGATTTGTCT
b5v5_01121	AATGGATCACAAAGAGATCGTTATGCGTAGGTGATGTAACACCATTTTCGATCGGGATCGAATAAAGAAATTGATTTGTCT
b5v5_01122	CTTGAGACCTCCATGTGATTCTGAGCTAACTTATACTATGCGTGCCTGGGTATGTCACCTAATAAAGAAATTGATTTGTCT
b5v5_01123	AGGTTTATTTTGATTTCTTGTGGAAGGTACTTGTTTGAGTCAATTTACATCATTCATGGAAATAAAGAAATTGATTTGTCT
b5v5_01124	AAATTAACGAGCAGTCTTATGAGATCTTTTTAACGCTATCAAAGCTCATGCTGATTAAAGAATAAAGAAATTGATTTGTCT
b5v5_01125	TCTTGTGGTATTTGAGTTTTCTTTATTTGGAAGCTAATGATTTGTTGCTCGTAGTGGTAGAATAAAGAAATTGATTTGTCT
b5v5_01126	TTGGATTCAACTTAGTCGTCTTCTATATGTTTGCCTGAGTGTTTTCTATGATTTTTCGACAATAAAGAAATTGATTTGTCT
b5v5_01127	TGAAGGTAGTGATGTTTGAGTCTTCTGAGTGGCTGACTGGGAACATTAGGTTTTATGAATAATAAAGAAATTGATTTGTCT
b5v5_01128	NNNTCCCTTTTTGATAATTCGTAAATGACGGAGTTGTCGGGTATCGTTAAAGACTCGGGGAAATAAGAAATTGATTTGTCT
b5v5_01129	AATCTCTTAAGCACATAGCCAGGACCAGTTTGTAGGGCATTTTAAGATGTTGTGTTTTGAAATAAAGAAATTGATTTGTCT
b5v5_01130	CACCGTTTCCGTAGGATTTTATGACTGTCACTGTTAACCATTCATGTTAGCTTCACGGTGAATAAAGAAATTGATTTGTCT
b5v5_01131	CCGTACGATGTCTTTACATCTGGAGGATCCTTAGGTACTGATCGGAGTTAAAAGCTGTCTAATAAAGAAATTGATTTGTCT
b5v5_01132	GTACCAGTTGGATTTGCTATTGAATGATAGATTCTTCGATTGGGTGGAGCTGGTTTGAAGAATAAAGAAATTGATTTGTCT
b5v5_01133	CTCGACTGCATGTTGATGCCCATGTAGACGAAACGATAATCTCTTTATTGTTTTTCGTAGAATAAAGAAATTGATTTGTCT
b5v5_01134	TCCATACAGCCTGTTATTTCATTATGGTCTAGAGAATAAAGTCGATAGTGTTCCTTGTGTAATAAAGAAATTGATTTGTCT
b5v5_01135	GCAAGAATAAACGTAAGCTGATATCTGCCCCAATAAGATAGTGCATTTGCTTAAAAGTTTAATAAAGAAATTGATTTGTCT
b5v5_01136	GGTGTAGGACCTGATTTGGACATATTGCAGGATGTTAATTTCGTAACATAGCAAGATGAGAATAAAGAAATTGATTTGTCT
b5v5_01137	TGGTCTACGGTCGTCTTAGCTGTATTGATGGGTGTCTATCCCGAGTGTGAGATATTAGTCAATAAAGAAATTGATTTGTCT
b5v5_01138	GCCTGGTATCATTCGAGGGTGTTGTTAACAGTTGGAGAGCTGCGTATGTTGATATAAGGCAATAAAGAAATTGATTTGTCT
b5v5_01139	CTTAGGGCGTCGAATTGGGGCTCACAGTTATGTCTGCTGTTCAGGTCGCATTGACATTTGAATAAAGAAATTGATTTGTCT
b5v5_01140	TTATGTAGCGTATCATGCTGCGAGTCGCACTGACACCCAATACTTTTGGTTCGGCCAAATAATAAAGAAATTGATTTGTCT
b5v5_01141	GCAGTGGTTATATAGCCCGGGAAATCCTCATTCTTTGTATCGTGATAAATGGACTGACACAATAAAGAAATTGATTTGTCT
b5v5_01142	CAACATGTCAGATAGTTTGTGTTATTCTAGATGGAAAGTTCTAAGTTCGGGCTATTAAAGAATAAAGAAATTGATTTGTCT
b5v5_01143	GTAACTAACATTGGTTTGGTGTGGGTCAGTTATGCGGTTCCGGAACTGGGTCGTGTTAGTAATAAAGAAATTGATTTGTCT
b5v5_01144	CTTCTCAACCATCGTTTAAATTGCTAGGGGTAATCTCTTTGGAAGCCAACGAGAGTGAACAATAAAGAAATTGATTTGTCT
b5v5_01145	CCTCTTGTAATTAGGCGTACCTATGTTGTACCGTCGTATAGATTGAGCTATGGTGGTCAGAATAAAGAAATTGATTTGTCT
b5v5_01146	TACAGCTCGATTTATGCAGATATAGGTGGTGGCTCATGACGCCTTACGGTGAATTTTAGCAATAAAGAAATTGATTTGTCT
b5v5_01147	CCACTGGTATTTCTAGGTGATGCGATTTCATGTGTACGAGGGATATTCATAGGAAGAAGCAATAAAGAAATTGATTTGTCT
b5v5_01148	AATGTCTTACGCGTTTATCTTTGAGTACGGATTTGCAGGTACGCTTTGTTGTTGGAATCAAATAAAGAAATTGATTTGTCT
b5v5_01149	TGATAAGATCTAAGCTTTCAATTTGAGTAGCCAGCTTTCTTGTTTTTCTCTTTTTGTACCAATAAAGAAATTGATTTGTCT
b5v5_01150	CAGTCTAATTGTGATATTCTGGACCTATGTTCTATGAAGTGTTCCAAATTTTCTATAGTAAATAAAGAAATTGATTTGTCT
b5v5_01151	ATGATGAAGAATGGGATTGTTCGTCGTAAGAGATGACCTCTTTGTGTTAACTTCTGTTATAATAAAGAAATTGATTTGTCT
b5v5_01152	NAAGGGTAATTGTGAGGGACGTTCTATTCGAGTAAACAATTTTGGGCTCCCTAAAGAACATAATAAAGAAATGATTTGTCT
b5v5_01153	CCTTGACGTGATAATGTCCACTCTGAACTGTTTGTACTAAGATCAGGAGTCTGGTCATATAATAAAGAAATTGATTTGTCT
b5v5_01154	ATTTTCAAGCTCTGACAGTTCTTGATCCATCATATGGGCGTAGTCTTTTGTAAGGTACGGAATAAAGAAATTGATTTGTCT
b5v5_01155	TTTAACTGGGGAGCATAAAAATTTTTTGATTTTTAGATTGATAATTTTGCTATTTTAGTAAATAAAGAAATTGATTTGTCT
b5v5_01156	ATTACAGCAAGATTACACATTATGTTCTGAATTCTCATAGATTAGTTTTTCCTTATATTGAATAAAGAAATTGATTTGTCT
b5v5_01157	CTTTCGTTGGGTGGTTTAGGGCCTTTAAGCCCTTGTTTGAATGGCAACTGTTGTACGTCTAATAAAGAAATTGATTTGTCT
b5v5_01158	ATTTCTATAGGTTATTTGTTTTAGTTTGAGTCCACGTCTAGGTCTTAGAGTAAGAGCATCAATAAAGAAATTGATTTGTCT
b5v5_01159	CAGAGTATCTAGCCTGGTCTTCGATCGGGACTTGTCCTCCTTTTCGTGAATTTCTATAACAATAAAGAAATTGATTTGTCT
b5v5_01160	TAACCAAAGGTCATTGCGTCGAGTAGAGGGTACTTAGGCACAAGAGCGATAGAAACTTTAAATAAAGAAATTGATTTGTCT
b5v5_01161	CGTCATGCCGGCAATTTTCTTGAGTGTAGTTCAGTTTGGTGCTACTTTTGAGTCTTTTTGAATAAAGAAATTGATTTGTCT
b5v5_01162	CTAAATTGATGAGTTATGTTTTGTTGTCGCTAATCAAGATATCTAGGTTTCGTTTGGCTGAATAAAGAAATTGATTTGTCT
b5v5_01163	TTGTTCTGAGACTAAAAATGCAAAAATATGTGGATTTCCCTCGCCTCAATTTCAGAACATAATAAAGAAATTGATTTGTCT
b5v5_01164	TCTTACTTTCGAGTATTTCTCGTGTTGATTAAATAAGTCGAGCGTAATGGGTAACAGCTTAATAAAGAAATTGATTTGTCT
b5v5_01165	GGATAACCATTGTGATTGTCAAGAAGTTTTTTGCTCTAGATCGGACCGAATTCGCATCTCAATAAAGAAATTGATTTGAAA
b5v5_01166	TAGTCAGTTGCTATATTTTGCCTGCATTCCGAATTGCATTAGATAGTACATTTGGAGGATAATAAAGAAATTGATTTGTCT
b5v5_01167	CAGTCCGACATGCGAAATGTAATGCCTGTGCCAGGGCAAACTATTTTCCTTACGCTGTTGAATAAAGAAATTGATTTGTCT
b5v5_01168	CCGAGTGTGATGTAAAGCAGTTGATCCTGAGCTATATGTAGATTTGCACAGGAAATAAACAATAAAGAAATTGATTTGTCT
b5v5_01169	AGCATCCATTATTACCGTCAGCCTTTATGCATGGTTATGATCTATGCTGTACTTCTAAGAAATAAAGAAATTGATTTGTCT
b5v5_01170	ATTTACTTGAGGCTAGAAATGAGATAGATTTTCTTCACCGTTTTATTTTGTAAGCGACTCAATAAAGAAATTGATTTGTCT
b5v5_01171	GTACCCTAGAATGCTGTGGTAGATTAAGCCGGGTATAAAAGTTTCAAGACGTGATGTTTGAATAAAGAAATTGATTTGTCT
b5v5_01172	TTGCTTCATTGCGAGCGCTCAGTGCTTTCATATGCATTTGAATTGTACTCCCCTTGTTGAAATAAAGAAATTGATTTGTCT
b5v5_01173	GCAATGGCCAGTTGCAGGGTAAAAACCGAGTTAGTGAGATTGCGATGCTTCCAGTGTGTTAATAAAGAAATTGATTTGTCT
b5v5_01174	AGGTTTTGCTCTTCGTCTATTCCGTGTGCATGAGACAAGAAGTATTTACGAAGCTTTGGTAATAAAGAAATTGATTTGTCT
b5v5_01175	ATTTGTTTACAGATTGCTAACTTATAAGAATTTAATATTCTGAGCACTCAATTTGTATTGAATAAAGAAATTGATTTGTCT
b5v5_01176	ACTCAGCGCTTATAATTCGCAGTGGTTCTACATTAGATCTAAGAATATATCATATTTGACAATAAAGAAATTGATTTGTCT
b5v5_01177	GTTATGTGTGGGTAATCTGAGATATGTAGGCTTAGGAGCGAGATCTTATCTTGGTAGTTCAATAAAGAAATTGATTTGTCT
b5v5_01178	ACATATTTTTATTCAGGATAGTTTCCTGAGTCGTTTACTAAATTAGCACGCTGGGTCGCCAATAAAGAAATTGATTTGTCT
b5v5_01179	AGATGAGTCTCTTCTTGGCGCAGTGCTGTTGAGTCGACTGCACCCCAACTACTCTTTGTTAATAAAGAAATTGATTTGTCT
b5v5_01180	GAGCTCCTTCTATGGAAGTGGGAACAACATGCTTGAAGTCTTCGACGATTACTCTATGGAAATAAAGAAATTGATTTGTCT
b5v5_01181	NTTTTTAAGTTAACATGTGTTGTAGTTTGCCTAGGGCTATGAGTAAGTATTTCTTCTGTCCAATAAGAAATTGATTTGTCT
b5v5_01182	CAATTTCGTCGTTTGTCAAATTGTGACCTATCAATAGCCTGCAGAATTTTTTCGGTTTAAAATAAAGAAATTGATTTGTCT
b5v5_01183	NATAACTGTTAAGTAACGCTCAATGGATTAAGATGGTTCTGTTCGGGATAGGATTCTGAAAATAAAGAAATTGATTTGTCT
b5v5_01184	NATTTTAACAACAGGTATAAGCACTAGTCGCACAGGAACAACATATGCTTTTATAGGTCTAAATAAAGAATTGATTTGTCT
b5v5_01185	CAATAATGTTCTCAACTATCTGTGGGAGGCAGCAACATGTAAGTTGTCTACGAAGTCAATAATAAAGAAATTGATTTGTCT
b5v5_01186	TCCCTTCTGTTTGATTTCTAGGAGATTCGCAACACGTTGATGCATACGTAGATCGTTTATAATAAAGAAATTGATTTGTCT
b5v5_01187	GATTTCTGACCGTAAGGGAGGAGCATATGATACTATCGTACCCAGCTGAGCTTGATGGCGAATAAAGAAATTGATTTGTCT
b5v5_01188	CGTACATAGTCAGCTTCATTACTTATGTTCTGGGCGTTAATGTATGGACTGTACGATCGTAATAAAGAAATTGATTTGTCT
b5v5_01189	GGACGGCAACTTGTTAGGTTGGGTAATTGTTTATTATGTAATTTCATTAATATATTTAAGAATAAAGAAATTGATTTGTCT
b5v5_01190	GCATTTCGTTTATTCATACAAGTAACTACCAATTACGTTTGCGATGCGTGAGGTCGTGCGAATAAAGAAATTGATTTGTCT
b5v5_01191	NCTGATCATGGTCTTGGCCATCTATAATACTGAGCATTTTGCCGCTGGGTATTGATATTTCATAAAGAAATTGATTTGTCT
b5v5_01192	GTGAACGGAAATCTCTGATGTTAGTTGCTATGAGAGTCGCTGAATATAGCTGGGCTATTCAATAAAGAAATTGATTTGTCT
b5v5_01193	CAATTATACAAGTCAAGCTTGTAAATTCGCAAATCGAGTTGCCAAGTCAGAAAACTACGAAATAAAGAAATTGATTTGTCT
b5v5_01194	GAAGGAGTGGCGGGTCACATATTTATCTTGATTACATCTAAGATCAGTAGGTAGTCTTAGAATAAAGAAATTGATTTGTCT
b5v5_01195	CCTATAGCATAATGGATAAGACTTCAGGATAAGCGCTATTTTTTGCTTGGTGCAGTAGGCAATAAAGAAATTGATTTGTCT
b5v5_01196	GCTGTATAGTCATGAAAAAGATACTTAACTTGCTGTTTAGTAACATATTGATCTGCAAAGAATAAAGAAATTGATTTGTCT
b5v5_01197	TTCGTCAGTCACTTTGTGGCATTGTGGCTGTGTAATTAGATCTTATTTATGGTATCCACCAATAAAGAAATTGATTTGTC
b5v5_01198	TTTTAAGTGTAAGTCGGATGAGTTCCTGACGTAGTGGGAAGTAGTGCTTTTTTGAGGGTTAATAAAGAAATTGATTTGTCT
b5v5_01199	GAGAGGTGTTAAACTCCGTAGGATGCAATTGGGCAATGAAGTGTTAGGACAGTCTTACATAATAAAGAAATTGATTTGTCT
b5v5_01200	ATGTGTGTATGTAGTGAACAGAATAGCATGTCAGAATCGATGGTTGTAGCTTTGTGTGAGAATAAAGAAATTGATTTGTCT
b5v5_01201	GCTATTCTCACGACAACGGGAAGGCACCGCATAATTTCGTGATCGTCACAGTGGCGGTTAAATAAAGAAATTGATTTGTCT
b5v5_01202	TAATGATGCCATCAGCGGTAGGGATCCGTTTTCAGATCGGGACTTTTTTCAAGCGCTTAGAATAAAGAAATTGATTTGTCT
b5v5_01203	ATGCGTCCATTTTGAACGCAACACATTACGTTTAGATTGGAAGTGCTGATGATAGATCGTAATAAAGAAATTGATTTGTCT
b5v5_01204	AAGGCCTGTAAGCCCGAGTTTTTGTGCATGACACGCGATACTGAGTGACATTCAGGCGAGAATAAAGAAATTGATTTGTCT
b5v5_01205	CTGGCGACGTTTTGAAGCTGCTGAGTCGGCGTCATTTAGACATGAGTGTTCTTATGTGGTAATAAAGAAATTGATTTGTCT
b5v5_01206	GGAAAACATCGAGTGTCGTTTAGGAATACGGGCTCAAAAGATATGGGTTTAATTTTATGCAATAAAGAAATTGATTTGTCT
b5v5_01207	TAATGTGCTGTGCAGCAGGTTTGAGCGAGGATTACAGAGACGTCGTTTCTCCAGTCAAAGAATAAAGAAATTGATTTGTCT
b5v5_01208	TTCAATGCGTCAGACGCTTTGCGAGAAATCGATGATAGCTGGTTCTGTAAAATCTTTCGTAATAAAGAAATTGATTTGTCT
b5v5_01209	TGTTTAGTCGTAGACTCGTAGGCGCGGGGACGTTTATGATTTGCTTACTTCTGAGAACGGAATAAAGAAATTGATTTGTCT
b5v5_01210	AAAATACTTCCAGTGCGTTTGACCGACTGCAAGATGATAAAATGGTGTCTTTTACGATGCAATAAAGAAATTGATTTGTCT
b5v5_01211	TATCACTGTTGGTAATCCTAACGTACGTGGTAAGGTGGTAGAAGGATGAGCGGGAGTTCGAATAAAGAAATTGATTTGTCT
b5v5_01212	TTCCTTTCATATGAGCGTACATTTTAGAGTTCCTACCTATCACCTATCTAATGGTTGGACAATAAAGAAATTGATTTGTCT
b5v5_01213	CACTAAACAGAATAGTGTCTTATCTTGTCAGTCGCGTTCTGAAGGTTGATGCGTGAAGTTAATAAAGAAATTGATTTGTCT
b5v5_01214	ACTGCATGTGGAGAAGATAATGTAGTTATGGTTTCAGAGTACTTAGCACGTGGATACACGAATAAAGAAATTGATTTGTCT
b5v5_01215	TTCGCTAATTGTTTTGTCAGTTCTTAAAATCAGTGAAGTTTCAAATTGTTTTTGTTTTAAAATAAAGAAATTGATTTGTCT
b5v5_01216	ATATTGAGTCGTTCAAGAGTCGTTTCTTTTAATTTCTGGCAATGCGATTCGCAGTTGGTGAATAAAGAAATTGATTTGTCT
b5v5_01217	TGTGAATTTGATATATAAAGTGACCTTTCGTATCGGGTGAGTTATGTGTGTCGATTCTGTAATAAAGAAATTGATTTGTCT
b5v5_01218	TTAAATTGGGAACGGGGTTCGGTGAGTGTATCCGATTAACCATCCCTCGCTGGAGCTTTTAATAAAGAAATTGATTTGTCT
b5v5_01219	TTCTATCAAGTAATTTTATCTGTTGACGGTTTCCTCCGAACTTGTTTGTTTGTTGGGTATAATAAAGAAATTGATTTGTCT
b5v5_01220	TCAGTCCGTATACACCTTCGTTTATGCGGTATGTAAGCAACACTTTTCTACTTTTGTTTGAATAAAGAAATTGATTTGTCT
b5v5_01221	TTCCGCTAGTCTTAGTAAGGGGTCTCCGTTAGGATCTGTCCATTAGGTAATCCTCATTCCAATAAAGAAATTGATTTGTCT
b5v5_01222	TTCCTTGCTTAATAATAAATAATATCAGAGCCAAGTTTGCACCTTTGGCTCAGAGATCTAAATAAAGAAATTGATTTGTCT
b5v5_01223	CCTTAAAGTGATTGATTCTACTAGGTAGCCGGGGATGGGATTATGGGATGTCTAAATTCTAATAAAGAAATTGATTTGTCT
b5v5_01224	GTACCCAACATTCTCGGTAGATCGTTAGGGGAGAAAATGGGTATGGTTCTTTCTTTGTATAATAAAGAAATTGATTTGTCT
b5v5_01225	TCTCTCGCACTTAAATAATAGCCGTTCAATTAATGAATCTTCACGACCTGTACGTTGGACAATAAAGAAATTGATTTGTCT
b5v5_01226	TGGTTTGGTTCCCTGTCTTCTTTGTCGTCTCCAGTTTTACAAGTAGTTTCGAAGTGGTGCAATAAAGAAATTGATTTGTCT
b5v5_01227	GACCCTGCTGGTGTTAGTTGAGTCAGTTTATATAACCTTAGTTTGGGGACCAATTTGAACAATAAAGAAATTGATTTGTCT
b5v5_01228	ATCAAAGCGTCGAGGAGACATTGATAAATGAATCTTGAACCTAAGGTCTTTTGTTAGAAAAATAAAGAAATTGATTTGTCT
b5v5_01229	NATGTATTGTTCCAACAGTTCGTTATACTACAGTCGCAGTTGATCTGGGTAGAGTTCAAAAATAAAGAAATTGATTTGTCT
b5v5_01230	TCAGTTCCTGACGTCTTGGTGGTGCACGTTAGAGAGACTAGTCTGCGACTTCCTTTAGATAATAAAGAAATTGATTTGTCT
b5v5_01231	ATCATTAGACTATTTAGGACATGTACATGGTCTGTTAGACAAAGTTATGAGCACATATCTAATAAAGAAATTGATTTGTCT
b5v5_01232	GAGTGTGTTTGGGCGAGATCGTCTTAGTTATAGTTGGGCGTTTCTTTCGATCTTGTCGTTAATAAAGAAATTGATTTGTCT
b5v5_01233	AATGCCCCGTGGAAAAGGTTTTTTACATTTTCTAGATTCGAATTGAAGATTTTTTGGCTAAATAAAGAAATTGATTTGTCT
b5v5_01234	ATACATATATATACATATCTGAGGAAATGGAGATGCTGTTCATGAGAAAATCTCTTCCGTAATAAAGAAATTGATTTGTCT
b5v5_01235	TTTGAATCGGGTAATACGATTCATCCACCGACGGAGTCTTTACGAATCAGAGTATTGTTCAATAAAGAAATTGATTTGTCT
b5v5_01236	AAAGTCCAAGACAAGAGCTTATTGAAGTGTCTGAGTGTGATGATCTAGCCTTATTGTTTTAATAAAGAAATTGATTTGTCT
b5v5_01237	ATAAATTTAGGGAACTTTAAGTGCCAGAGGTCGCTTGATTGGGAGAATTTCAATAGTGGGAATAAAGAAATTGATTTGTCT
b5v5_01238	TAATTGCGGGGTCCGATGTACATGCGAAGTCGTGAGTAGAGTGAGTTTGTATGTTTGTGTAATAAAGAAATTGATTTGTCT
b5v5_01239	CTTAACTAAGTCGTTAGGTAAGCAATTCTTTTTTAGAGATTTTTTCTGCAATTTTGTTCAAATAAAGAAATTGATTTGTCT
b5v5_01240	TGTTCTTGGGTGAGATAAGACGTAAGTGATACCGTCCGGGTCTTTAGGAGTGCTTTGGGCAATAAAGAAATTGATTTGTCT
b5v5_01241	TTAGATATATGTCGTCGGCATACTCTACTTTGTTTCGGTAAAGTCTTTGAAGCGTGATGAAATAAAGAAATTGATTTGTCT
b5v5_01242	TTCCTTGTTGTTCTTTTCTTTTTCGTCGAATTTTCTTCAGCGTAATGGAGACGCCCTTTGAATAAAGAAATTGATTTGTCT
b5v5_01243	TCCAAAAATTTCCTGTAAGATTATGATTAGTCTATGAACATGCTTAGGTTACATATCTCAAATAAAGAAATTGATTTGTCT
b5v5_01244	GTTTTGCTGTTCTTGCTTGTCGTTCCACTTTTCTAAAAATGTCATCCTACAGGTATTGGCAATAAAGAAATTGATTTGTCT
b5v5_01245	GACATGAAGCTATAGTCCCTCTTGCACTGGTTAGGCTTCTTGGATTGATTGTTGCACTAAAATAAAGAAATTGATTTGTCT
b5v5_01246	CTTAAGTAAGATTGACATCTAGACGTTTGTGACGCAATTGCTAAATCTTGGGCGTGCTGAAATAAAGAAATTGATTTGTCT
b5v5_01247	GCCCGATCAATGAGAGATATATAATTTTTCGGTCGTTGGTTTGTATATTGTAGTTAAGCCAATAAAGAAATTGATTTGTCT
b5v5_01248	NGATTGATTGCATTAACCGTGAAATTATTCACGTTGGCTATACGTCTCGGATATCGTGTGGATAAAGAAATTGATTTGTCT
b5v5_01249	TTACTCAAGGATGATTCTTGCAAACAAGTTCGACTGATGCGAGTGTAAAGGCTTTGTACTAATAAAGAAATTGATTTGTCT
b5v5_01250	ACGCTAATGAGTGGTGGCACCATTCTTTTGTGTATTTAGACATTAATTATATGCATCTGCAATAAAGAAATTGATTTGTCT
b5v5_01251	TCAGTGTATCACTTTGTATGGATTCTTTTTGCACTACTCATCAGTAGGATTACTGATGTTAATAAAGAAATTGATTTGTCT
b5v5_01252	TTTAAACCTAAGGATGCATGTACTGGCGTTCAGATGATTTGTCCTCACAGCGGGCGTTGCAATAAAGAAATTGATTTGTCT
b5v5_01253	CCTGTTGTGGGTTTCACGTCGTCAGGTCTACTGCCGGGATCGATCGGTAATTTAGACCATAATAAAGAAATTGATTTGTCT
b5v5_01254	TTTCCTGATAGACATTTCTATGGATCCATGCGGCAAGTCTGTAGTGGGTTATTTATAAGTAATAAAGAAATTGATTTGTCT
b5v5_01255	ATGCGGTTTCTGACTGGGTTCAGAATCGTAGGTGAAATTTTAGGTCTGTAGCTAATTGCAAATAAAGAAATTGATTTGTCT
b5v5_01256	AACCGCTTCGCGCAGATGATTTCATGGATTATATTATGTTGTTCAGAACCTGATTGGTTCAATAAAGAAATTGATTTGTCT
b5v5_01257	NNGCTCGATCGAATTGAGCCTCTGTCTCCAATCATTGGACGACCAAGGTATTGAGCGTTGCAAATAGAAATTGATTTGTCT
b5v5_01258	NTTCAGGATTTTTGTATTTCTACAAAGCATCAGAACGTTAAGCTACGTACCCGTTATTCAGAATAAGAAATTGATTTGTCT
b5v5_01259	CTATCCCATTAAACTTGGCTATGGGCACGAGAACTTAAGGGTAGAGTGTCGTGCTGGATTAATAAAGAAATTGATTTGTCT
b5v5_01260	CTTCTGTTTCTACCACGTGTCGAACTATACGGAAGAGTAACTTTCGTTTGGTTGGTGGCAAATAAAGAAATTGATTTGTCT
b5v5_01261	CGATGTTTTTTAGGGTATGGTCAATTGGAACATTGCGTAAAAGCGTGTATTATAGTTATAAATAAAGAAATTGATTTGTCT
b5v5_01262	GATCAAAACTAGCGTGTGATAGCTGTTATGAAAACTTTGCAATGTGGCTTTGTGGAAGGGAATAAAGAAATTGATTTGTC
b5v5_01263	CAGACTTATAGGCAGTTATTTGCTGACAATAGTCTTCCACAGTCTATTTTGCTATATAAGAATAAAGAAATTGATTTGTC
b5v5_01264	TTGCATATCGTAAGACGCTGATTATTTTCCGGTATAGTAGCGATTGGTCCGTGATTTTGAAATAAAGAAATTGATTTGTCT
b5v5_01265	GCATCAGTTCGTGTTCGAATTGTAGTAAGGACATGTACAATGATTGGTATCATTTGACAGAATAAAGAAATTGATTTGTCT
b5v5_01266	TTGTTCGGTTCCACCGAGTTCGATTGACTGTAGTTGTGGAGTCGGGTAAGGAGACTCGATAATAAAGAAATTGATTTGTCT
b5v5_01267	GCAAACCTAGTGTTATGTTAAGTTTCTGTGTCTGCGATTAAAACTTTTTACGAGTCATCTAATAAAGAAATTGATTTGTCT
b5v5_01268	AACAGTTTTTGTGATGGAACCTCTGTCTGTTGAACGGCCCATCGAGTTGTGACGTCACTCAATAAAGAAATTGATTTGTCT
b5v5_01269	ACACAGATCTAGTCATTAAATGGCTTATTTTGGCTTATTTATTATGTACTTTGTTGCGCAAATAAAGAAATTGATTTGTCT
b5v5_01270	TAAGGGATTGTTGTTTAGGGTCCACTGGACGGGTTCTCTTTGAATCTTATTCTTGTGTAGAATAAAGAAATTGATTTGTCT
b5v5_01271	GCACTATGCATCGCATTTTGACACGCACAGATCACACCGTTCATGAAAGCCTCTGTAAGTAATAAAGAAATTGATTTGTCT
b5v5_01272	AGTGTAGCGGCTTGTTTCACTAGTACCGAGAACCAACTATGAGCCATTATACAGGTTCTCAATAAAGAAATTGATTTGTCT
b5v5_01273	GTATGCTATCATGGGAGGTCAGCGAATGTTTGTCACTTTTCTTTGAAGCCTATACACAGGAATAAAGAAATTGATTTGTCT
b5v5_01274	AGACCTTGACGGGGCGAAACTTCTGTGTAAATAGGAGCAGGTAACCCAATTTTGGGGGGTAATAAAGAAATTGATTTGTCT
b5v5_01275	GCGGGCTGTTGTTTTTTGTTCGGTGCTGCTATCACGGAATTTGGGTACAAATTTCATGGTAATAAAGAAATTGATTTGTCT
b5v5_01276	CACGATAAAGACGCGCCTCCATTGTTTTCAGCTTCGGGCTCCTGGCTTAGGAATGGAGGGAATAAAGAAATTGATTTGTCT
b5v5_01277	TTAATGTCATTGGTATGTCCGCTAATGGCCGCTAAAGATGTTAGAACATCATGATCGCGAAATAAAGAAATTGATTTGTCT
b5v5_01278	GACGGTCAACGTTGCCTGTTAACACTAAAAGTGGCTTGAATCTACAGTCTATGCGATGTGAATAAAGAAATTGATTTGTCT
b5v5_01279	AGATCGTACTCGCCTATCTCGGCTAGGTGTAGTTTATGGGATGGGGTAGTGCATATGTGGAATAAAGAAATTGATTTGTCT
b5v5_01280	AGCTAGACACAAGATTCGTGATAACGTGTGTGCCAGTACCCAGGCCCTAAGACATCTTGAAATAAAGAAATTGATTTGTCT
b5v5_01281	TGTGAACAGTAGTGTTCTCAGTAATTGATCCCCGTTGGTCTACTAGCGCATGATCGCTGTAATAAAGAAATTGATTTGTCT
b5v5_01282	GTTTGGATGCATTGCAATAGGTATTAAACGTCACTATTGCGATGAAGTTCATTATCGGGAAATAAAGAAATTGATTTGTCT
b5v5_01283	ATAAGGTTTGGTTTTGTCGAAATTACGTTTGTGTAAAGTTGCTGCCGGAAACAGGAGCTCAATAAAGAAATTGATTTGTCT
b5v5_01284	GCCTTATCAGGCAGTTACTGTCATCAGACCTTAGTTACTGGCACATTTTCGGCAGTGTTGAATAAAGAAATTGATTTGTCT
b5v5_01285	TGAAATCTTAGTGGTTAAGTGCCTCAATTATCGGAATGCAATGGTCAGGTGGTCTGTTGCAATAAAGAAATTGATTTGTCT
b5v5_01286	ATAAGGGTAATTGTTTAGAGGAAATTCGCTGACATAAAAAGGAAATCTTATGCATAATAGAATAAAGAAATTGATTTGTCT
b5v5_01287	ACAAAAGCAGCCTCCAAGTATCGTTTGACGTTTTTCTTTAGGGGATTTTCGGATATAGTAAATAAAGAAATTGATTTGTCT
b5v5_01288	CTTTGCATAATAGGACATCGCGGACCAATTACCGAGGCACCTAATAGTGAGCCACGGTGTAATAAAGAAATTGATTTGTCT
b5v5_01289	TTGTCCAGGACCACGCATAGCGATGGTCGTTTTCTAAGTAAATAATCTTCTGTTTTTTGTAATAAAGAAATTGATTTGTCT
b5v5_01290	TAATAGAAGTTTGCGCAGTCAACATGTGTGTGCCTATATGTAATGTTTTGTGGGTGCTACAATAAAGAAATTGATTTGTCT
b5v5_01291	GACCGGATAGTTTTTTCTTTTCTAGTATTTCTTGTCAGATCTTTTTGGTTATTCATTATTAATAAAGAAATTGATTTGTCT
b5v5_01292	TATAGCTATCTTATATGCCGCGATAGTTTGGTAGCTTCTAGACTCCCGATGTGAAGGCGTAATAAAGAAATTAATTTGTCT
b5v5_01293	NNGTACACCAAGTAGCTGAAGCAACATGTTCTCGTACGAGCATATTGGCCTAATGTCGGCAATAAAGAAATTGATTTGTCT
b5v5_01294	CGAAGACACACATTAGAGTTTTGTTTGTATTTATTTTGCACTCGTATTCCTTGATACTCGAATAAAGAAATTGATTTGTCT
b5v5_01295	TATGTTGCATTAAATGGCGAGTTCTGTGAGGATGTGGCCTAGGTCAATTCGGTTTTCTGCAATAAAGAAATTGATTTGTCT
b5v5_01296	AGTTTAAGTATTAGATTAGGCCAATACTTTTTAGTTGAGTGTTTTGATGCTACAGCGGCGAATAAAGAAATTGATTTGTCT
b5v5_01297	TAACCAGATCGCGGCTCGGTCTATATGATTAATGTGTTAGGTATGTTTCTGAACACTTTGAATAAAGAAATTGATTTGTCT
b5v5_01298	NATTTTGAGTATGAATCCCCTGAGGGAGTTATCAGCGCTATGCTATTCAGCTTCAAGTGGAATAAAGAAATTGATTTGTCT
b5v5_01299	ACTTAATTCACTTAATGACAGTCTTGTATCCACGGGTTGCCGTTGTAGTGATCGTGTCAGAATAAAGAAATTGATTTGTCT
b5v5_01300	GCAATGGGATTCCGAGATTACTAAGGGTAACCGACTTATCGGTTTTTGAGACTTTAGGCGAATAAAGAAATTGATTTGTCT
b5v5_01301	ACGCTTTTTGTGTGATGCTGTGGGTGTATTTTGCGTAGGCAGTTCTTCCGCCAATAAGTCAATAAAGAAATTGATTTGTCT
b5v5_01302	TTATTCGAGGTAGGGTGACGTGCCGTGTTGTGAGTTGCAGCGTTAGTCTGAGTTAGCAGTAATAAAGAAATTGATTTGTCT
b5v5_01303	ACATGTGGAGTGTCTAATAATTCCAGCCCACTTATAAGACTGCTCATTAAGGTGTGAACGAATAAAGAAATTGATTTGTCT
b5v5_01304	GTTTGACGGACACAGCGTTTTTGTTTAGATAGTAAACGTGTCGGGAGAACTGGTAAATCGAATAAAGAAATTGATTTGTCT
b5v5_01305	GTGATTGTTTATTTTAGCGTTTTTCGGTTGTATGTCTCCTCGTGGGGGAGCAATACTAAGAATAAAGAAATTGATTTGTCT
b5v5_01306	TTTGCGTACGTAGGGCGTTTTGCATAGTTACCGTCTCGATATGTTTCGTTAGGGTCTTGTAATAAAGAAATTGATTTGTCT
b5v5_01307	TGCAACCTCCGTAAAATAGATTTGGCTCCAGGGTAGGTAGGTTGACTTGTTTATTTGCCAAATAAAGAAATTGATTTGTCT
b5v5_01308	GCAGTCGGTAAACATTAACTACGGAAGCACATATGGAATGTTTTTTGGGTTTGGTTGAAAAATAAAGAAATTGATTTGTCT
b5v5_01309	TTTCTGATTGATGGCTTCGCATTAAGGGTCCATGAATTCAAGGAAGCAGGCTATAGAGAAAATAAAGAAATTGATTTGTCT
b5v5_01310	ACTCTCGATCTTAGATTACTTTAAGTGAAAAGCCCGAGATTTGTTGTTCAGGCAGTTCAAAATAAAGAAATTGATTTGTCT
b5v5_01311	GTTTGACATTATTTTTGTTTGTTTATGAGGACATCTCGATGCGCACAAGCCAACAAAATTAATAAAGAAATTGATTTGTCT
b5v5_01312	ATCGTTTTATGAAGGATCTTTTGTGACGATTTCGCATTGTCTAGTGTTATTACGCCAGCCAATAAAGAAATTGATTTGTCT
b5v5_01313	TTCGTATGGCTATAGTTTAGCAACGTCTTGTTGAGTCAAGTTCCATAACCATAATTCATGAATAAAGAAATTGATTTGTCT
b5v5_01314	GAGTTAGCTGTATCAGACCGTCCACTGGGTGAAAATCTTATCCGGTCGTCGCTAGTCTTAAATAAAGAAATTGATTTGTCT
b5v5_01315	ATATTAAGTGTACTTTTTGACCGTTGAATTTTTCTGTACCCGTTTTCGTTGATAGCTCGCAATAAAGAAATTGATTTGTCT
b5v5_01316	GGTATAAAGCCTTGCCGGTTCTAAGGGCTTTCAAGTTATACTGGGTTTTCAGTAATTAGGAATAAAGAAATTGATTTGTC
b5v5_01317	NGGCTGCTAATAATCTTGTCCTATCGAGGATGTAATTATCAAATATTGTGCATTGTGTCCAATAAAGAAATTGATTTGTCT
b5v5_01318	TACGCTGTTAATGCATAGGGACGCCTCTGGTAGTTCAGCTTGATTATCGATCAGAAATGTAATAAAGAAATTGATTTGTCT
b5v5_01319	CTTAAAAATGAAGGTGTCAAAGGTTATAATGAAGGGTGTTTTGTCTGTGTTAGCCAAAGGAATAAAGAAATTGATTTGTCT
b5v5_01320	TTATAATGCGCATAAGACAGTTTAGTTCTGGGAACTACGTCATTTAATGGTTCATTTTGCAATAAAGAAATTGATTTGTC
b5v5_01321	TTTGGGCATGACGCATCTGCTGTGTTTGGCGAGATTATATACATTGCAATAACCGTTAGCAATAAAGAAATTGATTTGTCT
b5v5_01322	GGTGTTTCTGTTATAGTGTTATTTGCATTAAACAGTATTTGGGTGGTTGAGTTTGCATGGAATAAAGAAATTGATTTGTCT
b5v5_01323	CTACTCATGTTAGGTACGTGGTTAGACTACCAAGGTTTGAATCAGTGTGATATGCGCGTAAATAAAGAAATTGATTTGTCT
b5v5_01324	ATCAATCCTGGTATGAATATATCTGTGTAGTTTGGATTGCCTTAGCTGACTATGTGTGTCAATAAAGAAATTGATTTGTCT
b5v5_01325	TTGCATGATGTCATTGCAGCGGGTTTTGATCAGCCGGTGGTTTTAAGAGCTGGCGCAAGTAATAAAGAAATTGATTTGTCT
b5v5_01326	TCTGCGGTTCCAGCACATAAACTGTTTTTTACTTCATTTGGATACATATCTTCACAAAAAAATAAAGAAATTGATTTGTCT
b5v5_01327	TATAAATCTCTGGTTATTGCGTGTCTTATGTCTGTTTGAGACCCTGACTCGAGTCTGTCCAATAAAGAAATTGATTTGTCT
b5v5_01328	GAGTGTGTTTATGCTACATCTCTTAGTTTTACTGGTCCTAAACAGTCCATGGGCGTAAAGAATAAAGAAATTGATTTGTCT
b5v5_01329	ATGGTTCAGCTTGTTAGAGTAGGTCTGTAAACATTGGATGTTTTGATGCGAGAATTCATCAATAAAGAAATTGATTTGTCT
b5v5_01330	TAGAGTAACGTTTTCTTCATAGTTGTTTGTTTCTTCTTTCATATCAGGGATAGACTTCGCAATAAAGAAATTGATTTGTC
b5v5_01331	TGGAGAGAGGTAGTGCCCTTTGAATTTTAGTTAATTATGCAGAGATGAGTCAAACTTTACAATAAAGAAATTGATTTGTCT
b5v5_01332	TCTGATCGATGTTTGATCGAGTTGGGAAAAGCTCGATCACCGTTGGGATCACCGTGTGCGAATAAAGAAATTGATTTGTCT
b5v5_01333	GCGGTTGTTCTCTACTATTCTTATCAATGTAATGAATATTGCGTATCAGGGAGGTAGTCAAATAAAGAAATTGATTTGTCT
b5v5_01334	GTATCTTGATACTACGTTCTTTGTAAAGTAGTTTAGGTGCTATCATTGGGCTTCTCTGCGAATAAAGAAATTGATTTGTCT
b5v5_01335	ATTCTCGTGAGGGCGGGCCATCTATGAATATATGAATTTATATAGTTCTGCACTGTATGGAATAAAGAAATTGATTTGTCT
b5v5_01336	ATGGACATACGCTGCGTGCGGTGAATTTAGTAAACGTGAACTGGAATAGTGGTGGACTGCAATAAAGAAATTGATTTGTCT
b5v5_01337	GCATGTAAGGCGCCAATTCGCATTTAATTGTCGCCGGGTGTTAAACTGCGTATAAGTCATAATAAAGAAATTGATTTGTCT
b5v5_01338	GAGAATCTATTGTTTTTAGAAAGGAGTGTTTAGTCCATTCAATGTAGCTTTACAAGCTGCAATAAAGAAATTGATTTGTCT
b5v5_01339	GAAGTTTAGATATTCTTTTAAGTCTAAACGTATGGTCCTATGGGTGGTTGTTTCGGGCCGAATAAAGAAATTGATTTGTCT
b5v5_01340	AACTAGACATGCACAGAGTTCCCTGGATTGAAGTGATCTATCATTTTGAATTTGGTATCGAATAAAGAAATTGATTTGTCT
b5v5_01341	GATTCCAAACAAGATAGCCAGCAGGATCGACAGTTGTGGCGGGGTGTTTAGTGGTGAGTCAATAAAGAAATTGATTTGTCT
b5v5_01342	TCAGATCCCTGGATCTAGACATTGAATCATTATGGGATGGTGTAATGGATTTGGGAGTTGAATAAAGAAATTGATTTGTCT
b5v5_01343	GATACCTTAAGAAATCACTATTTCCCAACAAAGTTTGGGATGGTCTTGGCGCTGTATTCGAATAAAGAAATTGATTTGTCT
b5v5_01344	TTTTGTCATTTTCAAGCTTCTCCTGGCACGTCGCGTCGGGTACAAATGGAAGTGCATATCAATAAAGAAATTGATTTGTCT
b5v5_01345	TGGTCGGTGATTTATTGTTGTTTTTCATGAGGGCGTCAGTCATTTGGGCAGTGTATGATGAATAAAGAAATTGATTTGTCT
b5v5_01346	TTCCACTGTAGATGAATTTTGTTCGAGTGATTCGGTTATGGTATGGGATAAGTAGGCGTTAATAAAGAAATTGATTTGTCT
b5v5_01347	TGTTCGCAGCCGTGTATAGGTTTGGTGTTTGTATGGCTTTTTTTGTTTAGTTTTAATGTTAATAAAGAAATTGATTTGTCT
b5v5_01348	TGATTTTGTGTGTTGTTATAATCTATATTTTAATTCATAAGTTTCATGCGCACTGCGTAGAATAAAGAAATTGATTTGTCT
b5v5_01349	TGGAGTAAGATTCCATAATGCACACTATCGCTGGAGTTTCGCACTCGTTGAGTTTTTATTAATAAAGAAATTGATTTGTCT
b5v5_01350	TCATCGGCTGATGCGACAGTAACTCAATAAAATGATACTTCTGTCGTTGAACGCAGCGTGAATAAAGAAATTGATTTGTCT
b5v5_01351	NNCAGCAGGTTTCTCAGTGAGTAACAGGATAACCGCGTATATTTTTTCAAAGCTGCACCGTAATAAGAAATTGATTTGTCT
b5v5_01352	GCAAACTTTTTAGGGTAGCTCTGTGCACTATTTCCCTTCAATTCTACCTCTATTTGGAAGAATAAAGAAATTGATTTGTCT
b5v5_01353	TTATGTAATTTCTGAACGGTTTTGTTCCATGGGCAGAGGCTGATTGGCAGATGTTTGGACAATAAAGAAATTGATTTGTCT
b5v5_01354	CATTTCTGTTCGGTGAAACGGAGCAGTTGGTCTCTTGCTAAATAGTATTCTCAATCGCTTAATAAAGAAATTGATTTGTCT
b5v5_01355	TGATGGGTAATATACCAATTGCTCATCGTGATGAATGTCATCGCACCTAGAGTTGTACGGAATAAAGAAATTGATTTGTCT
b5v5_01356	TTTCATTCTTCAGCTATTGTTAGAATTTCGTTGAAATAAAGCGACTTAGCGTAAATTTGGAATAAAGAAATTGATTTGTCT
b5v5_01357	TACCAATGGGATTTTATATATAAGTTGGCTGCTTGTAGTAATCATTCATTCACAGCGTTGAATAAAGAAATTGATTTGTCT
b5v5_01358	ATTGCGTCTGTCGGACACATTTACTGTATGATATGTTATGCCGGCATTATTCAGCCCTGTAATAAAGAAATTGATTTGTCT
b5v5_01359	TCCCACGGCAAAATACAACATGATCCCCTTTAGGTGTTCGATCGATTATGAATTTTGTTTAATAAAGAAATTGATTTGTCT
b5v5_01360	TGGACTGAGTATAGTCAGAATTCGTTTTAGTTTGGGTCTCTGGTGGTGAACTAGATGTGGAATAAAGAAATTGATTTGTCT
b5v5_01361	ATTACGGTTCCCAATGTTTAGTGATATTGCAGATATGGTATTATGATCGCATCCGTATGTAATAAAGAAATTGATTTGTCT
b5v5_01362	CAGCGAGCAATCTTCGATTTACGGGTAGCATATGGTACATGACAACTTGGCTTATCGAACAATAAAGAAATTGATTTGTCT
b5v5_01363	GTACTTTGGTCTTAGGAAGACCAGTGAAGTGTATGAGTGTGGTAACATTGTGGCGTTGTAAATAAAGAAATTGATTTGTCT
b5v5_01364	TGTACTATACTCGCTCCGATAAAATTATATCATATAGGATGCAGGTTTGGACAATACTGCAATAAAGAAATTGATTTGTCT
b5v5_01365	ACTGCTTTAGAGGGTTATTCTCGAATTGTTTTGTATACACTTACCCTCTTGTAATTAGGAAATAAAGAAATTGATTTGTCT
b5v5_01366	TTCTATGGGTTCCTCACGATACCCTTGAAGTGCCCTTATCAATTCGCACTTGTCAAAGTTAATAAAGAAATTGATTTGTCT
b5v5_01367	CTCATCTCACTATGCTCTGTGATTTTCAGATTTGGTATATTCTTGGTTGTGAAGATATGTAATAAAGAAATTGATTTGTCT
b5v5_01368	AAGCATAATTCTGTAAAGTTTTCGGTGTGATCCTGTTGCGCCTACGACGTTTGTGAGTGTAATAAAGAAATTGATTTGTCT
b5v5_01369	TTTACTTAGAAGAAGATTGCAGTTCCATTTGTAGACCGGGTGTTTGCTTTTTCTTAACGAAATAAAGAAATTGATTTGTCT
b5v5_01370	TCCTGGATGTCAGATAGGAGAGCAAAAAGGACATTAGTCTTAATACCTAAACTGTCTATGAATAAAGAAATTGATTTGTCT
b5v5_01371	CTTCAGCGTACAGTCCGGTGGACATAAAGCAGATTAACTACTTTGTACTTTAAGTGTCACAATAAAGAAATTGATTTGTCT
b5v5_01372	ACAAATACCGTCCTCTACGTTTCGGCACGAGCTCAAAATAAGCTTGTTAAACATAGGCCAAATAAAGAAATTGATTTGTCT
b5v5_01373	ACTGTGTGTCTTAGCTTGTATAGTTGATTGGAAGAGCGATGTCCCTTAATAAGAGATGTGAATAAAGAAATTGATTTGTCT
b5v5_01374	GTACGGACCCAGTGAATTCAATTCTGTTAGTGTATAGCTTAACTTTTTCGTACTCAGCAGAATAAAGAAATTGATTTGTCT
b5v5_01375	TCAGACCATTGAGCTCTTACCCAGTTGTAAAGCGTGCAGTGGATGAACCGTTCTTCTGTTAATAAAGAAATTGATTTGTCT
b5v5_01376	GAATGTTTCTGGATTCCCTAACTTCGGTAAACGGAAATCTACAGGTAGCATTTCTTTGGCAATAAAGAAATTGATTTGTCT
b5v5_01377	CATCGTAACTTTGATCTGCCTCTATTGTTATGGGTTTATCCACACATCTCTCGTTCTTTCAATAAAGAAATTGATTTGTCT
b5v5_01378	CGAATGTTATGTTAATAGCTGTAGCCCTTCCAAATAGACTTTTCAAAATGTGTTCTCGTAAATAAAGAAATTGATTTGTCT
b5v5_01379	GTTTTCGTCACAGTCATTGCCCATTGTATTATTCGTAGTGATGAAGGGGAAGAACTATGGAATAAAGAAATTGATTTGTCT
b5v5_01380	TCTATCGAAAATTAGAAGCTGCTTGTCTTAACGGGTATGATTCTTTACTTGCTATCACGTAATAAAGAAATTGATTTGTCT
b5v5_01381	GATAGTGTTTGATTACTTGCGCTTTTTAACGGGATGTGCAAGTTTTTTGGTGCTTAATGCAATAAAGAAATTGATTTGTCT
b5v5_01382	TCAGAGTTGCCAGTGTTTATAATCTTCGAACTATGTCGACGAATCGAAAGAAGGAGTGGAAATAAAGAAATTGATTTGTCT
b5v5_01383	TTCTCCATGGGGTCACTCTTGCACGTGCGGGAGTGTTTCACAGCCGTAGAAAGATCAGGAAATAAAGAAATTGATTTGTCT
b5v5_01384	CTCTCTGCATTTTTATATGTGTTGACGAGGCCACGGACGATCGAACTAAGGATTGATTCTAATAAAGAAATTGATTTGTCT
b5v5_01385	TGAAGTACATCGCGTATTGTTTGCTGACTTACTCCTTCGTGGGCAATAATCGTTAACCCCAATAAAGAAATTGATTTGTCT
b5v5_01386	GTCACGATGTTCTGACGTGGCCCGGTAATAGCGGTGGAAATTTCATATTCTGTATGAACAAATAAAGAAATTGATTTGTCT
b5v5_01387	TCTGGAATTTACATATATATTATGGTTGTGATTGTGGGAATCGAGCGAAGTTCAGATTTGAATAAAGAAATTGATTTGTCT
b5v5_01388	TATTGTGGAGTGTTTAGAGGTTTATTGAGGAAAATACGATCAGTATTGCGTATCGTCTTCAATAAAGAAATTGATTTGTCT
b5v5_01389	TTAAGTATGACGTTTTTTTCTTACTGCGTCTGCAGTGTGTTTTCGAGAGACGGGAAGCAAAATAAAGAAATTGATTTGTCT
b5v5_01390	TAATGGGTACTTGATACAACAGTAGCCTTAATTGGGGGACCTGTTATCTTTTTGTTGTTTAATAAAGAAATTGATTTGTCT
b5v5_01391	CACGATCGAGTGTTAATGTAAGTGGATTATTCTGACAATTAAGATTATTAGTGTTCAATTAATAAAGAAATTGATTTGTCT
b5v5_01392	TCATTAGATGTTACATTTCTTTAGGTCAGATCGCAGCTTCTAATGAAGTCAGCGTCTAAGAATAAAGAAATTGATTTGTCT
b5v5_01393	ATTATAGCCTATTTAGGCATAATAGAAGCTTGGCGTTTTTTGTTTTAGTCTTCCATTACGAATAAAGAAATTGATTTGTCT
b5v5_01394	CCTCAGCTAACAAGCCCTTTACTAAGAATTTGGGGCGTTTGTACAAAGTGCCTTTTGTTAAATAAAGAAATTGATTTGTCT
b5v5_01395	TGTGTATCGAAGATAAGATAGCAACCCCATCTTAAGAATTTTGTATTGTAAGGCGCACCTAATAAAGAAATTGATTTGTCT
b5v5_01396	TTTATAGAAGCTTTATGTTGAGCAGGCTATCAGAATATCAGCACCTGCAGAAAGGTAAAAAATAAAGAAATTGATTTGTCT
b5v5_01397	TCCCATCTACAGAATAGGCCCAAGTTATGGGCTTGGCTCAGCAACTAAAATAATGTTCGGAATAAAGAAATTGATTTGTCT
b5v5_01398	AGTATAGCGTCGTTCAAATTTTCGGATATTGCTAGCGATAGGTAAAGGAAGAGCTTTGTGAATAAAGAAATTGATTTGTCT
b5v5_01399	GGCGCTAAATAGGTTTATTCTTTTTTGTGATTTCTGGTGGGTATATGCCCTGTGATTAGCAATAAAGAAATTGATTTGTCT
b5v5_01400	TTGGCGCTCGGCCAGATTAGAATGCAGTTGTTCGCTCAATTTGTTGTGTTGTACCCTTAGAATAAAGAAATTGATTTGTCT
b5v5_01401	GCAGTTTCAATTATCAGCGAAGGTAGCAGTGCCGTTAATACTGGGACACTTAATGAAAAGAATAAAGAAATTGATTTGTCT
b5v5_01402	GCTAAAGTCGTAGTAGTTGCGATTGTGTCTCTCAGCAATCTGATAGTCTGATTAAGGTTTAATAAAGAAATTGATTTGTCT
b5v5_01403	TTCGCAAGCAGATCCACTGTAAGAATGAGTAAGGTTAGAAATCGTTCCATCTATGGTCGCAATAAAGAAATTGATTTGTCT
b5v5_01404	TATCAGCCAGATGTGTTTTACTGGGTTTCAGTCTTTGTTTTAAAGAAAGTGAAGTTAGTTAATAAAGAAATTGATTTGTCT
b5v5_01405	CACTCCACGTCGGGTTGAATGCAATGTATATTGTTCTGGAAACGATGTAGCACGGATAGAAATAAAGAAATTGATTTGTCT
b5v5_01406	GGTATGTGTTCTTTGGTAAATAACTATGAGCGTTTGCTAAGATGATTTGTTAGTACGATTAATAAAGAAATTGATTTGTCT
b5v5_01407	AGTCATCAGTTAGTGTAGCTGGTCTGGCGCTTAAGCTGACGTACCCTAAATCTACTTGGTAATAAAGAAATTGATTTGTCT
b5v5_01408	CTGTGTTGTTTTTTGTATAACAAGTTGTTGCTTTGAAATTGCGTCTGAGTCCGTGATCTTAATAAAGAAATTGATTTGTCT
b5v5_01409	TCCTACGTTTGTCCCGATGGAGTATAGGAACATATGGATACGTTGAGGCCGTTATTTTGTAATAAAGAAATTGATTTGTCT
b5v5_01410	ATTCAATCTTGCGGAACAGTGGAGCAATCAGCTGTAATTGATTCCACTAAAGCTGTTCCTAATAAAGAAATTGATTTGTCT
b5v5_01411	TATTGCAGAAGGTAATTTTATTCCGAGTTGCAGCAACACCGCGTAAACCACTGCAGGAAAAATAAAGAAATTGATTTGTCT
b5v5_01412	ATGAAATTTTCGTGCTACAGGAATCAGTAATTACGAAGTCCCCGCAGTGTTCTCAGGGCAAATAAAGAAATTGATTTGTCT
b5v5_01413	GTCCAGTTGGTAACTAGAGCTTTGTATTAATTCAAGAGGCGTCATAGTGTTAGGGGTGTTAATAAAGAAATTGATTTGTCT
b5v5_01414	TTTTGTTTGATGATCTTTCAAATCTTTTCTAAGAGAGGAAGGGCACAGTCTCGACGCACTAATAAAGAAATTGATTTGTCT
b5v5_01415	TGAAAAGTCTTGCACACCTTAATATTGAGCTGCGGTCCTGTAGATGGTTAGCGTGCAAAAAATAAAGAAATTGATTTGTCT
b5v5_01416	CGCAGTTCATTGTCTGCACGTGCTGGTTATCTTATTAGATATGGGTAGAATTTGTATTAGAATAAAGAAATTGATTTGTCT
b5v5_01417	TTGGAAGCATAGTACACCGCGTTGTTGGTTTTAATGTTACTGGGAAGGCTGCATCTCTAGAATAAAGAAATTGATTTGTCT
b5v5_01418	TTGTAGATACGTAGCCAGCATTCTGTAGCAAGATTGAGGTATCCTGTTGATGTGAACCACAATAAAGAAATTGATTTGTCT
b5v5_01419	TGTATGAAGGTAAAGATGTAAAGATTGTTCTAACAGTTGGGTTATTTCCATTTAGTCAGGAATAAAGAAATTGATTTGTC
b5v5_01420	CGCTAATTTGTGTTTCTCTAGCTATACGTTCATCTCCGCTACAAAGTGAAAGCATTTGTTAATAAAGAAATTGATTTGTCT
b5v5_01421	AGTAAAATATTCAGGTGAGCATGGCGTACTCGACAGGGAAGCCAAAAGTTTTGGGCTGTCAATAAAGAAATTGATTTGTCT
b5v5_01422	CTGCGATGATATCTTGTTAATGAGGTAAAGAGCCGGCGGTTCAATTTAAGTGTTGCGTCAAATAAAGAAATTGATTTGTCT
b5v5_01423	GCTTGTTGATATAAAGGTGGTTATCGTTATCTCATGTTCCACCACTAAAATCTTCGAGTAAATAAAGAAATTGATTTGTCT
b5v5_01424	GATTCGTTAGTAGCTGTTAGGATGTGGATTTGTCTATATGTAAGGTACAATGCTTCTAAGAATAAAGAAATTGATTTGTCT
b5v5_01425	AAAGAAGTGTTAATCTTGTGTAATTGCAGTAGATGTCAAGGTTTCGAGAATCGTTTTATGAATAAAGAAATTGATTTGTCT
b5v5_01426	CACTTGTTAGGATACATTAAGTTCTTGGATATTTTTAAAATCTTCTGTTTCTTCATTACGAATAAAGAAATTGATTTGTCT
b5v5_01427	CATTTCCGTCTCGTTACACGGTCCGCTTTGAGTTATGAAATCGGAACCGAGTGATTGCTTAATAAAGAAATTGATTTGTCT
b5v5_01428	ATTAGACATTTGGGCTTGAATCGACTTGTTTATGACGAGATTCGTCTAAACCTAGTCCAGAATAAAGAAATTGATTTGTCT
b5v5_01429	GTTCCACCGACTATGTAGGTCATAGTAGAGTATAACATCTCCGCGTGCATCGATACCATGAATAAAGAAATTGATTTGTCT
b5v5_01430	NGCATTGCGCGCATATTAATGTGGCCCCATAGCAATTATTTCATCTTGAGCGATTGGGTCTAATAAGAAATTGATTTGTCT
b5v5_01431	AAGGATGCGTCGCAACTATTTGGTATCTAGGTGAGTATACTTTGTTTAGTCCTACGGGTAAATAAAGAAATTGATTTGTCT
b5v5_01432	TGTGACTGAGCGTGTAGAACGACTATTACAGTGATATATCACTGTTAGACTTAGTGTCGGAATAAAGAAATTGATTTGTCT
b5v5_01433	AGTCCTAGGAGTTCTAAGGTTGAGTATCTCCTTGGGGTTTGGTTCTGGACTTCTTCTCCCAATAAAGAAATTGATTTGTCT
b5v5_01434	AAGTCGCCTTTTGGTTATTCTCAAGACTGTAATTAGTAGTCTATTTTGGCTGAGCATAGAAATAAAGAAATTGATTTGTCT
b5v5_01435	GGTTATTTTGAGTCATCCCTGAGGGTTTGTTAAACTCGATAAGGAATCTGTACGAGTGATAATAAAGAAATTGATTTGTCT
b5v5_01436	TCCACTGGACTGGCGTTTATGAATTGGTCTCTATTATTAAAGAGTTTCGGCAATGGATTTAATAAAGAAATTGATTTGTCT
b5v5_01437	GACTCAGTGTCACCCTCTGATCTTGGGGAAAGGTATTTTAGTCTGTCAATATTGGTCTGAAATAAAGAAATTGATTTGTCT
b5v5_01438	GCTGGTTTGTTGGATTGTTCTTATTAGACCTTGTGCGTCATAAAGCTAGCCTGTTTGCTGAATAAAGAAATTGATTTGTCT
b5v5_01439	TATCGTTGTGAACACGCAATGATCCTTAGTTATTGTTTTCAATTGTTGATGTGCGAAAGGAATAAAGAAATTGATTTGTCT
b5v5_01440	TATCGCACAGGAAATTCTTCTGTCAATCACTACCCCGTATTTTCTCCCAATTTGTCAGTAAATAAAGAAATTGATTTGTCT
b5v5_01441	AGTTCATGAGTGAAACAACAAGTCCTCGTCTAATGATCGGGCGAAAATTGAGTGGCAACGAATAAAGAAATTGATTTGTCT
b5v5_01442	GTAGATTGGCTACTCCTGTTTTTTAAAGAATGTGATTAATTCTTCCTTTGGCCGGTGCCAAATAAAGAAATTGATTTGTCT
b5v5_01443	ATTGCTCCAGAGGATCATTCCAATTGAAAAAAAAGAGTGTATCTTTTGCTGTGATTTGGAAATAAAGAAATTGATTTGTCT
b5v5_01444	ATAGGATAAAAACGATGGTTGGTTTAACAAGCTTTCGCCGGCTATTCGAGCTATCTGTGGAATAAAGAAATTGATTTGTCT
b5v5_01445	TCCATAGTAATGATCAAGTTGGGTTACATAGCTGTTTGTGCAACTGAGATAGCTTGTGTCAATAAAGAAATTGATTTGTCT
b5v5_01446	ATTGACAGATGAGTCAAGTCTGTTGCCCTCTTCAGTGGTCCCATATAATTTCGTACTGGCAATAAAGAAATTGATTTGTCT
b5v5_01447	NCGCTATTTTGGATCTTGCGTCATTCGACGGACTCAATCGTTAAGGTAATGCGATTACCCAATAAAGAAATTGATTTGTCT
b5v5_01448	TATACATTACTCTGTGTGTGAACCCTAGATTGTAATCACGTTCGAACAGTACGTTATTCGAATAAAGAAATTGATTTGTCT
b5v5_01449	AATGATCTCGGAGCTGTAGGCTTTTATAGAAAATTTAGATATTTTGAGTTCTGCGAAGGGAATAAAGAAATTGATTTGTCT
b5v5_01450	CATAATAGTGTTATATTGTTAGTTCTAAGAGTAAGGGCTTGAGGTTTTTTGCGAGACTTGAATAAAGAAATTGATTTGTCT
b5v5_01451	GTGTGGGTTTTCCTAGCATATAAGTATCTTGCAAAGTATGTATAAGTTTGGGCATATTTGAATAAAGAAATTGATTTGTCT
b5v5_01452	TCAGGGTGGTGTTTAACGTTTACAGACAGTCGGCCAAGAGGCACTCTATACTTTTGATTTAATAAAGAAATTGATTTGTCT
b5v5_01453	TTAGGTCCACCGCCATTAGGCTACTTAGTACGGACTCATTCCGTTCATGGAGCCTCTTACAATAAAGAAATTGATTTGTCT
b5v5_01454	NCTGGTATTGAACTTGTGCGACAGCTATAAAGAATAATTGGGTGAGAGCAATAGGAATAGAATAAAGAAATTGATTTGTCT
b5v5_01455	TCAAGTCGTAGACCTTTTGTTGGTTATCGAATTGACAGATTGTGGTCTGACTTGGTCGCTAATAAAGAAATTGATTTGTCT
b5v5_01456	CCTTGTGTGTTTTGAATTAGACCATAATTTTGAAGTTGTTGGATGATCGAGCTTAAGGTGAATAAAGAAATTGATTTGTCT
b5v5_01457	TAATGGTCCATGGGAATGAAAGCGAGTTAAGACATTGGGATTTGTTTTAACTGCAAAAATAATAAAGAAATTGATTTGTCT
b5v5_01458	CTCGATCGGTCCATGAAGTTCAATGTTTAGCAATCCTAAGCCCTTTGTCGTGGACTTAAAAATAAAGAAATTGATTTGTCT
b5v5_01459	NNTTTAGATTATGAGATATACGATCGGACAGAACTTCGTGTAGAACGGTCCGGGGTGGTTTAATAAAGAATTGATTTGTCT
b5v5_01460	TACAGTCCTAGTCCGCCTACGCTTTTTTGGGATCATATTACGTTTGGTCCGGGCATCAGTAATAAAGAAATTGATTTGTCT
b5v5_01461	GCATCTTGGTCACTTCTGTTTGAGCTCGTTATTAAACGACTGTTGGTAACTGTTTCAATCAATAAAGAAATTGATTTGTCT
b5v5_01462	CCTACACCATCGGGCTCACTAAATGCCTTTGTTTGTGTTCTGTTTGCATAAGGTTGCTGTAATAAAGAAATTGATTTGTCT
b5v5_01463	CACTTGCCTGCGATCTGGCACTGAAAGGCGTATAACAATGGCCTAAGTTGCAGATGTTGGAATAAAGAAATTGATTTGTCT
b5v5_01464	GTGAAATTCGTATGGCGTCGTCAGTCAGAAAGGTTATTTAACTTAACCCCTTTGAGGAATAATAAAGAAATTGATTTGTCT
b5v5_01465	TAGGGAAACCGTTCCCGACGGAGAACCCTAAATTCATTGTTGTGGAGGATTTGATCGTAAAATAAAGAAATTGATTTGTC
b5v5_01466	TAAGTGTACAGCCTAAGCATGGGTTGGTGTCGATACCAGTAATGATGGGTTCTTATCTTAAATAAAGAAATTGATTTGTCT
b5v5_01467	CCTAGTTTGTGGGTTGTTTTAGCGACAGCATTAGTATTCTTGGAGCCCGCATATCTTAAGAATAAAGAAATTGATTTGTCT
b5v5_01468	AAATGAACCTAAAAATGAAGTCTCTTTGGGTGTTAAGAAGTGAGCGATTGATCCACGTTCAATAAAGAAATTGATTTGTCT
b5v5_01469	CTGTCTCCCACGTTATTACACTATGGTGCCTTGAACGGCATGCTAACTCGATCCGCATGCAATAAAGAAATTGATTTGTCT
b5v5_01470	TTTGGAAAAAGGGCTACATTTTCTTTAGGGTAGGTTCCTTTCTTAGTGGGGTAGAACTCGAATAAAGAAATTGATTTGTCT
b5v5_01471	CGGATAGTGTAACTACGTCGCTGATATGATTGATACGGGTAAAACGTGGTTAATGGATGTAATAAAGAAATTGATTTGTCT
b5v5_01472	TTTTAGACTTATCAGCTTAGGTTGGTAGCTCTACGACAGACGGCCGCTTTTTGTCAACTTAATAAAGAAATTGATTTGTCT
b5v5_01473	AATGACGTTTCCAGTGTGTTTTTTGTTTAGACTTTTCAAACGCAATAAGCACTGTGTGATAATAAAGAAATTGATTTGTCT
b5v5_01474	ATACCATTGTATTAGTCAGCCAGAATATTGTGACGTTTGCATACGTGTGGTGTTAGTGGTAATAAAGAAATTGATTTGTCT
b5v5_01475	ACATCTATTTAGAGTGGGAATCGCTTGTGGACTTAATACTTGTTAAGTGGTTGCCTCTGCAATAAAGAAATTGATTTGTCT
b5v5_01476	GCCGGAATAATAAACAGCTTGAGATGTCCCTTTTGTAATTGAACCTGGGAACAATATGGCAATAAAGAAATTGATTTGTCT
b5v5_01477	NNTAGGCTTTATCTGAAGTGTCGGTTCGAGGAAGTGCGCTAATGTATTGATACAGTTGTTCCAATAGAAATTGATTTGTCT
b5v5_01478	TCTGTGTTTGGACAGTACAATTAGTTGCCCTAGGGGGACAATTTTGGTTTGTTTGCTGCGAATAAAGAAATTGATTTGTCT
b5v5_01479	GAAGAATTCTCGAATCTAATTTGTTTTACTTTCACATTCTTCCTTGCGTGCAGTTTACGCAATAAAGAAATTGATTTGTCT
b5v5_01480	ACAGTGGCCTTATGATGTCGAAATGTGACGAACATTTACGCATGTCGCGTTATTTTCCATAATAAAGAAATTGATTTGTCT
b5v5_01481	TCCATCATTCTTATTACGTATGCACAGTGTGAAATATAGTGACGATACACTAATAAGCATAATAAAGAAATTGATTTGTCT
b5v5_01482	ACGGTCCAAATTCAATAAATTTTAATTAGTTAAGCGTTGGCTTAGCTGCTTTGTTTTTTGAATAAAGAAATTGATTTGTCT
b5v5_01483	CATAGTATGCTCAGTCTATATGGGTGTGAGTGAGAGCTTACTGATCGTAGTATAGTTAGTAATAAAGAAATTGATTTGTCT
b5v5_01484	TTTGTGTCAAGCTCAATGATCGGATGGTACCTGCAACGTGTCAGCGTGGCCTGTGCTCGAAATAAAGAAATTGATTTGTCT
b5v5_01485	TATCTGTAAAGGATAAATGGGTACGCGTATGAGCGTTAGTATACTTTGTGAATGCTCTGAAATAAAGAAATTGATTTGTCT
b5v5_01486	ATATTTCAGTCCTTTTGCTGTTTTGTAAACTGGAAAGTTTCTAGAAGTACTTATCTGGTAAATAAAGAAATTGATTTGTCT
b5v5_01487	TAACATTATTCCTTTATAGAAGGATTACTATCGGTAGATGTGGATTTGTCGTTGTTCTGTAATAAAGAAATTGATTTGTCT
b5v5_01488	GGAATGTGGATGCATACTGGTCGTTGAAAGACTAGGTTGACCGGAAGTACCACTCGTCTGAATAAAGAAATTGATTTGTCT
b5v5_01489	CACCCATCTTGCAGTTTTACCAGATTATGAATTTCGGGAATTTGGACTATTCCGAGTGGGAATAAAGAAATTGATTTGTCT
b5v5_01490	CAACTCGGCCGGACATTAACCGTGGCCATGCAGTCGCGTATTTGTTCTAAACGTTAATTTAATAAAGAAATTGATTTGTCT
b5v5_01491	GGTCTTGTTGATGTGGTTAATGTGACATGGTACTAGGGGCCGAGAGTTTTTCTTAGCGTCAATAAAGAAATTGATTTGTCT
b5v5_01492	TTTTATCGGTATGAGGCAGGGCATCAAAGGTGTTTCGTTTTCTTTGTTTGGTTTTGACAGAATAAAGAAATTGATTTGTCT
b5v5_01493	ATCTAGCATTGTCTATTCAGCGTCTGTCGAATATTGAAGCAAGGTAATATCATACTTTGAAATAAAGAAATTGATTTGTCT
b5v5_01494	GTTTTCTTTCTGACGCTGTCGCTCGGTCGTTGGTTTAGGTATCAGGTGTCGGTCTATTATAATAAAGAAATTGATTTGTCT
b5v5_01495	ATGAGCTATATTGGCACGTACGTAGCGTGTAGTTATTTTGCAACATCCAGGAGGGTGATGAATAAAGAAATTGATTTGTCT
b5v5_01496	TTCCGCTCACAACGCGAACAGTGTTAACGGTCAAAACCTGCATAATTTACGTGGCTTGAAAATAAAGAAATTGATTTGTCT
b5v5_01497	NAACTTAACGTCGATTTCGATTCGTATGTGTAGATTCCTCCATGTTAGTCGAAGGAGTGTAATAAAGAAATTGATTTGTCT
b5v5_01498	AAGGTGATCAAGCCTGCAGGTTCGCCCAGTAAAGTTCTGAGATATTCTAGATAGGTCTCAAATAAAGAAATTGATTTGTCT
b5v5_01499	CTTTGATCAAATGCTAAAGCAGGGTTAATTTTGGGCGTATTTCCCTTCTCGCTTTTATACAATAAAGAAATTGATTTGTCT
b5v5_01500	TTGTTTAATGATTCGTCAATTTAATGGCGTACTCCTATATTTTTATTAGCCGCCAATTTGAATAAAGAAATTGATTTGTCT
b5v5_01501	TGGTGTGATCATTCATTACTGACTCAAATGGTAGCATGTACGTTTGATCGTTATTTGCAAAATAAAGAAATTGATTTGTCT
b5v5_01502	TGGTCATAGATGTTCACAACATTTGTGTGAATGCATGTTTAAACTTCTTTACGTGTATTGAATAAAGAAATTGATTTGTCT
b5v5_01503	TGAGAAATGCTAGCGCCGAATTGTTTGTAGGTGTAGTCGGGATCTCGCTATTTTTTCGTGAATAAAGAAATTGATTTGTCT
b5v5_01504	ACTGGTGTCAAAGTTTTATTTGGATAGTTAGAATGAGCGGGGATGATTTCCAAGGTCTCCAATAAAGAAATTGATTTGTCT
b5v5_01505	AAGACTTGAGGTAGTTGAGTAAAGGTCACGTTTGCTTGGTTACGATTTTGAGTACTTTTGAATAAAGAAATTGATTTGTCT
b5v5_01506	AATCTCTTCAGTTAAGCTAGGTTGCCATGGATATGATGTGTTTGCTGAAGGGTTCTTGTTAATAAAGAAATTGATTTGTCT
b5v5_01507	CTGAGATATGGTTTAAATGTGTTGAATACGGTTGTTCATTGGTAACTATTCCGTAGACTCAATAAAGAAATTGATTTGTCT
b5v5_01508	AAACGTGTAGAAGTGTCGCAAGTTGGAATGGTCTCGTTTCTGTTTTGTGAAGGTCATGTAAATAAAGAAATTGATTTGTCT
b5v5_01509	CCTATTTATTATGTTCTGGCACCATTACTTTTTAGGTAAGTTTGGACATGTTCCACACGAAATAAAGAAATTGATTTGTCT
b5v5_01510	NNTTTCCCATAGAGATTTATCCGCGTTGCTAGTTATAAACCGGGGAACTGTACTATGCAGAATAAAGAAATTGATTTGTCT
b5v5_01511	TGAAAAGTTTAGACAAGTGTTTAATTCTTCGCTTGGATAGCGTTCGGTTTTGAACATGAGAATAAAGAAATTGATTTGTCT
b5v5_01512	TATTTAAATAGTTTTTCCTAGCCATACTCCCGCTGGATAGAGTGTTTATATTGTCTTCGAAATAAAGAAATTGATTTGTCT
b5v5_01513	CATTAGCGAATTATGAGTGTGAGATCACTGTAAAGTCCGTGCCATGTTTTGATTGTTTCAAATAAAGAAATTGATTTGTCT
b5v5_01514	ATCGTATTTTTAGCTGAATCTTAAAGCTAGCTGAGCACCCGTGCGATTAGCTACGTAGGCAATAAAGAAATTGATTTGTCT
b5v5_01515	TTACGTTTAAATAGTATATTGAGCCCAGTCGGTCTGCTTAGAAGTTGTGTGCTTAACGGTAATAAAGAAATTGATTTGTCT
b5v5_01516	NTATAGGATTCAGATTTTATTATGTTTGGAGATTCGTTTAAGTTGTAAATTTATTGTGGGTAATAAGAAATTGATTTGTCT
b5v5_01517	TCGGGATGAGAATGACGATTAATTCTTTGGTGAATTCCTCACCGGAAGAACGTATTCGCAAATAAAGAAATTGATTTGTCT
b5v5_01518	AGCGGTGACAGAGCCAGGCGTATTGAAAGAGGTATTTCCTTTTGATGAGGCCAGAGTGTAAATAAAGAAATTGATTTGTCT
b5v5_01519	CTGGAATGATTAGACAGCATTAGTCGTATTGGTCATTGCTTTTGTTTTGGAGATGTTATTAATAAAGAAATTGATTTGTCT
b5v5_01520	GGTTGTCCGTTGTATCTCTATAAGTCTGTTTCGAGATAGAGTGTATTCTGGCCCTAGTTTAATAAAGAAATTGATTTGTCT
b5v5_01521	AACTCCGATGCATAGGTGTAGGTAGTCTGTTATGTGTCTATTTTTGACCGATATGGTGAAAATAAAGAAATTGATTTGTCT
b5v5_01522	TATGTGCGTTTCCGCAGCTATTTCTTTGTGGTTGACCAGCGACTTGGTGTTTTAGAAAAGAATAAAGAAATTGATTTGTCT
b5v5_01523	GAGCGGTCCAACGACATTCGCGGATATCGAATGCCTCTGAGGGTTCTTGTAGGCGGTAGTAATAAAGAAATTGATTTGTCT
b5v5_01524	ACAGTTATTCGGTTTTTTTGATTTATTGTCGTTACCTATCACGCGGTATGTTCGCATGACAATAAAGAAATTGATTTGTCT
b5v5_01525	CTCCATACTGCGATATAGGTTCAGCATTGTCATGGCAGCAATTCTTTGTAGAGGATATTTAATAAAGAAATTGATTTGTCT
b5v5_01526	GTTGTTGAATACGTTTATGAGTGTTTGGTTGGTTTCTGCAACATGGATCAGAATTATAGTAATAAAGAAATTGATTTGTCT
b5v5_01527	CTTGGATAGGCACATGTTGTATACCAGTATCACGTGTGTTCATATGCGCTTTATGGTTTTAATAAAGAAATTGATTTGTCT
b5v5_01528	CTATTTTGGCGAAGAACTTGGGTGTGTATTTGAAGATAGTAACTATTAGCATACGTCGACAATAAAGAAATTGATTTGTCT
b5v5_01529	AACTTGTGATAAATGTTCTGGATATCAAAACACCCTGCTACGCACCTAACGTAGATATCCAATAAAGAAATTGATTTGTCT
b5v5_01530	ACGGGCGCGAGGTTGCATTGTCGGTTATAGGTAGAGTGATGATTGGTTCCCTGGTGGTTAAATAAAGAAATTGATTTGTCT
b5v5_01531	GAGATACTGTAAATTTTGGATGTCATGGTAATTAGATCTCCAGCGTATTCGCGCATTTTGAATAAAGAAATTGATTTGTCT
b5v5_01532	ATATCTTGCGTATGACTTGTGGCGCGTAATCATGAGTATCCTGATGAGTTGTGGGTGTCGAATAAAGAAATTGATTTGTCT
b5v5_01533	TAGGTCACTTTAGGTTCGGGTTTTCTGTGGTCGATTTAGAACAGTTTAGGTATGCCTTAAAATAAAGAAATTGATTTGTCT
b5v5_01534	GGTCTAACGATATGTTAGACCGATTAAGTCTCTTAGGTAATTTTATCGCACCTATGTCGCAATAAAGAAATTGATTTGTCT
b5v5_01535	GATGCAAGCGGCCAAGGTTTGACGAGTACGGTTTCATCTTATCGTATTTGATTGTGATTAAATAAAGAAATTGATTTGTCT
b5v5_01536	CGCTCAGTATTTCGGTGATTGTTAAAACTGGAGTTCCACAGTAACGGATCTGCTAGCGTCAATAAAGAAATTGATTTGTCT
b5v5_01537	GCTTTTGGTAAATGCATGGCGGTTTATACTCCATACGTGCTTCAATAGGAGTTCCTAAAGAATAAAGAAATTGATTGTCTA
b5v5_01538	GGAATAGCTGATATGGATTGAACGGTACATCGGCTTATCGTGTGAATTATTTACTCGTCGAATAAAGAAATTGATTTGTCT
b5v5_01539	AATTGAAGGGCTAATGAGCTTTGATGTACGCTGTAAATTCTCGCGGTAATCATCAAAGCGAATAAAGAAATTGATTTGTCT
b5v5_01540	GCTGAGTGTGATTAGTTGCATACGTGTTGGGCAATCAGTCCTGATGCAAAAAGTGGTTTTAATAAAGAAATTGATTTGTCT
b5v5_01541	TCTTCGATCAGTGTAAATTGTCGAATTAAGGCTTATGTTTGATAGACTGGTTGTTGCTTTAATAAAGAAATTGATTTGTCT
b5v5_01542	AGATGAAAGGTTGAGGTTAACGTTTGTTAACTGAAAACTAACTGGAACACGCACTTGGTCAATAAAGAAATTGATTTGTCT
b5v5_01543	AAGATGCGTGGAGTAGTTTGTTCAACGAAAGATCATGTTTTGCAGTGTATCTATACAAGCAATAAAGAAATTGATTTGTCT
b5v5_01544	TCCTTGGCAGAAACGTTTCCTAGCAAGGTGGAGAGGAGATTAAAATCCATTTGCAACCTCAATAAAGAAATTGATTTGTCT
b5v5_01545	ACCTGTTTTTAGATGTAACTGGGAAATTCTAAATATGAATATTTTCCCGACCTAGATTTCAATAAAGAAATTGATTTGTCT
b5v5_01546	GTAATAGTGCAAAATGGTATATGTTGTACGATAAACACGCAACTGCTTTCTCAGGTTGTCAATAAAGAAATTGATTTGTCT
b5v5_01547	GTCGCAATTACAAGGTTCTCAACAGCCATTCTTGAAATGTTTGCCCGCCATAACATTGGCAATAAAGAAATTGATTTGTCT
b5v5_01548	ATACTAGCCGGTGATGTATGTTGATAACGGGTTAGACATACAGTTTAGTAGATTGATTGGAATAAAGAAATTGATTTGTCT
b5v5_01549	ATTTCCCGTCGTCTACGCACGCGACTAGTACTTAGGCTTCTGTAGAAGCTAGTTTAGCCGAATAAAGAAATTGATTTGTCT
b5v5_01550	ACTGATGACCTCGTATTAACATGACCCGTTTCGTCTTTGATTAATGTCATTTTCTTTATGAATAAAGAAATTGATTTGTCT
b5v5_01551	TGAAATATAACTATACTGAGTGTTTACTCTGAAGGATTGCAGTCGATTTTATAGATCAACAATAAAGAAATTGATTTGTCT
b5v5_01552	AAGTGGTTGGCTTTACTGTGGTCTAATTTAAGTTGTCCTATTCAGCTTTTTGTAATTACGAATAAAGAAATTGATTTGTCT
b5v5_01553	TAGTCTCAAATTAGAGATAACATAACCAGTCACCAACCTTTTAGGTAGAAATTTGGACTTAATAAAGAAATTGATTTGTCT
b5v5_01554	ATATTCGACAAAGGTTAATGAACAAGGGGCGATCGAAGTTGTTTTTGTGTCTTTCAACGAAATAAAGAAATTGATTTGTCT
b5v5_01555	TCAAATCAGTGGGAGTGTTATTCGGGTGCGTACTTGTCGATTGACTGGTCGCTTCATACGAATAAAGAAATTGATTTGTCT
b5v5_01556	TCTGATTGTATGAGACTAAATTTTAGGAATAGGTCGGGTTGTAGGGTTATCTGAGTTAAGAATAAAGAAATTGATTTGTCT
b5v5_01557	GAGCTGGTCTACAATTCATTACTTAAGTTGAGGTTTTGCTGTAAACTCATTGAATGTTCGAATAAAGAAATTGATTTGTCT
b5v5_01558	GCCCTAGATTGTGGGTCTTCTTCGGTTATAAATACTTTCTGTCAGCTCAATTGGTAGAGGAATAAAGAAATTGATTTGTCT
b5v5_01559	TATTCTGTATTACGTACAAAGTGTGTGGTCTCAGATTTGGGTACTAAGACGTCGTGTCAAAATAAAGAAATTGATTTGTCT
b5v5_01560	GGTTTCCGTTTATGCGATTTTTTCTCTGCTTTGTTACGATATTTAATTTTTGCCACCTGCAATAAAGAAATTGATTTGTCT
b5v5_01561	ATGGAGAGATTTGAATGAGAACTCAGTATTATTCTGGATCTTGGTGCGGGCTTGTCCAGAAATAAAGAAATTGATTTGTCT
b5v5_01562	TCCGGATCATCACTCCGCGGTCAGGTGGTTCTATATGTAACGGGGGATTTAAAATAAGATAATAAAGAAATTGATTTGTCT
b5v5_01563	TAGTATGCAAAGAACGTAAGCTCAAAAAGAGTGGTGGGTATATGTATAATTAGAGACTGCAATAAAGAAATTTTTGTCTAA
b5v5_01564	TCGTATACGTGTAGTTATGTATGTTTTTTTCCAGGTATTGATGTAATATATGCTGTCCCCAATAAAGAAATTGATTTGTCT
b5v5_01565	GAGAATAGCCAATACAAGATACTTAATCCGAAACGAGTATGTGGCTACAGCATGGTGGAGAATAAAGAAATTGATTTGTCT
b5v5_01566	GCCGTTAAGCTCAGTGAATAGTGAACCTCCGGAAGTCATAATAGGTGCATTGTTTGACCGAATAAAGAAATTGATTTGTCT
b5v5_01567	AGGAACTCCTTAAGCGGACTAATGAGTGTCAGAAGTTTGTGGGTTTGGGGTTTGTCAAGCAATAAAGAAATTGATTTGTCT
b5v5_01568	TTCTTGACCGGTTCTCAAGAGAGATGAGCAAGTGTATTTGAAATTTTGTTTAAGCATTTAAATAAAGAAATTGATTTGTCT
b5v5_01569	TGCTAATCAGTCGAGGATGTTAAAAGGTCAATTAGTTTTACTTGAACGTTCTGTACTCGGAATAAAGAAATTGATTTGTCT
b5v5_01570	CATTCGGACATTCAGGGTTGTGATGCTGACACGTTGGAAGAATATAGGCTGAGTAAAGCAAATAAAGAAATTGATTTGTCT
b5v5_01571	ACATATCGCATTTTCGTCGCGCGGATTATCTAGATCCTTTGTACTGGAATATCCGTGAGGAATAAAGAAATTGATTTGTCT
b5v5_01572	TTCGCTCACTCTTTTAGGTTGCATCTACGTAATATTCGCCAGTCCATATGGTTCTGCGGTAATAAAGAAATTGATTTGTCT
b5v5_01573	GGCGTCGCATCGGAAGTTTCGAGTAATTCCTTAACTTTTCTTAGCGAAAATTTTTCAGGGAATAAAGAAATTGATTTGTCT
b5v5_01574	AGTATTAAAATATCAAACGTTGGAGTATCCAAGCACCCGTCAGAGGTCTATTTCCTTAGGAATAAAGAAATTGATTTGTCT
b5v5_01575	GAGAGTTTGGGAAAGGAGCATTATGAAACTGAAGTTTTAATGAGCAAGCTGAGATATGCCAATAAAGAAATTGATTTGTCT
b5v5_01576	AATCTACTACCTGTTTCAGACGTTATAACAAGCCGTGTTCGGTGTCTTATTTGCGCATGCAATAAAGAAATTGATTTGTCT
b5v5_01577	CTTCGGCTTACAATTGTCCTCTGAGTTCGAGCTCAACTTCAAGTAGATTCTCAGTCAGTGAATAAAGAAATTGATTTGTCT
b5v5_01578	ACTTCTCTAAAGTTAGCAGTCGCATTTGTCTTGATAATGGCCTGTTTGAACATCATAAAGAATAAAGAAATTGATTTGTCT
b5v5_01579	TATCGGATGTGTTACATTTGTTATTGATCTTATTTTCACATTATTAAAGGAACGTCACATAATAAAGAAATTGATTTGTCT
b5v5_01580	AGTGTATAATCACACTAAGTAGCCCACTAACTTGCACTACAAGGAAATGGGGTATGCTGCAATAAAGAAATTGATTTGTCT
b5v5_01581	TTGTGTATAGAAGTGCTTGTTTGTTAAGACCGTGTATAAACTGGTCTTAATACAGAAGACAATAAAGAAATTGATTTGTCT
b5v5_01582	ACGGTCATGCGGCTAACAGTTTGGAGCGGCACAATGGGGCGTGTGCGTGTACTGTAGATCAATAAAGAAATTGATTTGTCT
b5v5_01583	GGCCAGGCAAAAGAGCCCGTAAGTTAGGCGTCGAAGAGCTCAGTTTCCAATGGTGGAATAAATAAAGAAATTGATTTGTCT
b5v5_01584	TAAGCCGATGTTTTTTAGGTTTAATCATAACTGACTATAGTAATTCACGTGGTGAAACGGAATAAAGAAATTGATTTGTCT
b5v5_01585	GTTTCCAAAACACAGGTGCCTTAAGGTCCTTCAAGTGTTCGATTGGGGCAACGATTGTGAAATAAAGAAATTGATTTGTCT
b5v5_01586	GCTGCGAAAATAGTTTGCATTTCTGATAGATAATATGGCGAACCTTTAACAGATTAATAAAATAAAGAAATTGATTTGTCT
b5v5_01587	GAAGTCAGTCAGGCCTGATTTTTGCATGTCTTGTTTCTACATTTGGAAGTTTACAGGTGAAATAAAGAAATTGATTTGTCT
b5v5_01588	AAGGTTATGGCCGTACGAAAGAACAGGGCACCTGATTTCTAAGTTTAAAGGTTATTACAGAATAAAGAAATTGATTTGTCT
b5v5_01589	TAATCTGAGTGTTTAGGTTACTTGAAGAGCAGACCTTTATCGAGTCTTCATGTTTTTGAAAATAAAGAAATTGATTTGTCT
b5v5_01590	ATGAATAGTGGCCCTGGTTTCGTTTAGGTGTAGAGCGTATATTTCTAATGTGTTTGTTTGAATAAAGAAATTGATTTGTCT
b5v5_01591	CGATTGGATAATATAAGTAACGCCTGAGTGATGCGGCGCAGAAGGTCATTAGCTTAGTGTAATAAAGAAATTGATTTGTCT
b5v5_01592	TTGGCGGTCTTTGTGGTTTTTGTATGTGCTTGTAATTAGGCATTCATGAGCCTTTTGTGTAATAAAGAAATTGATTTGTC
b5v5_01593	GTTTCCCTGTGCGAATATTACACATTTTGTTATATTCGCAGGTTGTTGTCTCAATTGGATAATAAAGAAATTGATTTGTCT
b5v5_01594	CGAAGAGCGCGTGCATTGCATGTGGATTTGAGGATACTCAGTTGGGTTCCACCCCTTCTCAATAAAGAAATTGATTTGTCT
b5v5_01595	NATTGAGCGTCAGTGTGATGAGATCACGTAAAAAGGTCATCTGTACGTTATATGTGCTTAAATAAAGAAATTGATTTGTCT
b5v5_01596	GTATTGCTTATAGTTATTACCCCTAACTAATTAGGTTTCGTCGATTCGTGAGTCAAACAAAATAAAGAAATTGATTTGTCT
b5v5_01597	AATATGAGTCGATTATTTCGTAAAACTTGTATGCTTTGAGTGTCACCGCCGGTAATGGAGAATAAAGAAATTGATTTGTCT
b5v5_01598	AATGTCAATTTTGCAGATGCGCTGTCATGTGGGTTGTTCTCCTCCGTTTTATGTTGGAACAATAAAGAAATTGATTTGTCT
b5v5_01599	NNAAAAGTGGTCCCTAGTTACGATTATTTGTAACTTCATTTGCGGTGTTTTGGTAACCTTGTATAAGAAATTGATTTGTCT
b5v5_01600	TAACGATCGTGCCGGATAATAGAGAGGTATAAGTTTGGGTAGAAGGAAGAGCTTTCATCGAATAAAGAAATTGATTTGTCT
b5v5_01601	ATCTCACCGGGGGTCCAACGTTAAAATGTTATAACGTCTTATTCATCTAGTTTTGCGTGGAATAAAGAAATTGATTTGTCT
b5v5_01602	GTTACTCATAGAAAATTTGTTGTTTGTTTTCGCCAAATGTGAGCGCGGACTGTGGGCCATAATAAAGAAATTGATTTGTCT
b5v5_01603	ATTCTGTTGGGTTCGTAGTAAAGTATTTCTGAGCTTCGTGTCTATAATTTTGAGGTGTCCAATAAAGAAATTGATTTGTCT
b5v5_01604	ATATTACTCCATATGGAGATGTTATGACCTTCCAATTTTATATGTCTAGATTCGGCCGGTAATAAAGAAATTGATTTGTCT
b5v5_01605	ACGGTCAAGCATTAATTAATGGGTCCGTAAGTATGTTGTACTTGTGGAGTTAAATGGTACAATAAAGAAATTGATTTGTCT
b5v5_01606	TTTATCGTCTGACACCCATGTGTGTAACGTGAAGGTTAGCCGTATGGTTGCTTGAATCAGAATAAAGAAATTGATTTGTCT
b5v5_01607	ATATGATTACCCTTCTGTTGTAGAGCGTTTTTTTATGCTGGTATGTTAGGACATCGTGGTAATAAAGAAATTGATTTGTCT
b5v5_01608	TGTAAAGGAATACAGTTCTTAAGTTCTTCAGTAAGCTAGTGAGAATGGAAGCTCCCGTACAATAAAGAAATTGATTTGTCT
b5v5_01609	CGTTACGCTGGCACTTCTAGTTTTTAACTTCACTTTAGGAGGCACGTCGAGTGGTGAGTCAATAAAGAAATTGATTTGTCT
b5v5_01610	TCCTGCTTTGAAACGATTGCATGTACCAGGTACTGCTCAGGTGGAAAAGGTTTTTCAGGTAATAAAGAAATTGATTTGTCT
b5v5_01611	TCGCTCTGGTCATAGTGCGATTAGGAGAGATATGACGTGGTTGTACAATTTCGTCGGAGTAATAAAGAAATTGATTTGTCT
b5v5_01612	GGAGACAGGGTAGAAAGCAATTTCATAGGAGAAGTTGGAGAATACCGGGCTTGCTGTCGCAATAAAGAAATTGATTTGTCT
b5v5_01613	ACCCGGATGTGCTGGACTCGATATGGCCATCGTTTCATGCATGTCGTTTTCGGCAATTATAATAAAGAAATTGATTTGTCT
b5v5_01614	ACTAGCTGCCGGTGTGTTTATGTAATGTGGTAAACGTACAATTTTGGTTTATTTTCTACCAATAAAGAAATTGATTTGTCT
b5v5_01615	TTAGTGCCCCAAACTGATTTTTCGCAGTGTTTTTGATCTGTTATATTGATCGGTTATTAGAATAAAGAAATTGATTTGTCT
b5v5_01616	CTAAGATAATAAACATCTTAGAAGTACTGGGAATTGTTATCAGATGCGAGTCCAGAATTGAATAAAGAAATTGATTTGTCT
b5v5_01617	TATGTCTAGTCCATTGTCTTTCCTTTCTGGTAAGCTAGAAGCTATGTTGCTTTTAGTTTCTAATAAAGAATTGATTTGTCT
b5v5_01618	NCTCGATTATGGCATTATGAACGTCGCGTGTTAACGTCTGATAAATAGCCACTATCGTGCAATAAAGAAATTGATTTGTCT
b5v5_01619	TAGCAGGTGCCCGTGATCGAGTAAGACAGATTGTTATGTTCAACATTCCCGTTCTTCTATAATAAAGAAATTGATTTGTCT
b5v5_01620	TGCAGGTGAGTTTTTTGATTTGTTAGGATGCTTTGTCATCCGGATCTTATTTTGTGCTCGAATAAAGAAATTGATTTGTCT
b5v5_01621	ATCGTATTAGTACTGAAGAGAGTCCGTGGTGATTTTTGTTTTTACACAATGGTAAGTTGGAATAAAGAAATTGATTTGTCT
b5v5_01622	GTTACGTACATGCCCATGTCTGTTAGTTCTTAGTCCGATGACCAGAACTATGAGTATTTGAATAAAGAAATTGATTTGTCT
b5v5_01623	TTGTGATATTTTAGTAGTTGGATACATGTTAAGAAGGTTATTTCTTAAGATATTAGAAATAATAAAGAAATTGATTTGTCT
b5v5_01624	CTGCAAAGGACTATAGCCACCCCATATGTGTATCCATTTGGTATGAGTTATTGCAAGTCTAATAAAGAAATTGATTTGTCT
b5v5_01625	CTGTCCTGGAAACTTGTCAGTAAATGATTTTTACATCTGGATCTGAAGTCGAAGTATTAGAATAAAGAAATTGATTTGTCT
b5v5_01626	GGATATGAAGTAAATGACGCGACCCCTGACGTTCCAACGAGTAGTGGACATCGTTTACAAAATAAAGAAATTGATTTGTCT
b5v5_01627	TATGAGTCTGGCTATAGCCGATAGTACAATTCCGTCGTTGATAAGATTATGGGATTGATGAATAAAGAAATTGATTTGTCT
b5v5_01628	CTAGTTTAAACTAGTGGCGTCACTTAGGGATGTTCGTTTGAAATATTCGATCATTTTGTGAATAAAGAAATTGATTTGTCT
b5v5_01629	TTAATCTGAGTTATAGAAAATAGAAAGGCTTATCTTTATTCTGGTGTTTTCTTTTTGTCGAATAAAGAAATTGATTTGTCT
b5v5_01630	TAAGTATGGGAGTATTCACCTACGTTATATATTATGTCGAGTGCGTTTGCAATTACGCATAATAAAGAAATTGATTTGTCT
b5v5_01631	CTCAAGTGAACCGCTGTGGCGGTGTTGCGAAGGAACAACATGAGTTTTGTGAACGTGTGGAATAAAGAAATTGATTTGTCT
b5v5_01632	ACGCTTGCTCGACATTTTTATTTTTCTAAAGGGAATTCGGCTAAGGGTTAGACATGGATGAATAAAGAAATTGATTTGTCT
b5v5_01633	GAGTGTAAGCACACATTATTCTCTTGGATATGTGCTACATGACCCATATCAGCGGTTGATAATAAAGAAATTGATTTGTCT
b5v5_01634	ATGGTAGTATGGAAGACTGTAGTCCAATCGTGAGTTACAATTATTGGTTCTCTGCACCTGAATAAAGAAATTGATTTGTCT
b5v5_01635	GAATTATACAGACTGCCTGTTGATCGGGATGTGTAGTCATTCTGCATAAATAAGAAGTTGAATAAAGAAATTGATTTGTCT
b5v5_01636	TCTGGAAAGCATTGTGGTTGTTTTAGGTCTGTTGGAAAAACAATTCATATCATTCATTAAAATAAAGAAATTGATTTGTCT
b5v5_01637	TCTAGGTAGTGTTGGGTAAAAGGTTCGTTTAAGAGTTCCTCACTTAGACTAATTTTATGCAATAAAGAAATTGATTTGTCT
b5v5_01638	CTTATAGTTTTTATTTCCGCCGATAGTAAAGCGGCAAAGGGTTTGTTGTCAACGGCTTCTAATAAAGAAATTGATTTGTCT
b5v5_01639	ACACTGGATGTATATACTAGGTTGAGCCGTGAGTGTGGGTGCCCACATCACATCTTGAAGAATAAAGAAATTGATTTGTCT
b5v5_01640	CGTTTTCACAGAGCGCGAGCTCGGTGAAATGAGGACGGATTATTAGTGGTTAGGGAATGCAATAAAGAAATTGATTTGTCT
b5v5_01641	NATGTATACAACCCATTAAAGTTTATGCTTTGTTGAAGTACGAACTTTAGTTTCACTGCTAATAAAGAAATTGATTTGTCT
b5v5_01642	GATCTTTTATTTTTTGTTAAAGAATTGCACTTCTAGGTATATTCTAGTTGTACGATAGGCAATAAAGAAATTGATTTGTCT
b5v5_01643	ATAAGAATTGCATGGTAATCAATGTCATGGTGTAATTCTAGTCGTCTGATGTTTTCCCTTAATAAAGAAATTGATTTGTCT
b5v5_01644	TTCCCGGTTTTACGTTCTGACTGAAATAAGTCTTAGAACGGCACCCAACATGGGTAACACAATAAAGAAATTGATTTGTCT
b5v5_01645	GCGCCTCACGCTTTTCTGCAAAGATTTAATTCTATATTCTTCAGATAGCAAGATGCAGGAAATAAAGAAATTGATTTGTCT
b5v5_01646	TTCCAGGGTCCACAAGTTCTCTATTGTGGGGTGTCGTTCCTTGATTGCTTTTGGTTTTTAAATAAAGAAATTGATTTGTCT
b5v5_01647	GGCTAGGTCGGATTTAGGAGCTTATTTAGTTTTGAAGATATAGCTGTGATTTTGTTTTTTAATAAAGAAATTGATTTGTCT
b5v5_01648	CAGTCTTGTACTGAGTACAGGTATTGGAATGATTCCCTTCAAACGGGTGTGCAAATCGGGAATAAAGAAATTGATTTGTC
b5v5_01649	CGCTGGATGCACTCGTATTTCTCATTGTTAGATTAATGTTTTTGTTATGTTAGCGTACAAAATAAAGAAATTGATTTGTCT
b5v5_01650	GGCTAGCACGGTATCCTAGGGACTCAGGAAATCCGCGAGGAATAATAAAGGCAGTCAGAAAATAAAGAAATTGATTTGTCT
b5v5_01651	TCCGGGATGTTGATCTTGTGCTAGTGCTAGATTATTATAGATGTCGTACTTTAACTTCGAAATAAAGAAATTGATTTGTCT
b5v5_01652	TTCGAATATACGGTACTAGTAGAAGAAGCTGTCATTTACCAGAGCTACTGCAGTGAATAGAATAAAGAAATTGATTTGTCT
b5v5_01653	GTAATTATTATTGCGGTTGGTTATTCGAGATGGTCTTTCGGTGTTGTGAAAGTTAGCATGAATAAAGAAATTGATTTGTCT
b5v5_01654	CATATGCATCTGTTGCCGGCCTCGTTTTCGTAAAATATTATGGCGCAAAATATGTATTAAAATAAAGAAATTGATTTGTCT
b5v5_01655	TGCTTATTTGCAGTCCTTTGATGTTTATATCAATAGATCGATTCTGTGGTACCTCTGCGGAATAAAGAAATTGATTTGTCT
b5v5_01656	TGAAATGTGAAAGTTTCTAGCCATCATTAGTTCTAAATGGCGTTGAGTGAAACCCGTGGAAATAAAGAAATTGATTTTCT
b5v5_01657	AACCCTTGTTGCGCTGTTATCCCTTGATGTTCTGCGTCGATGATTGTTCTACCTAGTTTAAATAAAGAAATTGATTTGTCT
b5v5_01658	CTGAGCATATAAAGACAGTGTTGTGAATTCGGAGTGATTGTGTGTCTGTTAAGTCGGTTTAATAAAGAAATTGATTTGTCT
b5v5_01659	NTTTTGCCGGTTAGGTTAAAATCACAAGTTTTGTTTTTATAGGACGTCGGTACTGATTTAAATAAAGAAATTGATTTGTCT
b5v5_01660	GTACTGATGCTACTAATTTCATGTGAGGGGAGTATATATGGATTATTCGCTGGATGCAAAAATAAAGAAATTGATTTGTCT
b5v5_01661	AGCGAATAGTAACTTTTGTATTAGTAGTATAAGTCACCGGTCTGGTTCAGTCTAGATGGTAATAAAGAAATTGATTTGTCT
b5v5_01662	TGCGTTGTTTCTTTTGTGACAATTTCTTGCGCCTTCCTTTAAGATGAACAATTTTGTCTAAATAAAGAAATTGATTTGTCT
b5v5_01663	GATACCAAGAAGATATGAAGTTTACTCTACTTATTCGAGCAGTGTGCTGTGTGATGTCTCAATAAAGAAATTGATTTGTCT
b5v5_01664	CAAACATGCTTACATTAGATCGCTATGGAATAAGGTGTTTGTGCTTCATTGATCTTCAGGAATAAAGAAATTGATTTGTCT
b5v5_01665	CGCAATTTAGGTTCTATAGCTGTGCATTATTTGCATTATTCTGCAGTACGAAAGACAGGGAATAAAGAAATTGATTTGTCT
b5v5_01666	TTTGTTTAGTCGGCTAAGACGTTTAACTACACGCCAGTGTCCGCCTGGTTAATCTTTGCGAATAAAGAAATTGATTTGTCT
b5v5_01667	CTCCACGGTCCGTTACTTGTTAAGTCTGCCTTTGTTTTTCTAATTACAGTCTTGGATTTCAATAAAGAAATTGATTTGTCT
b5v5_01668	NAATCTACTTGTGCTAATTACTAAGTGGTTTATCTTCTGAGCATCCCGTCAGAATCTCTTGAATAAGAAATTGATTTGTCT
b5v5_01669	ATAACTAATAAGTGTCGAGCTAGTTTTGGGTCTCCCCTTAATGATGAGTTCGCATTTAAGAATAAAGAAATTGATTTGTCT
b5v5_01670	TTGCATGGTCCGTTTTCAATTTAATGTTAACGAATTTGGCATAATTTGTGAATTAGCAGAAATAAAGAAATTGATTTGTC
b5v5_01671	CCTAGATAAGCCCCCATAATGGTTTAATGATCTGGCTTTGGTATGAGGTAGCTTATTTTGAATAAAGAAATTGATTTGTCT
b5v5_01672	TCATGGTAATGAGATAGTGGATTCATGGTATGTAGAATGAGTGCACATGATGGCATGGTTAATAAAGAAATTGATTTGTCT
b5v5_01673	CGTCCTTAGTGTAAGGATCGGTTCTATGGATATACGTGATGAGACATCTTTTTATTGGCGAATAAAGAAATTGATTTGTCT
b5v5_01674	TATTTGAGTCTATTGCGAAAGCAAGCATCCGCACTTGATTGCCCCGTGAAGGGTGTTTTGAATAAAGAAATTGATTTGTCT
b5v5_01675	GTGCACGCTTGATTTCTTTAACTTGAGTCGAGATGTGTAACTTTGAACCATGCGAGCGTGAATAAAGAAATTGATTTGTCT
b5v5_01676	AGCGTGAAACCCTTTACAAAGATTTAGTGTTTCATTTATGGCTTAGCATTGGAGCTCGGAAATAAAGAAATTGATTTGTCT
b5v5_01677	AAACTTGCGAAATATCTTTTGTGTTAGATTATTATTTTAGCCGGTTATGGACGCTCCATTAATAAAGAAATTGATTTGTCT
b5v5_01678	AGTCGATTAGGCCATTGTGGATAGACAAATCAAATCGTCTCAGAGCATTATGGCATTCATAATAAAGAAATTGATTTGTCT
b5v5_01679	GCATAAATATGTGTCTTTTTGACTAAGTCTCTTCGAGTACCTATAGGATGTCGGACAACTAATAAAGAAATTGATTTGTCT
b5v5_01680	AAAATGTGTTGAATGAGGCCATTGTCGTTGAGCTAGGTTTCTGATATGGTGATATTAAAGAATAAAGAAATTGATTTGTCT
b5v5_01681	TGCCAAGGTTTCGTTTCTAGGCACAATTTTGGGTATTTGATTTCTGCCAATCCAATGAATAATAAAGAAATTGATTTGTCT
b5v5_01682	ACGCACACATGTATAGTACTGCAAGCATAGAGAACTACGAAGGGGTGTGACTTTGGATAAAATAAAGAAATTGATTTGTCT
b5v5_01683	CAAATTTAGTCGGTCATGACGGAAATGGGGAAACGGGTGAGTGATTAGCCTTCCAACGTTAATAAAGAAATTGATTTGTCT
b5v5_01684	GTATTGAGAGTTTACTTCCATCGTATTCCGACATTAGATATCTTCACCGATAAATCTGCGAATAAAGAAATTGATTTGTCT
b5v5_01685	TTGTTACACGACCGTCACCCACTAATGATGCAATGTTTAGAGTGTGTCACGGGATGAAGAAATAAAGAAATTGATTTGTCT
b5v5_01686	CGTATCAGTTCGAAACTGTCCCCCGGAATGTGATTAGGATAATATGTTAATCGTGTCTGTAATAAAGAAATTGATTTGTCT
b5v5_01687	TTTGACCCAGTCGGTGTAGAACTATGTGTTTATACAGTATAAATCTATTGTGGAGGGCAAAATAAAGAAATTGATTTGTCT
b5v5_01688	TCAGGGTCTAATTGAGTGAACGTGGTAGAGCTGTCATAACTTAGTGTTGTTGTTCTCAAAAATAAAGAAATTGATTTGTCT
b5v5_01689	TATAGCGCGTGACGGTTGTCAGACAGTGGTACATGTTAATCATTGTGTGTTTCGTTTATAAATAAAGAAATTGATTTGTCT
b5v5_01690	GTTTGTAGTCAAGTAATAAGCGTCGCTGACTGGGCTTTTATGAGAATATTGGCAATCGCGAATAAAGAAATTGATTTGTCT
b5v5_01691	ATGCAAATGCCCGATTTCGATCTATCTTGATGTGTGAGATATCAAGCATGGCGATTTCCGAATAAAGAAATTGATTTGTCT
b5v5_01692	GCGGTAAGTTCAAGAACAATTGTTTTGCTTGTAATTGTATTTTATTTCAAACTTTAACATAATAAAGAAATTGATTTGTCT
b5v5_01693	CCTATAAAGAGTTATTTACGTTGCAGTTCTAGCCATGCAATGTTTGAGCGTATATTTGTTAATAAAGAAATTGATTTGTCT
b5v5_01694	AGGTTGGCTAGAACGTAGGTCGTCTTTCCTTTTTTCAACAGTCGTCGCATGGGGGTCCGTAATAAAGAAATTGATTTGTCT
b5v5_01695	TTTATGGATGTGCCCCCGGTCTTTGTGTGATGGAAGCTATGCTGTCACTCAGACGCAGTCAATAAAGAAATTGATTTGTCT
b5v5_01696	AACCCTAACGCAAGATGGTCGAGTGTATGGTCTTCGTGTTCACGGAAGAATCGTTTTAATAATAAAGAAATTGATTTGTCT
b5v5_01697	CTTAGTGGTCGTGGGCATATCTGTATCGGAAGATGGGTCGAAAAAAGCTCAGAGCAGTGCAATAAAGAAATTGATTTGTCT
b5v5_01698	CACGTCTGACTTATCAAACGTTGGATATGGTGTTGGGTCGATTACGGCCCAGTATTTGTGAATAAAGAAATTGATTTGTCT
b5v5_01699	NGTATAATTTTATTTTGTGAGATAGTGAGATTGTTCTGTAGTGTCCCTAGACAGGTTTGCAATAAAGAAATTGATTTGTCT
b5v5_01700	ATAATTAGAAGTTGAGCGCGTGGCGACGGTCAGTTTTATATTGTAAGAATGTGAGGACTAAATAAAGAAATTGATTTGTCT
b5v5_01701	GACATTGCTTAATTTACCTTATATTTTATTGAATCATAAAGCGCACCCGACAGCGTGTGGAATAAAGAAATTGATTTGTCT
b5v5_01702	GCTATAGTACACCGTGTAGGTTGCTGTTTGGTTAAGAATTAGGGGCATTCTATTTTTAATAATAAAGAAATTGATTTGTCT
b5v5_01703	CATGTTTTGGAACTCGTCCGTCTGACTGTAATTTTTCAGCGATGTGCTAAACTGTGAGCGAATAAAGAAATTGATTTGTCT
b5v5_01704	ATTCGCATGCAAATTTGAGTTCTACTGCGAGTGATGAGCATAATTCGCAGAACGCTGTTGAATAAAGAAATTGATTTGTCT
b5v5_01705	AATAAGGTTCTTTGCGTCCAATTACGTAAAGTTTTCATTATCGGTCAGAAAGTAGTTTGCAATAAAGAAATTGATTTGTCT
b5v5_01706	TTAGGTTTTTATCCTAATTCGATGCGCTTTTTGTTTGAGGAGCCAGATACGCAGGGCCATAATAAAGAAATTGATTTGTCT
b5v5_01707	GGCTTGTTATTCGAAGGTTTGTATGTTTATGCTCAGTCGCTATTGATTCCGGAATTATGCAATAAAGAAATTGATTTGTCT
b5v5_01708	TATATTTCCAAGTACGCCAAGGAGTTGTTGCGTTGACTATACGAGTTTTTACGTATATAGAATAAAGAAATTGATTTGTCT
b5v5_01709	GCTCCTTGTTACTTGCGAGGGTTTGCGTATCGCCATATTTACTGTCACATGGAACAAGAGAATAAAGAAATTGATTTGTCT
b5v5_01710	CGCACTCAGCATGGTATTTTGTCTCCGATGGAGTGAGTTTCTTTGGAGACCAGATTGCTAAATAAAGAAATTGATTTGTCT
b5v5_01711	CATTCGATATATGCAAACTGCTTAAAGATTCAGGGTCAGCAGAGAACCGTTTGCTGAAAGAATAAAGAAATTGATTTGTCT
b5v5_01712	TCGCTAGTATTTTAGTGTTTGTTGAATTCTGTTATACAGGCTGTTTGATTATTTTAAGTGAATAAAGAAATTGATTTGTCT
b5v5_01713	CTGATTGAGCATCTGATGGATAAAAGATCCTTTAATAAATCAACGATACCAGTTGTTGAAAATAAAGAAATTGATTTGTCT
b5v5_01714	GCTCATGATCTTGGATCGTACAAAATGTAACAATGTTCTGAATAATGTTAGTGTTGTACTAATAAAGAAATTGATTTGTCT
b5v5_01715	TTTTTAGTATCCGGTCGGACTTGGTTGGAGTATCGAGCATTCCAATTGGGCTAGGCATTGAATAAAGAAATTGATTTGTCT
b5v5_01716	TTGGACTACTTTAAGAATCTAATGTCGCGTAGGAACGCATCAGCAATACAATACGTAAGGAATAAAGAAATTGATTTGTCT
b5v5_01717	TTTAGGTGTTTTGTTCTGTTAAGTCTAACTTGCGCGGTGTACATGGCTTGTAGTAAGAAGAATAAAGAAATTGATTTGTC
b5v5_01718	TTCGCATGTGACAAAAGATAGTATTTTTAGCGATCGGTTGTTACACTGTATATCATACGGAATAAAGAAATTGATTTGTCT
b5v5_01719	ACTCCATGAGTAACGTTCGTCTGTTAATCTGTTATAGTTAAGATTTTTGTGTTTTGTTTTAATAAAGAAATTGATTTGTCT
b5v5_01720	TAGTTATGTTCTAATTCTGAAACGGTCGTTTGCGGGTAAGAACGACGCATTTAGTCTGGAAATAAAGAAATTGATTTGTCT
b5v5_01721	AGTTTGTATACGCGGATGCAAGCCTTGTATCCTGAACCAGTAATTATGCGAAGCATCGAGAATAAAGAAATTGATTTGTCT
b5v5_01722	AGGCTCGCAAGCTTTTAGGTATGACTTGGTTGGTTACAGTTCCAAGCTTGCCAGACGTACAATAAAGAAATTGATTTGTCT
b5v5_01723	CTGATCTCTTAAGTGCGAGCTTGCTAAGGTTTAGCTTCCTTGAAGCAGCCAGGCTTCTATAATAAAGAAATTGATTTGTCT
b5v5_01724	GTTTAAACGTAATGGAGTGGATGAAGACCTTGATTATTAGCTCTGGAACAGGGGCTTCTCAATAAAGAAATTGTTTGTCTA
b5v5_01725	AGTTGTTTCTCATGGCAATAGTTTTTTTGTCCCTTCAGTCCGCCATTAAGGGTTGCTTCCAATAAAGAAATTGATTTGTCT
b5v5_01726	GACTCGGCTCGAAGAACAGTAGTTTACTTGTACTTGTGCTATTCCAGGTGCCAGGCGGCCAATAAAGAAATTGATTTGTCT
b5v5_01727	TTCTCATAGATGGGCTTGCTGATCGTGGTTAACATATAGGTCAACCGTTCTGCACTGTAGAATAAAGAAATTGATTTGTCT
b5v5_01728	ACGACTGGTCATTTAGTACGGTATAAGGGAGTGGCAATGATTATTCGGGTTAGAACTGAGAATAAAGAAATTGATTTGTCT
b5v5_01729	ACGTCTGATTGGCTAGGTTTTGTGTATAAGCTCGGCGTATGCTGTCGGTCTTGATTCAAGAATAAAGAAATTGATTTGTCT
b5v5_01730	CGACAGTGTAGCATATGCAAGTGTATCTGGTGTTGGGCTTCCCTATTCCCAAGGTTCTAGAATAAAGAAATTGATTTGTCT
b5v5_01731	CAGAGCGCGTTGAGAGTCACGTATGATGTTTATTTCTGCCCATAAAAATGTACAGATTTTAATAAAGAAATTGATTTGTCT
b5v5_01732	AATTTGAGGTTCGTGAAATGAAATTTTTGTTCGTATGAAGTCACAACTTGGTTCATAGACAATAAAGAAATTGATTTGTC
b5v5_01733	AATCATACGGTACGCATACTATGCTAAGTTGAGTGTTGTGGTCGTAAGATGCAAGCGTAGAATAAAGAAATTGATTTGTC
b5v5_01734	CGTGTAGTCAAGTCCGTTATGGTACGTTTGATATGGTGGTACAATATATCCCGGTTTAAAAATAAAGAAATTGATTTGTCT
b5v5_01735	GTCTCCTTATCTAGCAATGAACTATATTAGTGAAATGTTGTTTATTTTCGCCCCTGCGTGAATAAAGAAATTGATTTGTCT
b5v5_01736	GTGGTTGAGTGCTGAGTTCTAATCGGCATATAATTTCGAAGTTTAACTCTAATATGTTTTAATAAAGAAATTGATTTGTCT
b5v5_01737	TAGCTTCGATTTCCTTTTTGTGAGTTTAGAATCTGATGGAGTTTTGCGTAGTGATGAGTAAATAAAGAAATTGATTTGTCT
b5v5_01738	ATGGCGGCGCTTGCGCGATTGTTTTGATGCGCAGCATCTCGTAACATACCTCATCTTATGAATAAAGAAATTGATTTGTCT
b5v5_01739	TCCAAGCTCAGTGACTATGGAGGAACGGGTTGTAGTTTTCTGCGATCAGGTTAAATTGTTAATAAAGAAATTGATTTGTCT
b5v5_01740	GTTCGCTGCTGGCTTTCCATGAAATCTAAGTTAAGTTAGCTAAATTATTCGTGGTGTTAGAATAAAGAAATTGATTTGTCT
b5v5_01741	ATTATGAAAATTTGATTCGGCAGCATCGCCGGTTTGTTAAAACGTTCGTGGTATGTGAGAAATAAAGAAATTGATTTGTCT
b5v5_01742	CGCGAAAGTCATGTTAGATGTGAAGGATTAGTGTAGTCAAGATGTGATTGTGGATTTTTTAATAAAGAAATTGATTTGTCT
b5v5_01743	ATAGGAATAGATCTGTGGTAGAATTTGCAGTTGTCAATGTCGGTATCCAATGTTGCTGCAAATAAAGAAATTGATTTGTCT
b5v5_01744	ATCATGGGGTTTTGTTGTGATGACGGGCAACTGTTTTTCTAAAAGCACGTAGGCAGACTGAATAAAGAAATTGATTTGTCT
b5v5_01745	NAGCATGGCTGTATTGAGATCTGCCGGATAGCGGACAACTTTCGGGATTTTATGATTTATAATAAAGAAATTGATTTTGTC
b5v5_01746	AAATCTGGATGTTTTCGATACTTGGGTTGACTTCTATGCCTATCAGGTGATTCTGAGCATAATAAAGAAATTGATTTGTCT
b5v5_01747	CTTGTTGACGGGCGCTGAGCATCGCCGAGAACGTGATGCATGAATTCTTTGTGTTTATTCAATAAAGAAATTGATTTGTCT
b5v5_01748	TCTGTAAGCGAAAATTCTGATGCGATGCTATTAGAACCCAAAGTAATGCGTAACTTGGGAAATAAAGAAATTGATTTGTCT
b5v5_01749	GCACACCGTCGAAAGTACAATCAAACGCAGGTTTGGCGCGAGCCCGTTTTTCTCCGGGTAAATAAAGAAATTGATTTGTCT
b5v5_01750	TGACACGAGTCGAGATATTGGTCGCAGGTAAAATAAGCGCAGATCGACGGTCGGTCCGGTAATAAAGAAATTGATTTGTCT
b5v5_01751	NNNTCAGGGTTGCAATATTGGGCATCGTATACGTTAATACGGATACGGTCTAAATGCGAGAATAAAGAAATTGATTTGTCT
b5v5_01752	AACGTAAGACGTAAAATTGGAGACTTCAAATTCTTAAACTGATTCCATTGTTGCGTTGGGAATAAAGAAATTGATTTGTCT
b5v5_01753	GGTCTGATAGCTTTTTTGGTTCAGAGTATGAGTAAAAAGTTGTGCCGATATTCCGGAACAAATAAAGAAATTGATTTGTCT
b5v5_01754	CCGTACGGAGTTCATCGGGTAATGAGTAGTCGGCGTCTCTCAGAATAGATTGTGAATTAGAATAAAGAAATTGATTTGTCT
b5v5_01755	TGGTGATGGGCAAACAGTAAAGCATAAAGGCTTCGCATGTTGTTTGCCTGCCTGTATAGGAATAAAGAAATTGATTTGTCT
b5v5_01756	TTCCCTTGTACTCTGTTTCGATAAAGCTTAAACGGTACACGGTGAGGTAATGTTAAATGGAATAAAGAAATTGATTTGTCT
b5v5_01757	TGACTGCGTAATCTTTAGCGGGAGAGATTGATGTCGATGAGTGCCTCTTGGTATTTTGATAATAAAGAAATTGATTTGTCT
b5v5_01758	GATGTCAATGGTCCCTTAGAATTGATTTGATGCTATTTGATATGTCTATAGCATTCTTGGAATAAAGAAATTGATTTGTCT
b5v5_01759	AAATGATTCTTGGTGCTTTAACCCGCTATATTCTTCGTAGGAGAGTTTGATTTTGTTTTCAATAAAGAAATTGATTTGTCT
b5v5_01760	GTTCATATTCTCGTAGTACCCACTATAAAGTTGTGTCCACAGTTGTATTTCTGCAGTTAGAATAAAGAAATTGATTTGTCT
b5v5_01761	ACAGTGTTATTTATGTGAATTTAACGATATATTTATGTCATGGGTCCAACCAGGACGGAGAATAAAGAAATTGATTTGTCT
b5v5_01762	GGAATGGTCTTGGCTTTTTGTAGCGAGCTGAAATAGGCCTTGCGTAAAACTTTGGATCGTAATAAAGAAATTGATTTGTCT
b5v5_01763	TTAGTTGCCTGGTGCCGTGCAATTGTTGACAAAGTTCTTAGAACCTCAATTCTTGCAATTAATAAAGAAATTGATTTGTCT
b5v5_01764	TTACAGATTGTGGGTTTGTGTGAGTGCCGGTGACAGTAGAAAATTCTGTAGTTTTAGTGGAATAAAGAAATTGATTTGTCT
b5v5_01765	GTACAGGTTGCATCTGAGATAATCTGTCCTTTACAATCCCAATGTGGCAAGATGGTTTTGAATAAAGAAATTGATTTGTCT
b5v5_01766	GCCCCTGATGCGGTTTAATATATTGAGAGCTTTTAGAGCAACGTCGTATGGTATTTTTTAAATAAAGAAATTGATTTGTCT
b5v5_01767	AACGGATCTCGGAGTCAATGTTAGGGTAGTAGTGGACATTCGAAGCTGGAAACTTAGGATAATAAAGAAATTGATTTGTCT
b5v5_01768	GTAAGAGCTATCTTTCAGCTGTTGGTTGGTGTTATGGTAGGATTTTTCTAGGGACGATCAAATAAAGAAATTGATTTGTCT
b5v5_01769	ATCGGCTATTTTTTCTTCGTAAATCAGATATTCCGGTTACCTTAGTTCATGGTTGTTAGGAATAAAGAAATTGATTTGTCT
b5v5_01770	GTCACATGCACAATTTTGCATTGATATTTCGAAAATGTTTGTAATCAGCCGAATACGTGCAATAAAGAAATTGATTTGTCT
b5v5_01771	AAATACAGTCAATCTTAGGTCTGATTTAAACTACTTCGTGGTGTGTCCTTTCTGAGAGCTAATAAAGAAATTGATTTGTC
b5v5_01772	ACAGCTCGGTATCTAAAGCGCATGAGTGTTTCAGGACTATTGGCGCTATTCGCCAATGCTAATAAAGAAATTGATTTGTCT
b5v5_01773	AATTGCTATGTATGCAAGTAATAGTGCGTGGTACACTTCTCGTAGCAACCGGTCGTTTTTAATAAAGAAATTGATTTGTCT
b5v5_01774	CGGTTTCCAGTTTAGACTTCCTGCCGGTAAGTTTAGAAGAAATCAGCGTGCTCTTATTGGAATAAAGAAATTGATTTGTCT
b5v5_01775	AGAGGATTTACCACTATGGTATTGAGCCGCGACGCAGTGTTCTGTGTGATATTGGTCCTGAATAAAGAAATTGATTTGTCT
b5v5_01776	GAGCGCTAAATATCCGTTGAAATCTTCGTTACTGCTTGTTTGTCTTGTGTATAACTTTAGAATAAAGAAATTGATTTGTCT
b5v5_01777	TTCCCGTTGTATCTCTGATGCGTTTAGTTTTTGCCATATACTCTAATATGTGTGGCCTAAAATAAAGAAATTGATTTGTCT
b5v5_01778	CCAGTCTATGGTCATGCGAGTTATCAGTATTCGTACCAGCAATGGAAAAAATTCGAGTAAAATAAAGAAATTGATTTGTCT
b5v5_01779	ATCTCTGTGGTAACCCGTATTCAGGTTTGAACGCATCGACGTGTCAAATAAGTCCAGCATAATAAAGAAATTGATTTGTCT
b5v5_01780	ATATTCCTTTAATCTTGACAATTTAAATGGATATACGATCACCGAATTGTAACGGGCGTTAATAAAGAAATTGATTTGTCT
b5v5_01781	TATATAAATGTAAGTGATCCCTAGTCGGGCTTCTGAGTGATGTGAGTCTTTTTACTTTTTAATAAAGAAATTGATTTGTCT
b5v5_01782	GTGAAGCGTTGTTTATTTTTCAGTTTACTAGCAGGAAAGCGGATCCACCGCTGTAGAAGTAATAAAGAAATTGATTTGTCT
b5v5_01783	GATTTTTTAGTTTTTAGATGTAACGAGAAGAAGTATCATGTTACATAATTCGTTTAAGTCAATAAAGAAATTGATTTGTCT
b5v5_01784	TTCTGCATCATGTTAAGGCAAGGCGAACTAATAGGTGTATTGTAGTCTTGTATTTGTTCAAATAAAGAAATTGATTTGTCT
b5v5_01785	TAGAAATGGGCTCGCACGGTTTATTGACAGAGTGCTCCCGTCGGATTTATTCTCTACGAGAATAAAGAAATTGATTTGTCT
b5v5_01786	CGTTTTTCCAGTACATCCCATCGATTCTGGCACGCCTTATATGCATAGCATGAAGCTTGAAATAAAGAAATTGATTTGTCT
b5v5_01787	AGCAATTGCAGGTTGTGTAAGTATCGTCGATGTTCGTGGTCCAGTTTGGTACTGTGCATTAATAAAGAAATTGATTTGTCT
b5v5_01788	NTGGGTATGTTAATCGTGTGATCATTAAGTGGTCTGCAATCAGCTCAGGTGAGTATTGCGAATAAAGAAATTGATTTGTCT
b5v5_01789	CCAGCCTCTTCATAGTTTGGATGCCTAAAACATATAGCGATTTCCGAGATTGAGTATGCAAATAAAGAAATTGATTTGTCT
b5v5_01790	CTTATCGGATGGATAATTTTTTTGTTATGCGGCTTCCACCGGGTAGTAAACTGTATTTTGAATAAAGAAATTGATTTGTCT
b5v5_01791	TCTCGGAGGAAGATAATTCTAGTCTAAACAGAACATAGGAAGTATGTTTGCAATAGAACGAATAAAGAAATTGATTTGTCT
b5v5_01792	GCTTTCCCAATCTTTTTATAGGTCTTAAGTCGTCAGGGTTTCAATTTCTTATTGTTGTATAATAAAGAAATTGATTTGTCT
b5v5_01793	TATCTGTCTTTTTCGCCCGGAATGTGAGTCATTTCACATCTCGGAAGGCCTGTATAGGCTAATAAAGAAATTTATTTGTCT
b5v5_01794	ACGGTTTGTTTAGAGGTTCAGATGTAACCAGACTGCATGATCATTGTCGTAGGTTTACATAATAAAGAAATTGATTTGTCT
b5v5_01795	CGTTGCTCTAATATTTTTATTATTTCCGCTACGTTGGACTGTCGGCTGTTATATCCGCCCAATAAAGAAATTGATTTGTCT
b5v5_01796	NNCATGGACCACAGGTTAATTGGTGGAGTGTATAGTATGTCATGGAATCTGATTCAGCGTAAATAAAGAATTGATTTGTCT
b5v5_01797	ATTGTAGGACTATATAGCCGGTTCAGTTTTGCGAAGGGTCTTTAATTGATCCGCATAGAGAATAAAGAAATTGATTTGTCT
b5v5_01798	ATATGAAGCGTTTATTGCCTCTTTGCAGATTCGACTATGGAGATTCTGATTATGCACTGGAATAAAGAAATTGATTTGTCT
b5v5_01799	GTATGTTTAGAGTTGTTACTAGTACAGTAGGTTAATTGAAGTCGATTCGACGTAATCCAGAATAAAGAAATTGATTTGTCT
b5v5_01800	TAGTAACGGAGTGGGACGACCTACGTATAGGAATAATCATATGGTCTGAGGTGATGCACGAATAAAGAAATTGATTTGTCT
b5v5_01801	CTATTGAGGTCGGACAGAACTGGATTATGAAAGGGTACATTCTATGGGCTGAACATTGCTAATAAAGAAATTGATTTGTCT
b5v5_01802	TGACAGAAACTATGTGTGAGAATGCAGGTCCTCCGATGTAATCTGTCTATATGTTGCGATAATAAAGAAATTGATTTGTCT
b5v5_01803	TTCCAACAGTCCGAGCTTCGGTATACGTGTTGGACGACTTAAGGGTCGACATCTCGATGTAATAAAGAAATTGATTTGTCT
b5v5_01804	GTCCAAACTAGCTTTGTGGGTGAGTATAGTTTCCTCGTATTTTCTGAAAGTGTTTTGTGGAATAAAGAAATTGATTTGTCT
b5v5_01805	CATTCTGTCCGCTAAGTCTGCCTCTGCATTTTATTCTTTGCCAACCATTTCACCGCAGGTAATAAAGAAATTGATTTGTCT
b5v5_01806	TCGGAAAAAGTCGTCAATAATTGAATTGGTTTTCCGTAGGTAGGTTTGGTTTTCGGATTTAATAAAGAAATTGATTTGTCT
b5v5_01807	GTGTAGCATAGCTGTTTATGTGGACTAATGAGCGTGATTTCACGTAAAATGTATAATCGGAATAAAGAAATTGATTTGTCT
b5v5_01808	AAGAGAACTTGATTTTAATAGAGGGTCAATACTATCTTAATGACAACGGCAATCTGCCAGAATAAAGAAATTGATTTGTCT
b5v5_01809	AAAGGATTGTAAATAAGTGCTGAGCCCGCAAGCCAAACTAAGTGTTTACTGACTAAAGTTAATAAAGAAATTGATTTGTCT
b5v5_01810	ATCCTCATATAAAAATTAGTCCATAAAGATACTTCAGTTGTTAAGGTATTTTTTAATGTCAATAAAGAAATTGATTTGTCT
b5v5_01811	ACAAACCTCGGATAGAGCGAAGATTCTTTCCATTCTATTTGGTCAGGTGAACACCTGTCTAATAAAGAAATTGATTTGTCT
b5v5_01812	ATTCGTAAGTTTTTATCGGAAAATGGCCAATGAAAGTGTCGCTCGTGCAAAATTAGCGATAATAAAGAAATTGATTTGTCT
b5v5_01813	TGGTTGGTTAATTTAGGGATTTCACTGTTTTGCTTTTGTTAATAATCCGTAGGTTTAGCAAATAAAGAAATTGATTTGTCT
b5v5_01814	TTTGTTAAAAAATTTTCATCCAGATCGGATCAAGAGGATTGTTTTCATTTTTATGAAGGAAATAAAGAAATTGATTTGTCT
b5v5_01815	TTGTTATATTGGTGTTCACGGTCGCATAGGTTTATTTTTCTGCTCTACCGATTAGTCTCTAATAAAGAAATTGATTTGTCT
b5v5_01816	CCACAAACAGGATGCGTGCCTGATCACAACGGACAGATATGCACGTAGATCTGGTTCTCTAATAAAGAAATTGATTTGTCT
b5v5_01817	GAGTGTATTTGTTCTAGAACACCAATGGTCCGAATGTACAACAATGGGTATACGTAGAATAATAAAGAAATTGATTTGTCT
b5v5_01818	TAGTCGATTGGAAATTCTTGGAGGGGTCCATATGACAAGATGTCCTACCAGTTCGTTTCGAATAAAGAAATTGATTTGTCT
b5v5_01819	NTTCCTGATCCCTAGACATTTACTAATATTACCATTGTGATTTAGGATTCTAGATGCTTTAATAAAGAAATTGATTTGTCT
b5v5_01820	GAAGAGATAATAACGGTTTAACGCGTTTATCATTTGTGAAGCTTGATGAAAAGTTGGTTCAATAAAGAAATTGATTTGTCT
b5v5_01821	ATGTGTTTTGTTTATCCCTCAGGCCAAACTTTGTCGTGTTTGTGTAGTCTCAGGATGGTCAATAAAGAAATTGATTTGTCT
b5v5_01822	TGTACGAAGATACGTGTTTTTCCGGTTGGCGACAAAACTTGAGAATTCTGATTACGGAATAATAAAGAAATTGATTTGTCT
b5v5_01823	TAGCCCAGTCTCAGTATTGACATAATCTGGATCGGTTTAGACAGTTTAGCAGGCTCTATTAATAAAGAAATTGATTTGTCT
b5v5_01824	AACGTATGTAAGTCCGTTGTTTTAAAAAAATGGTAACCCTGCGTTGTCAGCGGTTTTTGCAATAAAGAAATTGATTTGTCT
b5v5_01825	GTCAGTTAAAATTTGACATAGTCGCTTGGGAAGAGGAAAGTGAGTATTTTGGATAGCTCAAATAAAGAAATTGATTTGTCT
b5v5_01826	GATGTGGTTCGGGACTCTATGAGCTGACTTTTGTGTTTTATTGTGGACTAACCCCTACTGAATAAAGAAATTGATTTGTCT
b5v5_01827	GAGTTTTTGTGACAGAGGCCTGTATAATTGTTTATAGAGATTTGCCAGCCTTGCGCAATTAATAAAGAAATTGATTTGTCT
b5v5_01828	ACGTTGATTTCTTCATTATCGTTCACGTTTGGCTCCGTGTCGGTCCATATTTCCTTCATAAATAAAGAAATTGATTTGTCT
b5v5_01829	CCTCTTAGTGCATTCGACGCTTTTGATGTTGACTCATAACGGTTGTACCAACTTTTAAGGAATAAAGAAATTGATTTGTCT
b5v5_01830	TATTTCCCTAGGCAATGGTACTTCGGTGAAATACGTGCGTTGAAACGATATTTTGCATTTAATAAAGAAATTGATTTGTCT
b5v5_01831	GCTAATCATCCATGCTGTTTAGCCGGTGGCTATTGCGTCTGCAAACACATTAGCCAATGTAATAAAGAAATTGATTTGTCT
b5v5_01832	ATATTTTCAAAATATAAGGGTCCAGCGGATTTCATCGTGGTTTAGATGAGGGCTTTAGCGAATAAAGAAATTGATTTGTCT
b5v5_01833	GAAATATTCGCACTACGTCAATCTTAAGTATTAAGATGTCGTGTAAGGTTTGAGTGCATTAATAAAGAAATTGATTTGTCT
b5v5_01834	CCAGGAGGTTGTTAGAAAGCCGTTACCCAATCTGGTGCGTATTGGGTAGATTCATATGGCAATAAAGAAATTGATTTGTCT
b5v5_01835	TTGAATGGCTGGAAGCTACGGCCAAATGTCGATGATCGCTAATGCGAACTATACAGGGTGAATAAAGAAATTGATTTGTCT
b5v5_01836	CTAGTTAGTGATAAGTCGCTCCCAAATGTCAAGTCTTGAGTAATTAACTGGATTCACCTGAATAAAGAAATTGATTTGTCT
b5v5_01837	NGCAGGCCTCTAAAGAGTTTGGGTAGTATGTAGCAAGTTTTCCTAGTTACGGAAGACTCCAATAAAGAAATTGATTTGTCT
b5v5_01838	TCTATGTGATATAGATGTAGAGGGTCAGGGAAACTAACGGTATCGGAATTATCCTTACTGAATAAAGAAATTGATTTGTCT
b5v5_01839	CATATCACGCCTAATTGAGAGGCAGTACTTAGCAGTCCTGTGTAAGGTTCCATCATATGGAATAAAGAAATTGATTTGTCT
b5v5_01840	ACGATGTGGGATACATCGTAGATTCTTTAACATAGGAGTGCATTGTTGTTTCAGGTGGACAATAAAGAAATTGATTTGTCT
b5v5_01841	AGTGTGATACATGGTTAAGAATGCCTATCCCTTAAATTCAATTCCGGGTCTTTGTCTTGCAATAAAGAAATTGATTTGTCT
b5v5_01842	TTTTAGCAAGGTCGAATTGGAAAGGATAGAGTGTGGAGATCTGACTTAATGACTCGTAAGAATAAAGAAATTGATTTGTCT
b5v5_01843	ATTCGATAAGTCGGTCGTTTTAGAATTCCCGTCGTGGGCAAGTTTTTTAAGACGAGAAAAAATAAAGAAATTGATTTGTCT
b5v5_01844	GCGTTTAGAGATTTTTGGTCTCTGATTTGGCTGAATTGTGTAACGATCGGTAATCAGCCAAATAAAGAAATTGATTTGTCT
b5v5_01845	AACATTTGACATTAGGTCATGTTGAAGTTTTTTGAGATTACTTGATTGTGCTTTGACTGCAATAAAGAAATTGATTTGTCT
b5v5_01846	GCGTTAGCCTTTGATCGTTTTGTTTGCGAAACAGTTTAACGTCGGCAGATGGAGACATTAAATAAAGAAATTGATTTGTCT
b5v5_01847	AGGTATTCAGATATCTTAACTTTTGTATTCTTCTGAGTGTGATTGGGGGCCTGACAAGATAATAAAGAAATTGATTTGTCT
b5v5_01848	TCATATAGATCTGTTTGGATGCCAACATAGTCAAGCTACCACTTGGAATGTCTATGATTGAATAAAGAAATTGATTTGTCT
b5v5_01849	CGACACATTGGGAGCTTGCAGGATGTGGCGTTCTATTCAGTATTCACATATAGATAGTGAAATAAAGAAATTGATTTGTCT
b5v5_01850	TATTCTGGAACCGAGCATTTGTTATTTTTTCTTTATCGGGTTCTGCTATCTGTGCCTTTAAATAAAGAAATTGATTTGTCT
b5v5_01851	CGCAGTTCATAAGAATGTTTTCCGCCCAATTCGGTTTTCATAGGGAGGATCTTTAAGTTAAATAAAGAAATTGATTTGTCT
b5v5_01852	AATCTTTCTCACGAGGGAAGATTATAGAATAGCGTCGTTTGCCTGAGAGCTTGGGAATACAATAAAGAAATTGATTTGTCT
b5v5_01853	AACAGTGCTGCTATTGGTAAGCTATTGTGTTATATGACCGATAGGCAGAGTAGTCGGTTTAATAAAGAAATTGATTTGTCT
b5v5_01854	AAGAGTTGTAGATAGCCTTGATATGGTCTTTATTTATATATGGAATATAAAAATAGATCTAATAAAGAAATTGATTTGTCT
b5v5_01855	GTCCTGTCCATATGCGTTGGTGTGAGATCTACTTGAAAATAGGATTTTCAATGGAGGCATAATAAAGAAATTGATTTGTCT
b5v5_01856	ATCTTATTGTGAACTCAGCAGAATGGACACAAAGGCTATAAAAGAATTTAGAGTAGTTTTAATAAAGAAATTGATTTGTCT
b5v5_01857	TCTTCCCTGTTTTAGTGTTTTGAGTATTGTCCGATCATGATTTGTAAGAAGCATTGAACAAATAAAGAAATTGATTTGTCT
b5v5_01858	TATATCTAGAGTAGATGGATAACGTCACTCGTTTAGGTGGACACCGGGTCCCAAGTCAACAATAAAGAAATTGATTTGTCT
b5v5_01859	CCCTTGAGAACCCGAGTGAGAGTATTAGTTTTTCTAATACTAAGGTTTAAGACATGGTTCAATAAAGAAATTGATTTGTCT
b5v5_01860	ATTGACATCCAAGCAATAGTAGAAAATGGCGCCAGTTCTCTAGTTTTCTCTTGCTTTTTCAATAAAGAAATTGATTTGTCT
b5v5_01861	TGTGTGTTATTAACCTATGATTTTCAACGGCATGTTGGATGGTCAGGTAAAATCCCCTGAAATAAAGAAATTGATTTGTCT
b5v5_01862	AGAGCATATACATTGGTGGTACTGTTCTAAAGCTGTTTGTATAAATTCGTATTTCCGTGTAATAAAGAAATTGATTTGTCT
b5v5_01863	GTTGAACTAGTCAGCTTACACTTTGGAAATGTTTGGAGGATCTGAGTTTGTGGACTTTATAATAAAGAAATTGATTTGTCT
b5v5_01864	ATCCTTGAGGAAAATATTGATTAAATCCCCGTATGTGAGGGAATTCATAGCGTCTTTTGCAATAAAGAAATTGATTTGTCT
b5v5_01865	TTTTTCGTGTGGTACTCCGAGCCAGGGACTCGGAATATACAACGAGACGGTTCGAGAAGCAATAAAGAAATTGATTTGTTT
b5v5_01866	AGTCCTTTTTTGTGCAAGTGAATTTTTACATTAGGTGTATTTTCAGTTACACAGGAGACTAATAAAGAAATTGATTTGTCT
b5v5_01867	AGAAATTAGTTTTTGGACTTATGTTTTAGTCGTTCATGAAAAGGATATGTCCTTTTTATAAATAAAGAAATTGATTTGTCT
b5v5_01868	GCTGAAGAAGGAAGTCGGTGATCAAGCATATGGTTTGTTGAATACTTCTGAGCGTAATAAAATAAAGAAATTGATTTGTCT
b5v5_01869	GGTGTGTAAGGAGTTGAAGCGATATTAGTTTGGGTATGTTTGAGCCATGAGCCACTCGTGAATAAAGAAATTGATTTGTCT
b5v5_01870	TAACCTTTGCATATAGTGATGTTCATGGCGTCGTTTTATGAGGCAATAATAATTATTGTTAATAAAGAAATTGATTTGTCT
b5v5_01871	CAGTATAACCTTAGTGATTAGTATTATAGCTGATTACTCAAGGGAATACGGTGCTCTGGGAATAAAGAAATTGATTTGTCT
b5v5_01872	TTTCTGATCTTGGAAACGGCGTATTGCCCGATGCGGAGACTTTTAGCCGCCTTTAATCGAAATAAAGAAATTGATTTGTCT
b5v5_01873	AAAGAGTCAAGGGTGTTAGCGAGAGATTAATTGATTGCTCTCGTTATGTTGGTACGACAAAATAAAGAAATTGATTTGTCT
b5v5_01874	TTAAGATCTATTACCTAAGTTCACAGTTCAGGAAGAATGACGAGCGGCCAAAAATGGGCCAATAAAGAAATTGATTTGTCT
b5v5_01875	AACGATTCTGCGGTGACCGCTGCGTAATTCTTATCGGAACTTGGGTAGGGTGATTGGGACAATAAAGAAATTGATTTGTCT
b5v5_01876	TTGTAGGATATTACACTTGAGTGTTGCTTTGTGGTACGGTTCAAGAGTAACTGCATCAGCAATAAAGAAATTGATTTGTCT
b5v5_01877	AGACCTTCTGTCGTTATTTTTTGGCTATGTAGCCGCTCGGCAGTTTCTGACATCACAGATAATAAAGAAATTGATTTGTCT
b5v5_01878	TGCTTATCGACTAGGTAAGGGCGGAAGTATTCATCAGTTTACTTCACTCCGTGATCGGTTAATAAAGAAATTGATTTGTCT
b5v5_01879	NACAGAGTTTTTTTGTGTACTTACAACAATGTACTTGGCCTGGGGCATCGGAAAACGTCGAATAAAGAAATTGATTTGTCT
b5v5_01880	GTTTTGAAGACCTTCATTTTTTGGTACTTATTGTGGGGACTTCTGATTGAATAATTCGTCAATAAAGAAATTGATTTGTCT
b5v5_01881	ATGCATTGTATTACCCGCCGGCGGGAATGTGAGCGAGTCATTCAATGTATACAACCATAAAATAAAGAAATTGATTTGTCT
b5v5_01882	CGTTCGATATAAATTTTGATAGTTTTTTGGTGGATAGTCAAAGTAGGCGTTTTCATTGAGAATAAAGAAATTGATTTGTCT
b5v5_01883	GTAGTCGCAACGATACAGAGTGGCGCATGGTACAAGTATTAAGTTCGATACGTGATGAGAAATAAAGAAATTGATTTGTCT
b5v5_01884	TCCAACTTTTCCCGTCGGTTGCGTAACTTTTTATGTAGGAACACATTTCTGGTCATTATTAATAAAGAAATTGATTTGTCT
b5v5_01885	TTTGACGGGAGGAAAGGCTGAGTGAGGTACTTCCCATACGCGTGTTTAGATCGTGCACTCAATAAAGAAATTGATTTGTCT
b5v5_01886	CCTTGTGCTGTGCTTAAACTAATAGCGATTGAAATTAAGCCAATTAAATTCCCTATTGCGAATAAAGAAATTGATTTGTCT
b5v5_01887	GATGCATGTGTAATAGAATTTTTATGTTATGTTGCTCAGTTTACCTCGATTTTTAGTAATAATAAAGAAATTGATTTGTCT
b5v5_01888	TACTAACTTTATTACAATGTTGCCTTTTCTTACGAAAGCGAGTTCGTCTTTTATTCGACGAATAAAGAAATTGATTTGTCT
b5v5_01889	AGGTCGCTACAGCAAAAACTTGTGTAAGTATTAGGCGGTATCCAGGGTCCGGCGGTCTGTAATAAAGAAATTGATTTGTCT
b5v5_01890	AAGCATGAAGTTAGCAAGTAGTGTGTAGGCTTTTGATGGTTTACTTCTGATATTCTTTAGAATAAAGAAATTGATTTGTCT
b5v5_01891	TTACGGCCTCTTTTCACCATATGTATACAAGTTGACAAGCACTGGATAGTCCTGGGCTTGAATAAAGAAATTGATTTGTCT
b5v5_01892	TAATGAAAGACTTAATCTGGGTCTATATGCGGATCATTTGTTGAGCATGACAAGATTATGAATAAAGAAATTGATTTGTCT
b5v5_01893	CAAGAGCTATGTAACGTCGGTGTAGTGATTAGTAGTAATTTTAATTGGCTATATCATATAAATAAAGAAATTGATTTGTCT
b5v5_01894	AGTTTATATCTTATAATGGCGTAGTTCTGTAGGCTCCAATTTCACCTTTTGATTGATGCAAATAAAGAAATTGATTTGTCT
b5v5_01895	TAGTCTTTAGGTCTCCAATACATAGTGAGTTTAACACTGACGCATGCTGGAAGTCAAGATAATAAAGAAATTGATTTGTCT
b5v5_01896	AGCGTAAGAAGTATGTGCGAAATACTAGTAACTGCCTTCCCTTATACGTTTAGGCTATGAAATAAAGAAATTGATTTGTCT
b5v5_01897	GTTTTGCGATGATCGCCTTTTCGGGTCTGCTGATGTGTGTGTGTGGGATCTCATTGTGATAATAAAGAAATTGATTTGTCT
b5v5_01898	GATCGTTGTCTTTTCCTTTGGCGCATAAGAAAGCGCCAGGGAATTTGTTACAATGATAATAATAAAGAAATTGATTTGTC
b5v5_01899	CATCAAATTTTGATACTGTTCGGTATTTTTAAATTTTTATATCTTTGTGGTATAAGTATGAATAAAGAAATTGATTTGTCT
b5v5_01900	GCAAAGTAAGTCACGAATTTCGTATTGGGTAAATACGGTCTCGTTACATTAAGGATGGTGAATAAAGAAATTGATTTGTCT
b5v5_01901	TCACTATTGATGACGCTTAAGGTTGTGCATGATCGCAATGTGAGCGGTTTGGAAGCTGGTAATAAAGAAATTGATTTGTCT
b5v5_01902	NTAGGGGTTCTGCTAAACCCGCAGCCGTAACTCAGCGGTGTTCTAGGTCAGATGGATTTTAATAAAGAAATTGATTTGTCT
b5v5_01903	GCATTGGCGCTAAAAACATTAGGCATTACGTTAGGTATCTGGAGGTCTTCCTGGAAATGCAATAAAGAAATTGATTTGTCT
b5v5_01904	TATATTTCGCCTCGCTTTTCTGCGTTTTGAACAGTTCATGGTTTGTTATATTTGCCTAGCAATAAAGAAATTGATTTGTCT
b5v5_01905	TCGCGTTTAGAGTAGACACTATTCCGAAAGTTCTCAGCATACCGCCTAAATGTGAACTGGAATAAAGAAATTGATTTGTCT
b5v5_01906	ATTACCGGTCCTTGCTGGTGACTAGAGGTAGAGACAGTCATTTGATGATATAGTTAGGCAAATAAAGAAATTGATTTGTCT
b5v5_01907	TTAATCTCACGTTATGTATGTTGCTTGCCGCAGGGTAATATGTTGAATTGATGCAGAGGAAATAAAGAAATTGATTTGTCT
b5v5_01908	TTCTGTCAATTGAAGATTTAGGTGCCAAACTAAATCTCACCGGAATTTCGGGCACATGTGAATAAAGAAATTGATTTGTCT
b5v5_01909	AGTGTATTTATGGTCATGTTCCTGTATGCAAAGTCTCATATGCGACACTTATTGTTAGATAATAAAGAAATTGATTTGTCT
b5v5_01910	CTTGCTGAACAGTTTTTCAGATGTCTAAGGAGTCCTCCGGTGTATGTGGTTAATTGTCGGAATAAAGAAATTGATTTGTCT
b5v5_01911	ATAGTGTTTTAAATGATCGGATTTTTTGACCGTCAGTCAGTAGAACTTCGTGAGACACGGAATAAAGAAATTGATTTGTCT
b5v5_01912	GTGAATTAGATCTGTGTGGTCAAAAGCATTCTGGCATCCAGACTGGTGCGTGCATAAGAGAATAAAGAAATTGATTTGTCT
b5v5_01913	ACCGGAACGTGTAAGACGTGGTTCACTTCTGCGTCTGCAAGGTTATAGGATAGCGTACGGAATAAAGAAATTGATTTGTCT
b5v5_01914	GTGAGTCAGCCAATGGTCTAATGCAATGACTGAGGTACAGGTGTAGTAATAAATCCAGGAAATAAAGAAATTGATTTGTCT
b5v5_01915	ATTTACCCAAATATTGTAGTTATTGCGACATTTTATCTCTACCGGACAGCCGACAGTATAAATAAAGAAATTGATTTGTCT
b5v5_01916	CATTGTCACTGTGGTTTTTAACATATTGGGCTCGATCCGTTTCGAGCCTTTAACCGGGCGAATAAAGAAATTGATTTGTCT
b5v5_01917	TTGAGTACGCAGCGAATTTATGGCCTAAGATACATGGATGTGAATGTAGACTTTGAGGGCAATAAAGAAATTGATTTGTCT
b5v5_01918	GGGTGTGGTTGTTTTCTTATCATCTTCTTTGGTGCTTGCTGACTTACTGATTCAGTCGTTAATAAAGAAATTGATTTGTCT
b5v5_01919	ATGAGTTGGGTTGCCGGGCCAATAAGACCCGCAAAGCAACGATATTGATTAATGCATGCGAATAAAGAAATTGATTTGTCT
b5v5_01920	CTTAGGCGTCATGAATAGAAAGCCAGTGAAGGTTTAATCTTACTTTTGTTCGCTTAAATGAATAAAGAAATTGATTTGTCT
b5v5_01921	NNNTTTTGTTGGTTGGGGCCGGTCTAAATTAGAGTGTTTTTGAGAGTACTTTCGAGTGATAATAAAGAAATTGATTTGTCT
b5v5_01922	GGATAGCTTATTACATTGGCATGAATGCCAAAAATGTGAACATGTTCTTTCGTTTTTCGTAATAAAGAAATTGATTTGTCT
b5v5_01923	GGACGTCACAGCAATAGAATTGCTAAGTGAAAAAGGCGTTAGGGAGTAAATCGAGTTTACAATAAAGAAATTGATTTGTCT
b5v5_01924	TGTAGTCGATCTGGCGATTTGACGTGGAGCTAAAGCAAGGTCGTCGTACAAGATTAGTAGAATAAAGAAATTGATTTGTC
b5v5_01925	ATGTCATTTTGTGTATCGCAATGCGCTTATTAATCGTCCTTTCCATATGTGATTATTGTTAATAAAGAAATTGATTTGTCT
b5v5_01926	TCCGAATTTTTTAGCCCGCATCTAAGTTGAAATATTTTGGTGTTCTGCTTTTACGGTATCAATAAAGAAATTGATTTGTCT
b5v5_01927	ATGTGTCTTAATACATTACTGGCCTTTGACGCAAGTAGTGAGCTATCTGTGGTATTCAGAAATAAAGAAATTGATTTGTCT
b5v5_01928	TAGCTGCCGTAGCATACTGATGCCCGTAAGTTTAGAGAGGAATGGCTTTCGTACGTCGGTAATAAAGAAATTGATTTGTCT
b5v5_01929	CCAAGATTTAGTCTCTGATTGTTTTGGATCGTTACTAGATTAGTTACTCTAACTTAGGATAATAAAGAAATTGATTTGTCT
b5v5_01930	CATATAATGTTCGGAGTCGCTGTTCGGTCATAACTCATAGTAAGGGTTCTTTCGGCGAGGAATAAAGAAATTGATTTGTCT
b5v5_01931	GATGCTATAGCTAAATGGGGTCTACAAAAGTGCTGAGGTCATACTGCGAATCTGTTCAAGAATAAAGAAATTGATTTGTCT
b5v5_01932	ATCTTTAGAAGATTTAGGAAATTCTATTGCGTGTGTCTGTTCGCTAACATGTGGTTGCACAATAAAGAAATTGATTTGTCT
b5v5_01933	TCTATTGCTTGATCCAGTCTGGTTTATGAACAGTGTCAAAGATTGGGAACATGTCATTTAAATAAAGAAATTGATTTGTCT
b5v5_01934	GAGCATTCTTTGGATTGTAATGACGAAAAATTGCTAAGAGTTTCAAAGAGTGTCCATGTTAATAAAGAAATTGATTTGTCT
b5v5_01935	TATGGACAGAAATGTGTCGTTCTTTATGTGAGACTTTAGCTTACCGCATCGAGCCTCGGTAATAAAGAAATTGATTTGTCT
b5v5_01936	TATCATCGTGTCGTATAGCCTTGCATATTTTTGATTTTGGTCTGGCATTAGTAAAAAGGTAATAAAGAAATTGATTTGTCT
b5v5_01937	GAGCCTTCTGCAAAGCCTATCTTTGATCTGCATAATGTTAGTAATAAGCTGGTAATTCCAAATAAAGAAATTGATTTGTCT
b5v5_01938	CACTTGGGGCATGAGCAGCTCTGTGTGACGGGATAACAAAGAATCTCTGTACATACGTGGAATAAAGAAATTGATTTGTCT
b5v5_01939	ATTGGAGAGATCGCTGTAATTTGTGATGATTGACGTTTTGTACCTCCCTTGTTCTACACGAATAAAGAAATTGATTTGTCT
b5v5_01940	AGATTTATGTTCTCTGCACAGTTTCGGTCAGTAAAAAGGTTGATTGGTCTAACCGCAGTCAATAAAGAAATTGATTTGTCT
b5v5_01941	CTGGCGTTCAAGCACTTTTAGTTGAGTTAATTTTGAGTTGTCTTATGTTATATTTTCAGGAATAAAGAAATTGATTTGTCT
b5v5_01942	TCTCCACTATTTATACGTTCACAGTACCGTGGGCCTATATATTCTGGCTAGGTCGCAAGGAATAAAGAAATTGATTTGTCT
b5v5_01943	CCATCTTACCAGTCTCCTTACAACTATAGCAAAAATGTTTAGGACAGTATATGTTTTACGAATAAAGAAATTGATTTGTCT
b5v5_01944	TGTCACTCTATTCCTATCGTTGGCTCTTTGGGTTCTACAAAAAATTCGTACGACCTTTCGAATAAAGAAATTGATTTGTCT
b5v5_01945	ACCAGCTATCTTTCATCGTGGATTTGTTTTTGGGACTGTCGTGGTATAAAGTGTCGCGTGAATAAAGAAATTGATTTGTCT
b5v5_01946	NCGCTACTGTCGAACGAGAAGCGTGTTCTAGCACATATAAATTGAGTACAATAAATCTAAAAATAAGAAATTGATTTGTCT
b5v5_01947	TCATCGTCATGAATATGCCTTCTTACGGTTATGCCTAGGGCCCTAATGGTACGTAGCATAAATAAAGAAATTGATTTGTCT
b5v5_01948	CCAAGAGCTACTACAGCTTTTCATGAATGTCAGATGGTTTGTGCATCTCGGTTGAGTTTTAATAAAGAAATTGATTTGTCT
b5v5_01949	GATGTCGCAAAGTAACTGTCTTGTAGCCGGATTATAGCATTCCTCGCGGAATGGAGCATGAATAAAGAAATTGATTTGTTA
b5v5_01950	NTTTGTTTTCTGAGATTCAGGAAATTGAAGCGAATTTGAACATAACGTCTGTTTCGATTTAATAAAGAAATTGATTTGTCT
b5v5_01951	AAGGTAAGCACCGTAGCTTACATATTTAATGGACTGGATTTCCGTAAGCGTCGATAATCGAATAAAGAAATTGATTTGTCT
b5v5_01952	ACAATGTTAGAGCAGGGGTATAATTCTCGTAGCCAAAGTGGGTAATTTTGATTAGGTCCCAATAAAGAAATTGATTTGTCT
b5v5_01953	TCCAGTGGTCAGTTTGGGTTTCCCATTCTGATTAATTAACGCGACTTGTTCGCATTTTTGAATAAAGAAATTGATTTGTCT
b5v5_01954	GGCTACCGTTGTTCGTACTATAAGTCTGAATAAGTAATGCTTACAAGAGTGTCTTATTAGAATAAAGAAATTGATTTGTCT
b5v5_01955	GAACAATTCTTAGAGTCTGATGTTTTTAAGTATTTTCAGGATCGTGTGCTGAGAGCACTGAATAAAGAAATTGATTTGTCT
b5v5_01956	GGATCTCGTGCACTAGCATGATTGATTTATGCTCGAGTGTTTGGCCGAAACTTTGGATTTAATAAAGAAATTGATTTGTCT
b5v5_01957	TTAGTAAGTCTGTGATCAGCTTCTATGACAACTAAGAGAGTTGAACGACGTATAGACTTCAATAAAGAAATTGATTTGTCT
b5v5_01958	TATTTTTTCCTTGAAAATCTAGGATCAAATATTAGTGGATCGCCGGCTGGGTAAGGTGCTAATAAAGAAATTGATTTGTCT
b5v5_01959	GACCGGTGATAGCTATGTGGGAACTGGAACCAGATTTTTAGGCAGTTGTAAATTATGTTAAATAAAGAAATTGATTTGTCT
b5v5_01960	AGGCAGTGCAACAGATTTACGTGTTTCGATCAAGGTTGTAATGGAGACGGTGATCGCTTTAATAAAGAAATTGATTTGTCT
b5v5_01961	CTAGTTACAAAGTTACGTGATAAGGACTTCTAGATGGAGTTCACATGAGGCTGTATTTGGAATAAAGAAATTGATTTGTCT
b5v5_01962	TGTCGTATCTGTCGAGATAGACAGAATACAGAGGGTTGTCCTTGTTTTTTATTTTCTGTCAATAAAGAAATTGATTTGTCT
b5v5_01963	GAATCTGCCAAGTTTTTTAGATATGATTTAGTTATGTTAGGGATAGCGCTACTTCATCTGAATAAAGAAATTGATTTGTCT
b5v5_01964	TGAAATGACCATTTAAAGAGCTATCTCTGTTGATGTAGTTTAATCTGTGGCGTTTTCGGGAATAAAGAAATTGATTTGTCT
b5v5_01965	TTAGACATTCCCTATCGAAAAAATCATGATGGACGGGTGTGCGGGTCAATATATTACTGGAATAAAGAAATTGATTTGTCT
b5v5_01966	ATCGTTGCATACGTGAGTATAGCTTAGCGAAAACCATTGGCATTTGTCTCTTCACTTCTGAATAAAGAAATTGATTTGTCT
b5v5_01967	TAAGTTTTGTGGTTGCGTAGAATTATGCTTGGATACGAACAAGGTATAGAAAAGAACGCCAATAAAGAAATTGATTTGTCT
b5v5_01968	GACTGAATTCCGAAACGATACATGGAGAAACATATATTGTAGGTCGGAGCGTTAGCTGCCAATAAAGAAATTGATTTGTCT
b5v5_01969	TAAAAGATACTGAGCTTTTCTAAGAGACTAAATAAATGCCGAGTTTTCAGATAACGGTTTAATAAAGAAATTGATTTGTCT
b5v5_01970	GGAAGTTTGGTTATCGAGTTTCGCAAGACACGTGCATTTTATTTCTTTTCGGGGGTTGAAAATAAAGAAATTGATTTGTCT
b5v5_01971	TTACGAACTTTATTATTGGTTAGTAAACTACAATACTTAAGGTTATTTCTAAGCTTGCGCAATAAAGAAATTGATTTGTCT
b5v5_01972	GGATTAAGTACCAGAGCGGAAGCGGGTACATTCTATCACGACGAATATGTATGTTCCTATAATAAAGAAATTGATTTGTCT
b5v5_01973	GACTCCCAATGAATAATGGTTTATTTTCTTATTTCCGCGCTTTGGTTTAATATTCAATGAAATAAAGAAATTGATTTGTCT
b5v5_01974	TTCGTGTTTTGTCAGCCTGCGTTGATCGTTGTAATGCAGTCGCTGAAGGCCGTATGATAAAATAAAGAAATTGATTTGTCT
b5v5_01975	GGACGCTGTTGATTCTGGGTTTTGGTATGGATGACTATTTGTTGTAGACCTACTTCAAGTAATAAAGAAATTGATTTGTCT
b5v5_01976	TTAGGGGTCTCTCTATCAGTATTGTACTTCCAACGTTCAAAGTTCCCAACTGTTATGAGAAATAAAGAAATTGATTTGTCT
b5v5_01977	GTAGCGCATAAAGTCTGAGGTTCCTAGACTAAGTGTATTAAAGGGTCCATTCATTGTTTAAATAAAGAAATTGATTTGTCT
b5v5_01978	AGGAGGAGAGCGATAACGTTCGATAGTTAGCGTGATTTTGTGAAATGTAATTTTGGAATCAATAAAGAAATTGATTTGTCT
b5v5_01979	ATGAGCTTGTTGTAAAAGGGTGCCCAGGATGATTGTGCAATCGTGGTTTGGTTGTTAGAAAATAAAGAAATTGATTTGTCT
b5v5_01980	CTCCTACTTACTACTTAGTCAGTGCCCTCATGTCTTATTATGAAAGTGTTTATTTTTATAAATAAAGAAATTGATTTGTCT
b5v5_01981	TTTTTTGTTCGAGATTTAGTACGTCTCAAATGAGAATGCGCAACTATTCCTTTACTGCCGAATAAAGAAATTGATTTGTCT
b5v5_01982	CAGCCGTGCCTCCTCAGGTTCGCAGATGTACAAACAACAGATATGAGCATCATTGTATTGAATAAAGAAATTGATTTGTCT
b5v5_01983	CGCTAGATGGCTCGTAGCGGGATTCAGTTGAGTAGGACTCAGTCAAGTATCTTGCGCTTGAATAAAGAAATTGATTTGTCT
b5v5_01984	GGTGTACATGTCGTCGATAGCCCTTGAAATGTTAAGGTATGGACTTAATTTGCCGTCGCTAATAAAGAAATTGATTTGTCT
b5v5_01985	TATCGTGTTAGTACTTAGTTTGTTTTCTTAATTTAGTATTTGGATGCGAGACCCTCATAGAATAAAGAAATTTATTTGTCT
b5v5_01986	ATGTTAGGAAGGCAGATGCAAGCGGTGGGATAATATCATAAATGGATATATGTTTTTCTCAATAAAGAAATTGATTTGTCT
b5v5_01987	TTTGACAGTCTTTAACGTGATCTACAACGGTTACAAACTCATTCGTAATTAAGTGTTGCGAATAAAGAAATTGATTTGTCT
b5v5_01988	ACACTTTCGCTGAGTGTCTTTAACCGTGTATTTTCCGCTTTTTCACCGTACTGAGTTTAAAATAAAGAAATTGATTTGTCT
b5v5_01989	AAGTCGACGCTCCTATAAAATCTATGGTTAAGGTTTTTCACTTTGAGTCGATTAGATAGCAATAAAGAAATTGATTTGTCT
b5v5_01990	TAAATGACGCTCTAGTCCGTGACAACTTCTGAATCGTCGATATAGGTTGGTAGCGCCTGGAATAAAGAAATTGATTTGTCT
b5v5_01991	CTCTAAGTATGGGTCCCAGTTTTGCACAGACATGCATGGGTTGTGGCCTTATTTGCAATTAATAAAGAAATTGATTTGTCT
b5v5_01992	TTCGGCTATGCGTTTACACTTTTACTTTTTCCCGGATTGATGTTCCCTTAGAATTGTGTGAATAAAGAAATTGATTTGTCT
b5v5_01993	AATGAAAAGCCTTAAGACGCTGGTTTTTCGGTGGTACCGGACATACTCCAGTTACCAGCTAATAAAGAAATTGATTTGTCT
b5v5_01994	TCGTGACGGTTGGACGGTCCTAATGAGAATTTTGGACTTCTTATTAAACCTGTGTCGTCTAATAAAGAAATTGATTTGTCT
b5v5_01995	CTGCTTTTAAGCCTTATGGAATGGCCTACAGTGGGATGAAATTCTGGAATGCTACCTGTTAATAAAGAAATTGATTTGTCT
b5v5_01996	TGGTCATTCTTGTTACAGCCAGTCTTTGGAAGTAAATTATAAGACGTTCGGATCTTTCATAATAAAGAAATTGATTTGTCT
b5v5_01997	TAAATGAAGTTCGTCAGCTATGTCTTAAGGTTACAAAGGTCCTTGAAGCCTGTATATCTAAATAAAGAAATTGATTTGTCT
b5v5_01998	ATTGAGTTTTCCAACTGTAGGTTCCGCATCTTAAGTCATTGAGAGGTAGTTTCAGCGTTTAATAAAGAAATTGATTTTTCT
b5v5_01999	CATCCGTGGTGATTTGTATTTTCGGCACAGTTAACTCATGGCCTCGCCCTGAGGCTTTCTAATAAAGAAATTGATTTGTCT
[truncated: 33,988 more rows]

## Sheet: sheet_2
pa_id	gene_name	sequence
Chr6L-4	mos.L	AAAAAAAGATTTCATTTTAAAAAATGTGTTGCATTGCTGTTTAAGTGGTAATATTCCATATGTGAATATATAGTTTTATAATAAAGAAATTGATTTGTCT
Chr9_10L-33	tpx2.L	GTAAATACTAGATATTAATGGCCTGGAGGGGCCTGTTTTTAGGTCTTCCATGTGAATACGTTATGCTTTTATTATGCCCTGTAATAAACTGTGTAAATGT
Chr4L-2	ccnb1.2.L	AGGACTGACATTGAATTCTAATTGAGTATTGTTGGCACCATGTGCTTCTGTAAATAGTGTATTTTGTTTTACTGTTTTTAATAAAGCTCATTTTAACATT
Chr3L-2	ccnb2.L	TTTCTGTAAATATGTTTAAACTGTTTTTTATTGACTCATTTGTGAACTTTTGAGTACATCAATGCTGTAATGTCTTCAAATAAACTTCACATTTTTATTT
Chr7L-98	aurkaip1.L	TGTTGTTCCGTGTTACTGTACTGTAACTTTGTTCCCAGTATAAACTTCTAGTTGTCATAAATGCAAAACTATTCAAATAAATAGTTCATAAAATAACTCT
Chr6L-1236	dbf4.L	TAAATCTGCACATAAGAGTAGTGAGAGCTCATAAATTTTCTGTAGCTTTGTAAGAATTAAAAATCATTTAAAAGGGGCAGTATACCCCCTTTTTTCCAAC
Chr1L-221	mad2l1.L	TACATTCAACAATTGAAAATGTCTGTTTCATTTTTGTGTTGTATCACTGTCAACTTGTCTGTTTCTATTCCTCTTATAAAATAAAGTACTCTTGAATATT
Chr2L-85	lima1.L	GCATGGTATAAAGAGTGTTTGTTTTTTTTATATATATATAAAAAGGTGTAATATATTTTGCTTTACAACCAATCTGACAATAAAGAATTTTATTCACTGA
Chr2S-311	atp1a1.S	CCGGTATCGTTAGTTTCTTTTTGTTTCTTTTTGTAATGGGAGCACGTTCAGAGATGTTTTATATATCTGCATTTTTACAAATAAAGACGGTTTGAAGAGT
Chr4S-52	magoh.S	ATATTATTTTCCTTATACTGGATTGTTCATCTGAGGTTTTTTATGTTTGGTATTATGATTTTATTTCTGCAGACTTGACACACTTTAATAAAATTTTGGC

## Sheet: sheet_3
name	sequence
chrS_F012	ACCAGCCTCAAGAACACCCGAATGGTCGAAGTCTCTAAGCTACATAATACCAACTTACACTTTACAAAATGTTG
chrS_F013	ACCAGCCTCAAGAACACCCGAATGGCATGAGTCTCTAAGCTACATAATACCAACTTACACTTTACAAAATGTTG
chrS_F014	ACCAGCCTCAAGAACACCCGAATGGGTACAGTCTCTAAGCTACATAATACCAACTTACACTTTACAAAATGTTG
chrS_F015	ACCAGCCTCAAGAACACCCGAATGGAGCTAGTCTCTAAGCTACATAATACCAACTTACACTTTACAAAATGTTG

## Sheet: sheet_4
region	sequence
5' UTR	GGGAATACAAGCTTCTTGTTCTTTTTGCAGAAGCTCAGAATAAACGCTCAACTTTGGCAGATCTGAAC
Coding region	ATGTATCCATATGATGTTCCAGATTATGCTGTCTTCACACTCGAAGATTTCGTTGGGGACTGGCGACAGACAGCCGGCTACAACCTGGACCAAGTCCTTGAACAGGGAGGTGTGTCCAGTTTGTTTCAGAATCTCGGGGTGTCCGTAACTCCGATCCAAAGGATTGTCCTGAGCGGTGAAAATGGGCTGAAGATCGACATCCATGTCATCATCCCGTATGAAGGTCTGAGCGGCGACCAAATGGGCCAGATCGAAAAAATTTTTAAGGTGGTGTACCCTGTGGATGATCATCACTTTAAGGTGATCCTGCACTATGGCACACTGGTAATCGACGGGGTTACGCCGAACATGATCGACTATTTCGGACGGCCGTATGAAGGCATCGCCGTGTTCGACGGC…
