# Supplementary material for: PAL-AI reveals genetic determinants that control poly(A)-tail length during oocyte maturation, with relevance to human fertility
Source: Nat Commun. 2025 Aug 1;16:7079. doi: 10.1038/s41467-025-62171-5 (PMC12316995; doi:10.1038/s41467-025-62171-5)
Supplement: Supplementary file 7 — Supplementary Data 5 [file 41467_2025_62171_MOESM7_ESM.xlsx]

## Sheet: summary
Supplmentary Table 5: Information on statistical tests
Figure	Statistical test
Fig. 1g	One-sided t-test
Fig. 4b	One-sided t-test
Fig. 7c	One-sided Fisher's exact test
Fig. 7d	One-sided Fisher's exact test
Supplementary Fig. 9a	One-sided Mann–Whitney U test
Supplementary Fig. 9b	One-sided Fisher's exact test
Supplementary Fig. 9d	One-sided Fisher's exact test

## Sheet: Fig.1g
group_x	group_y	n_x	n_y	pval
last_100	last_300	50	50	3.3845e-34
last_300	last_100	50	50	1
last_100	last_500	50	50	1.12446e-49
last_500	last_100	50	50	1
last_100	last_500_w_CDS	50	50	2.83998e-51
last_500_w_CDS	last_100	50	50	1
last_100	last_500_w_RNAfold	50	50	6.15672e-47
last_500_w_RNAfold	last_100	50	50	1
last_100	last_500_w_CDS_RNAfold	50	50	6.16056e-48
last_500_w_CDS_RNAfold	last_100	50	50	1
last_100	last_700	50	50	5.12096e-51
last_700	last_100	50	50	1
last_100	last_1000	50	50	1.10048e-55
last_1000	last_100	50	50	1
last_100	last_1000_w_CDS	50	50	8.62935e-56
last_1000_w_CDS	last_100	50	50	1
last_100	last_1000_w_RNAfold	50	50	7.36703e-50
last_1000_w_RNAfold	last_100	50	50	1
last_100	last_1000_w_CDS_RNAfold	50	50	2.25208e-55
last_1000_w_CDS_RNAfold	last_100	50	50	1
last_100	last_1500	50	50	8.93931e-51
last_1500	last_100	50	50	1
last_100	last_1500_w_CDS	50	50	2.95579e-50
last_1500_w_CDS	last_100	50	50	1
last_100	last_2000	50	50	1.5148e-57
last_2000	last_100	50	50	1
last_100	last_2000_w_CDS	50	50	3.06905e-58
last_2000_w_CDS	last_100	50	50	1
last_100	last_3000	50	50	5.11577e-57
last_3000	last_100	50	50	1
last_100	last_3000_w_CDS	50	50	2.44775e-58
last_3000_w_CDS	last_100	50	50	1
last_100	last_5000	50	50	2.65015e-55
last_5000	last_100	50	50	1
last_100	last_5000_w_CDS	50	50	1.87166e-54
last_5000_w_CDS	last_100	50	50	1
last_100	last_1000_to_100	50	50	1
last_1000_to_100	last_100	50	50	5.21627e-67
last_300	last_500	50	50	1.73505e-05
last_500	last_300	50	50	0.999983
last_300	last_500_w_CDS	50	50	1.46301e-06
last_500_w_CDS	last_300	50	50	0.999999
last_300	last_500_w_RNAfold	50	50	0.000123674
last_500_w_RNAfold	last_300	50	50	0.999876
last_300	last_500_w_CDS_RNAfold	50	50	0.000158652
last_500_w_CDS_RNAfold	last_300	50	50	0.999841
last_300	last_700	50	50	4.14465e-08
last_700	last_300	50	50	1
last_300	last_1000	50	50	3.65141e-13
last_1000	last_300	50	50	1
last_300	last_1000_w_CDS	50	50	1.10734e-12
last_1000_w_CDS	last_300	50	50	1
last_300	last_1000_w_RNAfold	50	50	4.08778e-08
last_1000_w_RNAfold	last_300	50	50	1
last_300	last_1000_w_CDS_RNAfold	50	50	5.15774e-12
last_1000_w_CDS_RNAfold	last_300	50	50	1
last_300	last_1500	50	50	6.72007e-12
last_1500	last_300	50	50	1
last_300	last_1500_w_CDS	50	50	3.62649e-12
last_1500_w_CDS	last_300	50	50	1
last_300	last_2000	50	50	2.55591e-15
last_2000	last_300	50	50	1
last_300	last_2000_w_CDS	50	50	1.95754e-16
last_2000_w_CDS	last_300	50	50	1
last_300	last_3000	50	50	8.10141e-16
last_3000	last_300	50	50	1
last_300	last_3000_w_CDS	50	50	1.5364e-16
last_3000_w_CDS	last_300	50	50	1
last_300	last_5000	50	50	1.77096e-15
last_5000	last_300	50	50	1
last_300	last_5000_w_CDS	50	50	9.24121e-16
last_5000_w_CDS	last_300	50	50	1
last_300	last_1000_to_100	50	50	1
last_1000_to_100	last_300	50	50	1.63221e-77
last_500	last_500_w_CDS	50	50	0.25108
last_500_w_CDS	last_500	50	50	0.74892
last_500	last_500_w_RNAfold	50	50	0.670883
last_500_w_RNAfold	last_500	50	50	0.329117
last_500	last_500_w_CDS_RNAfold	50	50	0.743201
last_500_w_CDS_RNAfold	last_500	50	50	0.256799
last_500	last_700	50	50	0.0281194
last_700	last_500	50	50	0.971881
last_500	last_1000	50	50	8.2115e-07
last_1000	last_500	50	50	0.999999
last_500	last_1000_w_CDS	50	50	3.49327e-06
last_1000_w_CDS	last_500	50	50	0.999997
last_500	last_1000_w_RNAfold	50	50	0.0230872
last_1000_w_RNAfold	last_500	50	50	0.976913
last_500	last_1000_w_CDS_RNAfold	50	50	1.92735e-05
last_1000_w_CDS_RNAfold	last_500	50	50	0.999981
last_500	last_1500	50	50	1.58578e-05
last_1500	last_500	50	50	0.999984
last_500	last_1500_w_CDS	50	50	8.10516e-06
last_1500_w_CDS	last_500	50	50	0.999992
last_500	last_2000	50	50	2.65017e-09
last_2000	last_500	50	50	1
last_500	last_2000_w_CDS	50	50	1.01227e-10
last_2000_w_CDS	last_500	50	50	1
last_500	last_3000	50	50	1.03385e-09
last_3000	last_500	50	50	1
last_500	last_3000_w_CDS	50	50	5.96861e-11
last_3000_w_CDS	last_500	50	50	1
last_500	last_5000	50	50	3.2333e-09
last_5000	last_500	50	50	1
last_500	last_5000_w_CDS	50	50	1.62625e-09
last_5000_w_CDS	last_500	50	50	1
last_500	last_1000_to_100	50	50	1
last_1000_to_100	last_500	50	50	1.53908e-83
last_500_w_CDS	last_500_w_RNAfold	50	50	0.86014
last_500_w_RNAfold	last_500_w_CDS	50	50	0.13986
last_500_w_CDS	last_500_w_CDS_RNAfold	50	50	0.907249
last_500_w_CDS_RNAfold	last_500_w_CDS	50	50	0.0927506
last_500_w_CDS	last_700	50	50	0.088113
last_700	last_500_w_CDS	50	50	0.911887
last_500_w_CDS	last_1000	50	50	5.50315e-06
last_1000	last_500_w_CDS	50	50	0.999994
last_500_w_CDS	last_1000_w_CDS	50	50	2.31061e-05
last_1000_w_CDS	last_500_w_CDS	50	50	0.999977
last_500_w_CDS	last_1000_w_RNAfold	50	50	0.0721075
last_1000_w_RNAfold	last_500_w_CDS	50	50	0.927893
last_500_w_CDS	last_1000_w_CDS_RNAfold	50	50	0.000123282
last_1000_w_CDS_RNAfold	last_500_w_CDS	50	50	0.999877
last_500_w_CDS	last_1500	50	50	8.35741e-05
last_1500	last_500_w_CDS	50	50	0.999916
last_500_w_CDS	last_1500_w_CDS	50	50	4.28534e-05
last_1500_w_CDS	last_500_w_CDS	50	50	0.999957
last_500_w_CDS	last_2000	50	50	1.62889e-08
last_2000	last_500_w_CDS	50	50	1
last_500_w_CDS	last_2000_w_CDS	50	50	5.69464e-10
last_2000_w_CDS	last_500_w_CDS	50	50	1
last_500_w_CDS	last_3000	50	50	6.38739e-09
last_3000	last_500_w_CDS	50	50	1
last_500_w_CDS	last_3000_w_CDS	50	50	3.22351e-10
last_3000_w_CDS	last_500_w_CDS	50	50	1
last_500_w_CDS	last_5000	50	50	2.00748e-08
last_5000	last_500_w_CDS	50	50	1
last_500_w_CDS	last_5000_w_CDS	50	50	9.95235e-09
last_5000_w_CDS	last_500_w_CDS	50	50	1
last_500_w_CDS	last_1000_to_100	50	50	1
last_1000_to_100	last_500_w_CDS	50	50	2.92776e-82
last_500_w_RNAfold	last_500_w_CDS_RNAfold	50	50	0.572769
last_500_w_CDS_RNAfold	last_500_w_RNAfold	50	50	0.427231
last_500_w_RNAfold	last_700	50	50	0.0134955
last_700	last_500_w_RNAfold	50	50	0.986504
last_500_w_RNAfold	last_1000	50	50	6.27328e-07
last_1000	last_500_w_RNAfold	50	50	0.999999
last_500_w_RNAfold	last_1000_w_CDS	50	50	2.25169e-06
last_1000_w_CDS	last_500_w_RNAfold	50	50	0.999998
last_500_w_RNAfold	last_1000_w_RNAfold	50	50	0.0111488
last_1000_w_RNAfold	last_500_w_RNAfold	50	50	0.988851
last_500_w_RNAfold	last_1000_w_CDS_RNAfold	50	50	1.10252e-05
last_1000_w_CDS_RNAfold	last_500_w_RNAfold	50	50	0.999989
last_500_w_RNAfold	last_1500	50	50	7.85442e-06
last_1500	last_500_w_RNAfold	50	50	0.999992
last_500_w_RNAfold	last_1500_w_CDS	50	50	4.04387e-06
last_1500_w_CDS	last_500_w_RNAfold	50	50	0.999996
last_500_w_RNAfold	last_2000	50	50	2.76691e-09
last_2000	last_500_w_RNAfold	50	50	1
last_500_w_RNAfold	last_2000_w_CDS	50	50	1.34751e-10
last_2000_w_CDS	last_500_w_RNAfold	50	50	1
last_500_w_RNAfold	last_3000	50	50	9.40568e-10
last_3000	last_500_w_RNAfold	50	50	1
last_500_w_RNAfold	last_3000_w_CDS	50	50	8.89235e-11
last_3000_w_CDS	last_500_w_RNAfold	50	50	1
last_500_w_RNAfold	last_5000	50	50	2.38492e-09
last_5000	last_500_w_RNAfold	50	50	1
last_500_w_RNAfold	last_5000_w_CDS	50	50	1.15529e-09
last_5000_w_CDS	last_500_w_RNAfold	50	50	1
last_500_w_RNAfold	last_1000_to_100	50	50	1
last_1000_to_100	last_500_w_RNAfold	50	50	3.28573e-84
last_500_w_CDS_RNAfold	last_700	50	50	0.00684987
last_700	last_500_w_CDS_RNAfold	50	50	0.99315
last_500_w_CDS_RNAfold	last_1000	50	50	9.03879e-08
last_1000	last_500_w_CDS_RNAfold	50	50	1
last_500_w_CDS_RNAfold	last_1000_w_CDS	50	50	3.9611e-07
last_1000_w_CDS	last_500_w_CDS_RNAfold	50	50	1
last_500_w_CDS_RNAfold	last_1000_w_RNAfold	50	50	0.00571708
last_1000_w_RNAfold	last_500_w_CDS_RNAfold	50	50	0.994283
last_500_w_CDS_RNAfold	last_1000_w_CDS_RNAfold	50	50	2.27855e-06
last_1000_w_CDS_RNAfold	last_500_w_CDS_RNAfold	50	50	0.999998
last_500_w_CDS_RNAfold	last_1500	50	50	2.37341e-06
last_1500	last_500_w_CDS_RNAfold	50	50	0.999998
last_500_w_CDS_RNAfold	last_1500_w_CDS	50	50	1.21342e-06
last_1500_w_CDS	last_500_w_CDS_RNAfold	50	50	0.999999
last_500_w_CDS_RNAfold	last_2000	50	50	3.07993e-10
last_2000	last_500_w_CDS_RNAfold	50	50	1
last_500_w_CDS_RNAfold	last_2000_w_CDS	50	50	1.24871e-11
last_2000_w_CDS	last_500_w_CDS_RNAfold	50	50	1
last_500_w_CDS_RNAfold	last_3000	50	50	1.22612e-10
last_3000	last_500_w_CDS_RNAfold	50	50	1
last_500_w_CDS_RNAfold	last_3000_w_CDS	50	50	7.53163e-12
last_3000_w_CDS	last_500_w_CDS_RNAfold	50	50	1
last_500_w_CDS_RNAfold	last_5000	50	50	3.9322e-10
last_5000	last_500_w_CDS_RNAfold	50	50	1
last_500_w_CDS_RNAfold	last_5000_w_CDS	50	50	2.02623e-10
last_5000_w_CDS	last_500_w_CDS_RNAfold	50	50	1
last_500_w_CDS_RNAfold	last_1000_to_100	50	50	1
last_1000_to_100	last_500_w_CDS_RNAfold	50	50	7.08942e-84
last_700	last_1000	50	50	0.0035493
last_1000	last_700	50	50	0.996451
last_700	last_1000_w_CDS	50	50	0.00740412
last_1000_w_CDS	last_700	50	50	0.992596
last_700	last_1000_w_RNAfold	50	50	0.439934
last_1000_w_RNAfold	last_700	50	50	0.560066
last_700	last_1000_w_CDS_RNAfold	50	50	0.0203612
last_1000_w_CDS_RNAfold	last_700	50	50	0.979639
last_700	last_1500	50	50	0.0066225
last_1500	last_700	50	50	0.993378
last_700	last_1500_w_CDS	50	50	0.0037982
last_1500_w_CDS	last_700	50	50	0.996202
last_700	last_2000	50	50	3.89094e-05
last_2000	last_700	50	50	0.999961
last_700	last_2000_w_CDS	50	50	2.81383e-06
last_2000_w_CDS	last_700	50	50	0.999997
last_700	last_3000	50	50	1.07904e-05
last_3000	last_700	50	50	0.999989
last_700	last_3000_w_CDS	50	50	2.11603e-06
last_3000_w_CDS	last_700	50	50	0.999998
last_700	last_5000	50	50	1.69688e-05
last_5000	last_700	50	50	0.999983
last_700	last_5000_w_CDS	50	50	7.52421e-06
last_5000_w_CDS	last_700	50	50	0.999992
last_700	last_1000_to_100	50	50	1
last_1000_to_100	last_700	50	50	3.19251e-85
last_1000	last_1000_w_CDS	50	50	0.589015
last_1000_w_CDS	last_1000	50	50	0.410985
last_1000	last_1000_w_RNAfold	50	50	0.992176
last_1000_w_RNAfold	last_1000	50	50	0.00782422
last_1000	last_1000_w_CDS_RNAfold	50	50	0.75485
last_1000_w_CDS_RNAfold	last_1000	50	50	0.24515
last_1000	last_1500	50	50	0.369012
last_1500	last_1000	50	50	0.630988
last_1000	last_1500_w_CDS	50	50	0.275004
last_1500_w_CDS	last_1000	50	50	0.724996
last_1000	last_2000	50	50	0.0384266
last_2000	last_1000	50	50	0.961573
last_1000	last_2000_w_CDS	50	50	0.0054469
last_2000_w_CDS	last_1000	50	50	0.994553
last_1000	last_3000	50	50	0.0116929
last_3000	last_1000	50	50	0.988307
last_1000	last_3000_w_CDS	50	50	0.00465471
last_3000_w_CDS	last_1000	50	50	0.995345
last_1000	last_5000	50	50	0.0128355
last_5000	last_1000	50	50	0.987164
last_1000	last_5000_w_CDS	50	50	0.00610127
last_5000_w_CDS	last_1000	50	50	0.993899
last_1000	last_1000_to_100	50	50	1
last_1000_to_100	last_1000	50	50	5.34451e-80
last_1000_w_CDS	last_1000_w_RNAfold	50	50	0.985389
last_1000_w_RNAfold	last_1000_w_CDS	50	50	0.0146111
last_1000_w_CDS	last_1000_w_CDS_RNAfold	50	50	0.673316
last_1000_w_CDS_RNAfold	last_1000_w_CDS	50	50	0.326684
last_1000_w_CDS	last_1500	50	50	0.309169
last_1500	last_1000_w_CDS	50	50	0.690831
last_1000_w_CDS	last_1500_w_CDS	50	50	0.22601
last_1500_w_CDS	last_1000_w_CDS	50	50	0.77399
last_1000_w_CDS	last_2000	50	50	0.0280413
last_2000	last_1000_w_CDS	50	50	0.971959
last_1000_w_CDS	last_2000_w_CDS	50	50	0.00395044
last_2000_w_CDS	last_1000_w_CDS	50	50	0.99605
last_1000_w_CDS	last_3000	50	50	0.00852227
last_3000	last_1000_w_CDS	50	50	0.991478
last_1000_w_CDS	last_3000_w_CDS	50	50	0.00337916
last_3000_w_CDS	last_1000_w_CDS	50	50	0.996621
last_1000_w_CDS	last_5000	50	50	0.00943362
last_5000	last_1000_w_CDS	50	50	0.990566
last_1000_w_CDS	last_5000_w_CDS	50	50	0.004478
last_5000_w_CDS	last_1000_w_CDS	50	50	0.995522
last_1000_w_CDS	last_1000_to_100	50	50	1
last_1000_to_100	last_1000_w_CDS	50	50	3.9637e-82
last_1000_w_RNAfold	last_1000_w_CDS_RNAfold	50	50	0.0355915
last_1000_w_CDS_RNAfold	last_1000_w_RNAfold	50	50	0.964408
last_1000_w_RNAfold	last_1500	50	50	0.0114608
last_1500	last_1000_w_RNAfold	50	50	0.988539
last_1000_w_RNAfold	last_1500_w_CDS	50	50	0.00679927
last_1500_w_CDS	last_1000_w_RNAfold	50	50	0.993201
last_1000_w_RNAfold	last_2000	50	50	0.000125807
last_2000	last_1000_w_RNAfold	50	50	0.999874
last_1000_w_RNAfold	last_2000_w_CDS	50	50	1.12681e-05
last_2000_w_CDS	last_1000_w_RNAfold	50	50	0.999989
last_1000_w_RNAfold	last_3000	50	50	3.5114e-05
last_3000	last_1000_w_RNAfold	50	50	0.999965
last_1000_w_RNAfold	last_3000_w_CDS	50	50	8.9354e-06
last_3000_w_CDS	last_1000_w_RNAfold	50	50	0.999991
last_1000_w_RNAfold	last_5000	50	50	4.9185e-05
last_5000	last_1000_w_RNAfold	50	50	0.999951
last_1000_w_RNAfold	last_5000_w_CDS	50	50	2.20252e-05
last_5000_w_CDS	last_1000_w_RNAfold	50	50	0.999978
last_1000_w_RNAfold	last_1000_to_100	50	50	1
last_1000_to_100	last_1000_w_RNAfold	50	50	1.89219e-85
last_1000_w_CDS_RNAfold	last_1500	50	50	0.196805
last_1500	last_1000_w_CDS_RNAfold	50	50	0.803195
last_1000_w_CDS_RNAfold	last_1500_w_CDS	50	50	0.136073
last_1500_w_CDS	last_1000_w_CDS_RNAfold	50	50	0.863927
last_1000_w_CDS_RNAfold	last_2000	50	50	0.0101843
last_2000	last_1000_w_CDS_RNAfold	50	50	0.989816
last_1000_w_CDS_RNAfold	last_2000_w_CDS	50	50	0.00115474
last_2000_w_CDS	last_1000_w_CDS_RNAfold	50	50	0.998845
last_1000_w_CDS_RNAfold	last_3000	50	50	0.00290906
last_3000	last_1000_w_CDS_RNAfold	50	50	0.997091
last_1000_w_CDS_RNAfold	last_3000_w_CDS	50	50	0.000950784
last_3000_w_CDS	last_1000_w_CDS_RNAfold	50	50	0.999049
last_1000_w_CDS_RNAfold	last_5000	50	50	0.00346751
last_5000	last_1000_w_CDS_RNAfold	50	50	0.996532
last_1000_w_CDS_RNAfold	last_5000_w_CDS	50	50	0.0015915
last_5000_w_CDS	last_1000_w_CDS_RNAfold	50	50	0.998408
last_1000_w_CDS_RNAfold	last_1000_to_100	50	50	1
last_1000_to_100	last_1000_w_CDS_RNAfold	50	50	2.6878e-82
last_1500	last_1500_w_CDS	50	50	0.410168
last_1500_w_CDS	last_1500	50	50	0.589832
last_1500	last_2000	50	50	0.144372
last_2000	last_1500	50	50	0.855628
last_1500	last_2000_w_CDS	50	50	0.0461625
last_2000_w_CDS	last_1500	50	50	0.953837
last_1500	last_3000	50	50	0.0636906
last_3000	last_1500	50	50	0.936309
last_1500	last_3000_w_CDS	50	50	0.0439758
last_3000_w_CDS	last_1500	50	50	0.956024
last_1500	last_5000	50	50	0.0608105
last_5000	last_1500	50	50	0.939189
last_1500	last_5000_w_CDS	50	50	0.0352006
last_5000_w_CDS	last_1500	50	50	0.964799
last_1500	last_1000_to_100	50	50	1
last_1000_to_100	last_1500	50	50	4.56229e-86
last_1500_w_CDS	last_2000	50	50	0.21628
last_2000	last_1500_w_CDS	50	50	0.78372
last_1500_w_CDS	last_2000_w_CDS	50	50	0.0806532
last_2000_w_CDS	last_1500_w_CDS	50	50	0.919347
last_1500_w_CDS	last_3000	50	50	0.104467
last_3000	last_1500_w_CDS	50	50	0.895533
last_1500_w_CDS	last_3000_w_CDS	50	50	0.0778149
last_3000_w_CDS	last_1500_w_CDS	50	50	0.922185
last_1500_w_CDS	last_5000	50	50	0.0983355
last_5000	last_1500_w_CDS	50	50	0.901665
last_1500_w_CDS	last_5000_w_CDS	50	50	0.0598155
last_5000_w_CDS	last_1500_w_CDS	50	50	0.940185
last_1500_w_CDS	last_1000_to_100	50	50	1
last_1000_to_100	last_1500_w_CDS	50	50	9.28406e-86
last_2000	last_2000_w_CDS	50	50	0.222237
last_2000_w_CDS	last_2000	50	50	0.777763
last_2000	last_3000	50	50	0.269844
last_3000	last_2000	50	50	0.730156
last_2000	last_3000_w_CDS	50	50	0.21704
last_3000_w_CDS	last_2000	50	50	0.78296
last_2000	last_5000	50	50	0.248745
last_5000	last_2000	50	50	0.751255
last_2000	last_5000_w_CDS	50	50	0.157605
last_5000_w_CDS	last_2000	50	50	0.842395
last_2000	last_1000_to_100	50	50	1
last_1000_to_100	last_2000	50	50	2.38595e-84
last_2000_w_CDS	last_3000	50	50	0.541583
last_3000	last_2000_w_CDS	50	50	0.458417
last_2000_w_CDS	last_3000_w_CDS	50	50	0.498349
last_3000_w_CDS	last_2000_w_CDS	50	50	0.501651
last_2000_w_CDS	last_5000	50	50	0.500095
last_5000	last_2000_w_CDS	50	50	0.499905
last_2000_w_CDS	last_5000_w_CDS	50	50	0.364486
last_5000_w_CDS	last_2000_w_CDS	50	50	0.635514
last_2000_w_CDS	last_1000_to_100	50	50	1
last_1000_to_100	last_2000_w_CDS	50	50	6.6008e-85
last_3000	last_3000_w_CDS	50	50	0.456246
last_3000_w_CDS	last_3000	50	50	0.543754
last_3000	last_5000	50	50	0.462662
last_5000	last_3000	50	50	0.537338
last_3000	last_5000_w_CDS	50	50	0.336556
last_5000_w_CDS	last_3000	50	50	0.663444
last_3000	last_1000_to_100	50	50	1
last_1000_to_100	last_3000	50	50	6.12573e-87
last_3000_w_CDS	last_5000	50	50	0.501558
last_5000	last_3000_w_CDS	50	50	0.498442
last_3000_w_CDS	last_5000_w_CDS	50	50	0.364155
last_5000_w_CDS	last_3000_w_CDS	50	50	0.635845
last_3000_w_CDS	last_1000_to_100	50	50	1
last_1000_to_100	last_3000_w_CDS	50	50	4.3329e-84
last_5000	last_5000_w_CDS	50	50	0.375681
last_5000_w_CDS	last_5000	50	50	0.624319
last_5000	last_1000_to_100	50	50	1
last_1000_to_100	last_5000	50	50	1.40551e-87
last_5000_w_CDS	last_1000_to_100	50	50	1
last_1000_to_100	last_5000_w_CDS	50	50	1.42645e-87

## Sheet: Fig. 4b
gene_name	n_PAL-AI-m	n_PAL-AI-s	pval	r_type
magoh.S	10	10	2.906e-05	Pearson
atp1a1.S	10	10	1.3594e-05	Pearson
mos.L	10	10	1.15779e-05	Pearson
lima1.L	10	10	0.000128821	Pearson
mad2l1.L	10	10	0.29836	Pearson
tpx2.L	10	10	8.80748e-06	Pearson
ccnb2.L	10	10	0.00846834	Pearson
ccnb1.2.L	10	10	2.14603e-05	Pearson
aurkaip1.L	10	10	0.169827	Pearson
dbf4.L	10	10	1.40965e-05	Pearson
magoh.S	10	10	0.000379197	Spearman
atp1a1.S	10	10	0.00438268	Spearman
mos.L	10	10	5.85846e-06	Spearman
lima1.L	10	10	2.11566e-05	Spearman
mad2l1.L	10	10	0.0133489	Spearman
tpx2.L	10	10	0.000406199	Spearman
ccnb2.L	10	10	0.0347563	Spearman
ccnb1.2.L	10	10	1.1361e-05	Spearman
aurkaip1.L	10	10	0.16155	Spearman
dbf4.L	10	10	0.0119323	Spearman

## Sheet: Fig. 7c
group_1	group_2	n_group_1_in_bin	n_group_1_out_bin	n_group_2_in_bin	n_group_2_out_bin	Tail-length bin	P value	Ratio of fraction (n1/n2)
Singleton	AF > 0.01%	1185	329301	65	37277	(-Inf, -25]	1.72908e-10	2.05992
Singleton	AF > 0.01%	3364	327122	229	37113	(-25, -15]	6.66697e-16	1.65984
Singleton	AF > 0.01%	14660	315826	1304	36038	(-15, -5]	1.34768e-18	1.27028
Singleton	AF > 0.01%	298956	31530	34524	2818	(-5, 5]	1	0.978432
Singleton	AF > 0.01%	9876	320610	1017	36325	(5, 15]	0.00201806	1.09725
Singleton	AF > 0.01%	1808	328678	151	37191	(15, 25]	0.000115383	1.3529
Singleton	AF > 0.01%	637	329849	52	37290	(25, Inf]	0.0114089	1.38414
Singleton	AF > 0.1%	1185	329301	18	14518	(-Inf, -25]	6.82807e-08	2.89559
Singleton	AF > 0.1%	3364	327122	96	14440	(-25, -15]	4.49573e-06	1.54126
Singleton	AF > 0.1%	14660	315826	461	14075	(-15, -5]	1.38449e-14	1.3987
Singleton	AF > 0.1%	298956	31530	13457	1079	(-5, 5]	1	0.977127
Singleton	AF > 0.1%	9876	320610	418	14118	(5, 15]	0.225502	1.03919
Singleton	AF > 0.1%	1808	328678	58	14478	(15, 25]	0.00793012	1.37108
Singleton	AF > 0.1%	637	329849	28	14508	(25, Inf]	0.54875	1.00063
Singleton	AF > 1%	1185	329301	3	6051	(-Inf, -25]	8.2584e-07	7.2358
Singleton	AF > 1%	3364	327122	34	6020	(-25, -15]	9.3884e-05	1.81245
Singleton	AF > 1%	14660	315826	182	5872	(-15, -5]	8.81125e-09	1.47554
Singleton	AF > 1%	298956	31530	5611	443	(-5, 5]	1	0.976015
Singleton	AF > 1%	9876	320610	179	5875	(5, 15]	0.4627	1.01069
Singleton	AF > 1%	1808	328678	32	6022	(15, 25]	0.469057	1.03499
Singleton	AF > 1%	637	329849	13	6041	(25, Inf]	0.714864	0.897605
Singleton	AF > 10%	1185	329301	1	2644	(-Inf, -25]	0.000810979	9.48399
Singleton	AF > 10%	3364	327122	14	2631	(-25, -15]	0.00474659	1.92309
Singleton	AF > 10%	14660	315826	70	2575	(-15, -5]	1.11052e-06	1.67613
Singleton	AF > 10%	298956	31530	2462	183	(-5, 5]	0.999999	0.971833
Singleton	AF > 10%	9876	320610	74	2571	(5, 15]	0.307433	1.06812
Singleton	AF > 10%	1808	328678	20	2625	(15, 25]	0.937021	0.723504
Singleton	AF > 10%	637	329849	4	2641	(25, Inf]	0.424017	1.27454

## Sheet: Fig. 7d
group_1	group_2	n_group_1_in_bin	n_group_1_out_bin	n_group_2_in_bin	n_group_2_out_bin	Tail-length bin	P value	Ratio of fraction (n1/n2)
Singleton	AF > 0.01%	(-Inf, -25]	760	239794	97	52107	9.16897e-08	1.70033
Singleton	AF > 0.01%	(-25, -15]	2226	238328	311	51893	7.87978e-15	1.5533
Singleton	AF > 0.01%	(-15, -5]	9932	230622	1734	50470	1.33271e-18	1.24302
Singleton	AF > 0.01%	(-5, 5]	219143	21411	48331	3873	1	0.983995
Singleton	AF > 0.01%	(5, 15]	6905	233649	1458	50746	0.171152	1.02777
Singleton	AF > 0.01%	(15, 25]	1201	239353	209	51995	0.00141743	1.24706
Singleton	AF > 0.01%	(25, Inf]	387	240167	64	52140	0.0226458	1.31227
Singleton	AF > 0.1%	(-Inf, -25]	760	239794	35	21286	2.0336e-05	1.9246
Singleton	AF > 0.1%	(-25, -15]	2226	238328	125	21196	6.1724e-08	1.57837
Singleton	AF > 0.1%	(-15, -5]	9932	230622	672	20649	4.02701e-13	1.30997
Singleton	AF > 0.1%	(-5, 5]	219143	21411	19804	1517	1	0.980776
Singleton	AF > 0.1%	(5, 15]	6905	233649	590	20731	0.199493	1.03731
Singleton	AF > 0.1%	(15, 25]	1201	239353	65	21256	1.97182e-05	1.63766
Singleton	AF > 0.1%	(25, Inf]	387	240167	30	21291	0.273314	1.14336
Singleton	AF > 1%	(-Inf, -25]	760	239794	9	9307	1.36798e-05	3.2703
Singleton	AF > 1%	(-25, -15]	2226	238328	46	9270	1.97041e-06	1.87406
Singleton	AF > 1%	(-15, -5]	9932	230622	285	9031	5.79297e-08	1.34961
Singleton	AF > 1%	(-5, 5]	219143	21411	8679	637	1	0.977856
Singleton	AF > 1%	(5, 15]	6905	233649	245	9071	0.0897184	1.09148
Singleton	AF > 1%	(15, 25]	1201	239353	36	9280	0.0699539	1.29198
Singleton	AF > 1%	(25, Inf]	387	240167	16	9300	0.663591	0.936716
Singleton	AF > 10%	(-Inf, -25]	760	239794	3	3825	0.00222778	4.03136
Singleton	AF > 10%	(-25, -15]	2226	238328	18	3810	0.000992549	1.96794
Singleton	AF > 10%	(-15, -5]	9932	230622	113	3715	8.35082e-05	1.39868
Singleton	AF > 10%	(-5, 5]	219143	21411	3571	257	1	0.976556
Singleton	AF > 10%	(5, 15]	6905	233649	95	3733	0.0812742	1.15664
Singleton	AF > 10%	(15, 25]	1201	239353	22	3806	0.784444	0.86872
Singleton	AF > 10%	(25, Inf]	387	240167	6	3822	0.581057	1.02641

## Sheet: Supplementary Fig. 9a
group_x	group_y	n_x	n_y	pval
(-Inf, -25]	(-25, -15]	6502	19821	0.951585
(-25, -15]	(-Inf, -25]	19821	6502	0.0484155
(-Inf, -25]	(-15, -5]	6502	74142	1
(-15, -5]	(-Inf, -25]	74142	6502	1.14268e-09
(-Inf, -25]	(-5, 5]	6502	1599246	1
(-5, 5]	(-Inf, -25]	1599246	6502	0
(-Inf, -25]	(5, 15]	6502	38872	1
(5, 15]	(-Inf, -25]	38872	6502	2.26245e-249
(-Inf, -25]	(15, 25]	6502	1743	1
(15, 25]	(-Inf, -25]	1743	6502	3.09689e-66
(-Inf, -25]	(25, Inf]	6502	130	1
(25, Inf]	(-Inf, -25]	130	6502	3.37298e-07
(-25, -15]	(-15, -5]	19821	74142	1
(-15, -5]	(-25, -15]	74142	19821	1.70433e-11
(-25, -15]	(-5, 5]	19821	1599246	1
(-5, 5]	(-25, -15]	1599246	19821	0
(-25, -15]	(5, 15]	19821	38872	1
(5, 15]	(-25, -15]	38872	19821	0
(-25, -15]	(15, 25]	19821	1743	1
(15, 25]	(-25, -15]	1743	19821	3.51626e-68
(-25, -15]	(25, Inf]	19821	130	0.999999
(25, Inf]	(-25, -15]	130	19821	1.29212e-06
(-15, -5]	(-5, 5]	74142	1599246	1
(-5, 5]	(-15, -5]	1599246	74142	0
(-15, -5]	(5, 15]	74142	38872	1
(5, 15]	(-15, -5]	38872	74142	0
(-15, -5]	(15, 25]	74142	1743	1
(15, 25]	(-15, -5]	1743	74142	3.37737e-56
(-15, -5]	(25, Inf]	74142	130	0.99998
(25, Inf]	(-15, -5]	130	74142	2.02595e-05
(-5, 5]	(5, 15]	1599246	38872	2.48556e-34
(5, 15]	(-5, 5]	38872	1599246	1
(-5, 5]	(15, 25]	1599246	1743	0.00443303
(15, 25]	(-5, 5]	1743	1599246	0.995567
(-5, 5]	(25, Inf]	1599246	130	0.167802
(25, Inf]	(-5, 5]	130	1599246	0.832198
(5, 15]	(15, 25]	38872	1743	0.52277
(15, 25]	(5, 15]	1743	38872	0.477231
(5, 15]	(25, Inf]	38872	130	0.405261
(25, Inf]	(5, 15]	130	38872	0.594742
(15, 25]	(25, Inf]	1743	130	0.398057
(25, Inf]	(15, 25]	130	1743	0.602008

## Sheet: Supplementary Fig. 9b
group_1	group_2	n_group_1_in_bin	n_group_1_out_bin	n_group_2_in_bin	n_group_2_out_bin	Tail-length bin	P value	Ratio of fraction (n1/n2)
Singleton	AF > 0.01%	919	312589	45	35899	(-Inf, -25]	1.58129e-10	2.34143
Singleton	AF > 0.01%	2552	310956	180	35764	(-25, -15]	7.71297e-12	1.6255
Singleton	AF > 0.01%	11012	302496	1077	34867	(-15, -5]	1.26752e-07	1.17227
Singleton	AF > 0.01%	287805	25703	33521	2423	(-5, 5]	1	0.984372
Singleton	AF > 0.01%	8925	304583	927	35017	(5, 15]	0.00174616	1.10384
Singleton	AF > 0.01%	1699	311809	142	35802	(15, 25]	9.1465e-05	1.37177
Singleton	AF > 0.01%	596	312912	52	35892	(25, Inf]	0.0302487	1.31408
Singleton	AF > 0.1%	919	312589	11	14024	(-Inf, -25]	4.12225e-08	3.74013
Singleton	AF > 0.1%	2552	310956	74	13961	(-25, -15]	4.93071e-05	1.54388
Singleton	AF > 0.1%	11012	302496	389	13646	(-15, -5]	7.4182e-07	1.2673
Singleton	AF > 0.1%	287805	25703	13107	928	(-5, 5]	1	0.983012
Singleton	AF > 0.1%	8925	304583	373	13662	(5, 15]	0.096876	1.07118
Singleton	AF > 0.1%	1699	311809	53	13982	(15, 25]	0.00384189	1.4351
Singleton	AF > 0.1%	596	312912	28	14007	(25, Inf]	0.646129	0.95291
Singleton	AF > 1%	919	312589	3	5858	(-Inf, -25]	3.83154e-05	5.72687
Singleton	AF > 1%	2552	310956	25	5836	(-25, -15]	0.000242394	1.90838
Singleton	AF > 1%	11012	302496	153	5708	(-15, -5]	6.10826e-05	1.34554
Singleton	AF > 1%	287805	25703	5475	386	(-5, 5]	0.999998	0.982737
Singleton	AF > 1%	8925	304583	162	5699	(5, 15]	0.371706	1.02995
Singleton	AF > 1%	1699	311809	30	5831	(15, 25]	0.423239	1.05875
Singleton	AF > 1%	596	312912	13	5848	(25, Inf]	0.766506	0.857089
Singleton	AF > 10%	919	312589	1	2561	(-Inf, -25]	0.00472981	7.51011
Singleton	AF > 10%	2552	310956	12	2550	(-25, -15]	0.0262898	1.73792
Singleton	AF > 10%	11012	302496	62	2500	(-15, -5]	0.00100708	1.45146
Singleton	AF > 10%	287805	25703	2401	161	(-5, 5]	0.999886	0.979573
Singleton	AF > 10%	8925	304583	64	2498	(5, 15]	0.159027	1.13962
Singleton	AF > 10%	1699	311809	18	2544	(15, 25]	0.888656	0.77135
Singleton	AF > 10%	596	312912	4	2558	(25, Inf]	0.463986	1.21763

## Sheet: Supplementary Fig. 9d
group_1	group_2	n_group_1_in_bin	n_group_1_out_bin	n_group_2_in_bin	n_group_2_out_bin	Tail-length bin	P value	Ratio of fraction (n1/n2)
Singleton	AF > 0.01%	(-Inf, -25]	598	227935	77	50045	1.70178e-06	1.7033
Singleton	AF > 0.01%	(-25, -15]	1635	226898	241	49881	8.41307e-10	1.48792
Singleton	AF > 0.01%	(-15, -5]	7389	221144	1402	48720	1.55439e-07	1.15589
Singleton	AF > 0.01%	(-5, 5]	211097	17436	46829	3293	1	0.988659
Singleton	AF > 0.01%	(5, 15]	6314	222219	1325	48797	0.0708264	1.04512
Singleton	AF > 0.01%	(15, 25]	1128	227405	185	49937	8.69214e-05	1.33726
Singleton	AF > 0.01%	(25, Inf]	372	228161	63	50059	0.0302285	1.29504
Singleton	AF > 0.1%	(-Inf, -25]	598	227935	27	20498	7.59404e-05	1.98917
Singleton	AF > 0.1%	(-25, -15]	1635	226898	91	20434	1.12611e-06	1.61365
Singleton	AF > 0.1%	(-15, -5]	7389	221144	547	19978	2.99209e-06	1.2132
Singleton	AF > 0.1%	(-5, 5]	211097	17436	19238	1287	1	0.985499
Singleton	AF > 0.1%	(5, 15]	6314	222219	535	19990	0.0979912	1.05995
Singleton	AF > 0.1%	(15, 25]	1128	227405	57	20468	2.54327e-06	1.77733
Singleton	AF > 0.1%	(25, Inf]	372	228161	30	20495	0.323674	1.11367
Singleton	AF > 1%	(-Inf, -25]	598	227935	9	8955	0.000710881	2.60622
Singleton	AF > 1%	(-25, -15]	1635	226898	33	8931	1.77287e-05	1.94338
Singleton	AF > 1%	(-15, -5]	7389	221144	234	8730	0.000414134	1.23858
Singleton	AF > 1%	(-5, 5]	211097	17436	8421	543	1	0.983267
Singleton	AF > 1%	(5, 15]	6314	222219	221	8743	0.0471229	1.12064
Singleton	AF > 1%	(15, 25]	1128	227405	30	8934	0.0165975	1.47483
Singleton	AF > 1%	(25, Inf]	372	228161	16	8948	0.700384	0.91196
Singleton	AF > 10%	(-Inf, -25]	598	227935	3	3676	0.0140008	3.20893
Singleton	AF > 10%	(-25, -15]	1635	226898	13	3666	0.00333615	2.02467
Singleton	AF > 10%	(-15, -5]	7389	221144	96	3583	0.0165756	1.23907
Singleton	AF > 10%	(-5, 5]	211097	17436	3463	216	0.999985	0.98132
Singleton	AF > 10%	(5, 15]	6314	222219	79	3600	0.011297	1.28664
Singleton	AF > 10%	(15, 25]	1128	227405	19	3660	0.636358	0.955733
Singleton	AF > 10%	(25, Inf]	372	228161	6	3673	0.60813	0.998097
